# Supplementary material for: Adaptive immune changes associate with clinical progression of Alzheimer’s disease
Source: Mol Neurodegener. 2024 Apr 24;19:38. doi: 10.1186/s13024-024-00726-8 (PMC11044380; doi:10.1186/s13024-024-00726-8)
Supplement: Supplementary file 1 — Additional file 1. [file 13024_2024_726_MOESM1_ESM.xlsx]

## Sheet: S1a Cytof cohort
			Total group	Stratified for diagnosis
				Control	MCI due to AD	AD dementia
Number of participants, n (%)			115 (100%)	35 (31%)	21 (18%)	59 (51%)
Demographic and clinical characteristics
	Age, mean ± SD, y		63 ± 7	61 ± 6	65 ± 6	63 ± 8
	Sex, n (%)
		Women	58 (50%)	16 (46%)	11 (52%)	31 (53%)
		Men	57 (50%)	19 (54%)	10 (48%)	28 (47%)
	APOE ɛ4 carrier, n (%)		64 (56%)	13 (37%)	14 (67%)	37 (63%)
CSF biomarkers, mean ± SD
	CSF Aβ42 positivity, n (%)		80 (70%)	0 (0%)	21 (100%)	59 (100%)
	CSF pTau181 positivity, n (%)		80 (70%)	0 (0%)	21 (100%)	59 (100%)
	CSF tTau positivity, n (%)		77 (67%)	0 (0%)	18 (86%)	59 (100%)
	CSF Aβ42, pg/mL		941 ± 415	1481 ± 203	694 ± 180	674 ± 148
	CSF pTau181, pg/mL		32 ± 20	14 ± 2	40 ± 16	41 ± 19
	CSF tTau, pg/mL		313 ± 162	170 ± 25	383 ± 137	384 ± 160
	CSF NfL, pg/mL		49 ± 20	50 ± 22	48 ± 11	46 ± 15
	CSF sTREM2, pg/mL		3088 ± 883	3007 ± 961	3330 ± 519	3230 ± 777
	CSF YKL-40, ng/mL		310 ± 105	309 ± 117	311 ± 55	330 ± 65
#As measured with Elecsys or Innotest
*As measured with Elecsys on a CSF sample collected together with the blood/immune sample; n = 35 control; n = 18 MCI due to AD; n = 53-54 AD dementia
Cognitive test performance, median (IQR)
	Global cognition
		MMSE	26 (22-28)	28 (27-30)	27 (25-28)	22 (18-26)
		MOCA	23 (17-25)	25 (24-27)	24 (21-26)	17 (14-23)
	Memory
		RAVLT immediate recall	28 (20-37)	39 (31-47)	28 (26-30)	22 (15-30)
		RAVLT delayed recall	3 (0-6)	8 (5-9)	2 (1-4)	1(0-3)
		RAVLT recognition	25 (21-28)	29 (27-30)	26 (23-27)	22 (19-25)
		TMT A	52 (36-72)	39 (28-63)	45 (34-49)	61 (48-82)
		TMT B	125 (82-190)	85 (66-157)	96 (88-150)	185 (127-246)

## Sheet: S1b Stratified for Aβ
			Total group	Stratified for Aβ
			MCI	normal CSF Aβ levels	abnormal CSF Aβ levels
Number of participants, n (%)			41 (100%)	16 (39%)	25 (61%)
Demographic and clinical characteristics
	Age, mean ± SD, y		66 ± 7	66 ± 7	66 ± 7
	Sex, n (%)
		Women	22 (54%)	11 (69%)	11 (44%)
		Men	19 (46%)	5 (31%)	14 (56%)
	APOE ɛ4 carrier, n (%)		22 (54%)	6 (38%)	16 (64%)
CSF biomarkers, mean ± SD
	CSF Aβ42 positivity#, n (%)		25 (61%)	0 (0%)	25 (100%)
	CSF pTau181 positivity#, n (%)		29 (71%)	8 (50%)	21 (84%)
	CSF tTau positivity#, n (%)		23 (56%)	5 (31%)	18 (72%)
	CSF Aβ42*, pg/mL		965 ± 419	1409 ± 272	683 ± 181
	CSF pTau181*, pg/mL		30 ± 17	21 ± 11	36 ± 18
	CSF tTau*, pg/mL		299 ± 141	226 ± 91	346 ± 148
#As measured with Elecsys or Innotest
*As measured with Elecsys on a CSF sample collected together with the blood/immune sample; n = 14 normal Aβ levels; n = 22 abnormal Aβ levels
Cognitive test performance, median (IQR)
	Global cognition
		MMSE	27 (25-28)	27 (25-28)	27 (25-28)

## Sheet: S1c IHC cohort
			Total group	Stratified for diagnosis
				Control	AD dementia
Number of participants, n (%)			13 (100%)	5 (38%)	8 (62%)
Demographic and clinical characteristics
	Age, mean ± SD, y		80 ± 10	82 ± 6	85 ± 4
	Sex, n (%)
		Women	4 (31%)	1 (20%)	3 (38%)
		Men	9 (69%)	4 (57%)	5 (62%)
	APOE ɛ4 carrier, n (%)		7 (54%)	2 (29%)	5 (62%)
	braak tau (0-6), mean ± SD		3.4 ± 1.4	2 ± 1	4.3 ± 0.7

## Sheet: S1d Stratified for APOE
			Total group	Stratified for APOEε4 genotype
				ε3ε3	ε3ε4	ε4ε4
Number of participants, n (%)			36 (100%)	12 (33%)	12 (33%)	12 (33%)
Demographic and clinical characteristics
	Age, mean ± SD, y		65 ± 5	66 ± 5	66 ± 6	66 ± 3
	Sex, n (%)
		Women	12 (33%)	4 (33%)	4 (33%)	4 (33%)
		Men	24 (67%)	8 (67%)	8 (67%)	8 (67%)
CSF biomarkers, mean ± SD
	CSF Aβ42 positivity#, n (%)		36 (100%)	12 (100%)	12 (100%)	12 (100%)
	CSF pTau181 positivity#, n (%)		36 (100%)	12 (100%)	12 (100%)	12 (100%)
	CSF tTau positivity#, n (%)		36 (100%)	12 (100%)	12 (100%)	12 (100%)
	CSF Aβ42*, pg/mL ± SD		678 ± 137	684 ± 116	741 ± 126	602 ± 126
	CSF pTau181*, pg/mL ± SD		41 ± 18	37 ± 13	42 ± 19	44 ± 18
	CSF tTau*, pg/mL ± SD		389 ± 141	356 ± 122	391 ± 142	415 ± 148
#As measured with Elecsys or Innotest
*As measured with Elecsys on a CSF sample collected together with the blood/immune sample; n = 9 ε3ε3; n = 12 ε3ε4; n = 11 ε4ε4
Cognitive test performance, median (IQR)
	Global cognition
		MMSE	22 (19-25)	22 (19-27)	23 (20-24)	20 (19-24)
		MOCA	17 (14-22)	17 (14-23)	19 (15-22)	15 (14-19)
	Memory
		RAVLT immediate recall	22 (15-28)	23 (17-27)	23 (14-30)	21 (16-26)
		RAVLT delayed recall	0 (0-2)	1 (0-3)	0 (0-2)	0 (0-1)
		RAVLT recognition	21 (18-24)	22 (21-24)	22 (17-25)	20 (17-20)
		TMT A	63 (48-80)	58 (52-93)	73 (47-79)	60 (42-83)
		TMT B	185 (143-252)	240 (198-275)	138 (110-238)	177 (174-220)

## Sheet: S1e nanostring cohort
			Total group	Stratified for APOEε4 genotype
				ε3ε3	ε3ε4	ε4ε4
Number of participants, n (%)			47 (100%)	17 (36%)	15 (32%)	15 (32%)
Demographic and clinical characteristics
	Age, mean ± SD, y		64 ± 6	63 ± 8	65 ± 4	65 ± 4
	Sex, n (%)
		Women	25 (53%)	8 (47%)	8 (53%)	9 (60%)
		Men	22 (47%)	9 (53%)	7 (47%)	6 (40%)
	Diagnosis, n (%)
		MCI	7 (15%)	1 (6%)	3 (20%)	3 (20%)
		Dementia	40 (85%)	16 (94%)	12 (80%)	12 (80%)
CSF biomarkers, mean ± SD
	CSF Aβ42 positivity#, n (%)		47 (100%)	17 (100%)	15 (100%)	15 (100%)
	CSF pTau181 positivity#, n (%)		47 (100%)	17 (100%)	15 (100%)	15 (100%)
	CSF tTau positivity#, n (%)		47 (100%)	17 (100%)	15 (100%)	15 (100%)
	CSF Aβ42*, pg/mL ± SD		668 ± 124	667 ± 95	718 ± 126	614 ± 120
	CSF pTau181*, pg/mL ± SD		42 ± 20	38 ± 17	43 ± 22	44 ± 18
	CSF tTau*, pg/mL ± SD		395 ± 164	356 ± 133	415 ± 192	410 ± 144
#As measured with Elecsys or Innotest
*As measured with Elecsys on a CSF sample collected together with the blood/immune sample; n = 13 ε3ε3; n = 15 ε3ε4; n = 14 ε4ε4
Cognitive test performance, median (IQR)
	Global cognition
		MMSE	24 (18-27)	22 (18-27)	25 (22-28)	21 (19-25)
		MOCA	20 (14-23)	20 (16-25)	22 (15-23)	17 (14-20)
