# Supplementary material for: Adaptive immune changes associate with clinical progression of Alzheimer’s disease
Source: Mol Neurodegener. 2024 Apr 24;19:38. doi: 10.1186/s13024-024-00726-8 (PMC11044380; doi:10.1186/s13024-024-00726-8)
Supplement: Supplementary file 2 — Additional file 2. [file 13024_2024_726_MOESM2_ESM.xlsx]

## Sheet: S2 CyTOF Panel
Metal	Target	Clone	Concentration (uL) per 100 uL	Cocktail
141Pr	CD3	UCHT1	0.3	surface
142Nd	CD14	M5E2	1	surface
143Nd	CD123	6H6	0.25	surface
144Nd	CD69	FN50	0.3	surface
145Nd	CD4	RPA-T4	0.5	surface
146Nd	CD8a	RPA-T8	0.2	surface
147Sm	CD11c	Bu15	0.3	surface
148Nd	CD5	UCHT2	0.1	surface
149Sm	CD25	2A3	0.75	surface
150Nd	CD39	A1	0.2	surface
151Eu	CD57	HNK1	0.05	surface
152Sm	CD36	5-271	0.125	surface
153Eu	TCRgd	B1	3	surface
154Sm	TIGIT	MBSA43	0.5	surface
155Gd	CD45RA	HI100	0.2	surface
156Gd	CD11b	ICRF44	1.5	surface
158Gd	CD28	CD28.2	1	surface
159Tb	CD161	HP-3G10	0.5	surface
160Gd	Tbet	4B10	0.4	nuclear
161Dy	KLRG1	SA231A2	0.1	surface
162Dy	FoxP3	259D/C7	0.5	nuclear
163Dy	CD27	O323	0.2	surface
164Dy	CD45RO	UCHL1	1	surface
165Ho	CD19	HIB19	0.125	surface
166Er	CD64	10.1	0.25	surface
167Er	Gata3	TWAJ	0.5	nuclear
168Er	CD278 (ICOS)	C398.4A	1	surface
169Tm	CD33	WM53	0.125	surface
170Er	CTLA4	14D3	1	surface
171Yb	CD56	HCD56	1.5	surface
172Yb	CD38	HIT2	0.3	surface
173Yb	HLADR	L243	0.2	surface
174Yb	CD49d	9F10	0.125	surface
175Lu	CD279 (PD-1)	EH12.2H7	0.5	surface
176Yb	CD127 (IL-7Ra)	A019D5	0.5	surface
209Bi	CD16	3G8	0.5	surface
89Y	CD45	HI30	0.3	surface
