# Supplementary material for: Adaptive immune changes associate with clinical progression of Alzheimer’s disease
Source: Mol Neurodegener. 2024 Apr 24;19:38. doi: 10.1186/s13024-024-00726-8 (PMC11044380; doi:10.1186/s13024-024-00726-8)
Supplement: Supplementary file 3 — Additional file 3. [file 13024_2024_726_MOESM3_ESM.xlsx]

## Sheet: S3a Cluster names
#	name in Excel tables	markers that differentiate 1,2,3 subsets	name in figures	putative names
1	T cells		T cells	T cells
2	CD4 T cells		CD4+ T cells	CD4+ T cells
3	CD4 naive		naive CD4+ T cells	naive CD4+ T cells
4	CD4 effector T cells		effector CD4+ T cells	effector CD4+ T cells
5	CD4 Th effector		helper CD4+ T cells	helper CD4+ T cells
6	CD4 Treg effector		regulatory CD4+ T cells	regulatory CD4+ T cells
7	CD4 memory T cells		memory CD4+ T cells	memory CD4+ T cells
8	CD4 memory KLRG1- CD57-		KLRG1- CD57- memory CD4+ T cells	central memory CD4+ T cells
9	CD4 memory KLRG1- CD57- 1	CD49dhi CD161hi	CD49dhi CD161hi KLRG1- CD57- memory CD4+ T cells	central memory CD4+ T cells
10	CD4 memory KLRG1- CD57- 2	CD49dhi CD161lo	CD49dhi CD161lo KLRG1- CD57- memory CD4+ T cells	central memory CD4+ T cells
11	CD4 memory KLRG1- CD57- 3	CD49dlo CD161lo	CD49dlo CD161lo KLRG1- CD57- memory CD4+ T cells	central memory CD4+ T cells
12	CD4 memory KLRG1+ CD57-		KLRG1+ CD57- memory CD4+ T cells	effector memory CD4+ T cells
13	CD4 memory KLRG1+ CD57+		KLRG1+ CD57+ memory CD4+ T cells	terminally-differentiated effector memory CD4+ T cells
14	CD8 T cells		CD8+ T cells	CD8+ T cells
15	CD8 naive		naive CD8+ T cells	naive CD8+ T cells
16	CD8 effector		effector CD8+ T cells	effector CD8+ T cells
17	CD8 memory T cells		memory CD8+ T cells	memory CD8+ T cells
18	CD8 memory KLRG1- CD57-		KLRG1- CD57- memory CD8+ T cells	central memory CD8+ T cells
19	CD8 memory KLRG1+ CD57-		KLRG1+ CD57- memory CD8+ T cells	effector memory CD8+ T cells
20	CD8 memory KLRG1+ CD57- 1	CD161lo	CD161lo KLRG1+ CD57- memory CD8+ T cells	effector memory CD8+ T cells
21	CD8 memory KLRG1+ CD57- 2	CD161hi	CD161hi KLRG1+ CD57- memory CD8+ T cells	effector memory CD8+ T cells
22	CD8 memory KLRG1+ CD57+		KLRG1+ CD57+ memory CD8+ T cells	terminally-differentiated effector memory CD8+ T cells
23	CD8 TEMRA cells		CD8+ TEMRA cells	effector memory CD8+ T cells re-expressing CD45RA
24	CD8 TEMRA CD57-		CD57- CD8+ TEMRA cells	effector memory CD8+ T cells re-expressing CD45RA
25	CD8 TEMRA CD57+		CD57+ CD8+ TEMRA cells	senescent effector memory CD8+ T cells re-expressing CD45RA
26	CD8 TEMRA CD57+ 1	PD1+ CD161+	PD1+ CD57+ CD8+ TEMRA cells	senescent effector memory CD8+ T cells re-expressing CD45RA
27	CD8 TEMRA CD57+ 2	PD1- CD161-	PD1- CD57+ CD8+ TEMRA cells	senescent effector memory CD8+ T cells re-expressing CD45RA
28	DN T cells		DN T cells	double-negative T cells
29	GD T cells		γδ T cells	gamma-delta T cells
30	GD T cells 1	CD45RA- CD57-	CD45RA- CD57- γδ T cells	gamma-delta T cells
31	GD T cells 2	CD45RA- CD57+	CD45RA- CD57+ γδ T cells	gamma-delta T cells
32	GD T cells 3	CD45RA+ CD57+	CD45RA+ CD57+ γδ T cells	senescent gamma-delta T cells
33	NKT cells		NKT cells	natural-killer T cells
34	DP T cells		DP T cells	double-positive T cells
35	B cells		B cells	B cells
36	CD27- B cells		CD27- B cells	naive B cells
37	CD27+ B cells		CD27+ B cells	memory B cells
38	ASCs		ASCs	antibody-secreting B cells
39	ABCs		ABCs	age-associated B cells
40	Bregs		Bregs	regulatory B cells
41	DCs		DCs	dentritic cells
42	cDCs		cDCs	conventional dentritic cells
43	pDCs		pDCs	plasmacytoid dentritic cells
44	pDC CD4-		CD4- pDCs	plasmacytoid dentritic cells
45	pDC CD4+		CD4+ pDCs	plasmacytoid dentritic cells
46	Monocytes		monocytes	monocytes
47	Monocytes CD16+		CD16+ monocytes	non-classical monocytes
48	Monocytes CD14+		CD14+ monocytes	classical monocytes
49	Monocytes CD14+ CD69-		CD69- CD14+ monocytes	classical monocytes
50	Monocytes CD14+ CD69+		CD69+ CD14+ monocytes	classical monocytes
51	NK cells		NK cells	natural-killer cells
52	NK CD56bright		CD56bright NK cells	CD56bright natural-killer cells
53	NK CD56dim		CD56dim NK cells	CD56dim natural-killer cells
54	NK CD56dim CD57-		CD57- CD56dim NK cells	CD56dim natural-killer cells
55	NK CD56dim CD57+		CD57+ CD56dim NK cells	CD56dim natural-killer cells
56	NK CD56dim KLRG1- CD57-		KLRG1- CD57- CD56dim NK cells	CD56dim natural-killer cells
57	NK CD56dim KLRG1- CD57+		KLRG1- CD57+ CD56dim NK cells	CD56dim natural-killer cells
58	NK CD56dim KLRG1+ CD57-		KLRG1+ CD57- CD56dim NK cells	CD56dim natural-killer cells
59	NK CD56dim KLRG1+ CD57- 1	CD11c- CD38lo	CD38lo KLRG1+ CD57- CD56dim NK cells	CD56dim natural-killer cells
60	NK CD56dim KLRG1+ CD57- 2	CD11cdim CD38hi	CD38hi KLRG1+ CD57- CD56dim NK cells	CD56dim natural-killer cells
61	NK CD56dim KLRG1+ CD57+		KLRG1+ CD57+ CD56dim NK cells	CD56dim natural-killer cells

## Sheet: S3b CyTOF data
Demographics							Fraction of immune cells
ID	Diagnosis 1: ctrl 2: MCI due to AD 3: AD dementia	Age	Sex 0: female 1: male	APOE genotype	APOE carriers 0: E4 non-carrier 1: E4 carrier	E4 alleles	T_cells	CD4_T_cells	CD4_naive	CD4_effector_cells	CD4_effector_Treg	CD4_effector_rest	CD4_memory_cells	CD4_memory_KLRG1negCD57neg	CD4_memory_KLRG1negCD57neg_1	CD4_memory_KLRG1negCD57neg_2	CD4_memory_KLRG1posCD57neg	CD4_memory_KLRG1negCD57neg_3	CD4_memory_KLRG1posCD57pos	CD8_T_cells	CD8_naive	CD8_effector	CD8_memory_cells	CD8_memory_KLRG1negCD57neg	CD8_memory_KLRG1posCD57neg	CD8_memory_KLRG1posCD57neg_1	CD8_memory_KLRG1posCD57neg_2	CD8_memory_KLRG1posCD57pos	CD8_TEMRAs	CD8_TEMRA_CD57neg	CD8_TEMRA_CD57pos	CD8_TEMRA_CD57pos_1	CD8_TEMRA_CD57pos_2	DNs	GDs	GD1	GD2	GD3	NKT_cells	DP	B_cells	ABCs	Bregs	ASCs	CD27neg_B_cells	CD27pos_B_cells	Monocytes	Monocytes_CD16	Monocytes_CD14
8262	2	70	0	E3E3	0	0	0.5218	0.0853	0.016	0.0064	0.0046	0.0018	0.0629	0.0355	0.0061	0.0158	0.0093	0.0136	0.0181	0.4192	0.0099	0.0024	0.2014	0.0518	0.1034	0.0992	0.0042	0.0462	0.2055	0.0483	0.1571	0.0039	0.1533	0.0013	0.007	0.0018	0.0049	0.0003	0.0023	0.0067	0.0876	0.0048	0.0008	0.0004	0.0211	0.0605	0.1694	0.0366	0.1328
8287	3	65	1	E3E3	0	0	0.469	0.13	0.03	0.0158	0.0132	0.0026	0.0842	0.0539	0.0124	0.0135	0.016	0.0279	0.0144	0.271	0.0058	0.0017	0.1409	0.0193	0.0983	0.0526	0.0458	0.0232	0.1226	0.0196	0.1029	0.0096	0.0933	0.0013	0.0634	0.0014	0.0264	0.0356	0.0026	0.0007	0.0686	0.001	0.001	0.0002	0.0188	0.0476	0.1833	0.0373	0.146
8623	3	66	0	E4E4	1	2	0.546	0.359	0.1251	0.0111	0.008	0.0031	0.2228	0.1029	0.0225	0.0401	0.0507	0.0403	0.0692	0.1781	0.0102	0.0008	0.0508	0.018	0.0276	0.0202	0.0073	0.0053	0.1163	0.0222	0.094	0.0214	0.0727	0.0011	0.007	0.0018	0.0041	0.0011	0.0005	0.0004	0.1355	0.0037	0.0006	0.0002	0.0827	0.0483	0.1129	0.0226	0.0903
8980	2	72	1	E3E4	1	1	0.3908	0.2182	0.0817	0.0189	0.0135	0.0054	0.1176	0.1053	0.0328	0.0212	0.0113	0.0513	0.0009	0.1578	0.0065	0.0033	0.0901	0.0281	0.0543	0.0509	0.0034	0.0078	0.0579	0.025	0.0329	0.0139	0.019	0.0022	0.0113	0.0098	0.0011	0.0004	0.001	0.0003	0.0653	0.0018	0.0001	0.0005	0.0499	0.013	0.1205	0.026	0.0945
9948	3	67	0	E3E3	0	0	0.3404	0.2146	0.0999	0.0176	0.0144	0.0033	0.0971	0.0574	0.0152	0.02	0.0299	0.0222	0.0098	0.1079	0.0396	0.0011	0.0388	0.0169	0.0157	0.015	0.0006	0.0062	0.0284	0.0077	0.0208	0.0042	0.0166	0.0075	0.0055	0.0038	0.0002	0.0015	0.0039	0.001	0.3546	0.0032	0.0003	0.0005	0.2352	0.1155	0.1619	0.0262	0.1357
9949	1	54	0	E3E4	1	1	0.3563	0.1562	0.107	0.0056	0.0045	0.0011	0.0436	0.0305	0.0104	0.0119	0.0043	0.0083	0.0087	0.0897	0.0245	0.0008	0.0227	0.0087	0.0074	0.0064	0.001	0.0065	0.0417	0.0051	0.0365	0.0028	0.0338	0.0027	0.1055	0.0268	0.0327	0.046	0.0019	0.0004	0.1325	0.0005	0.0001	0.0001	0.1151	0.0167	0.4205	0.0318	0.3887
9961	3	75	0	E3E4	1	1	0.5778	0.4036	0.2173	0.0173	0.0155	0.0019	0.169	0.07	0.0105	0.0217	0.0954	0.0378	0.0035	0.1566	0.0252	0.0013	0.0994	0.0087	0.0793	0.0495	0.0298	0.0114	0.0308	0.0177	0.013	0.0034	0.0096	0.0018	0.0079	0.0015	0.0031	0.0033	0.0034	0.0045	0.0758	0.0007	0.0001	0.0003	0.0564	0.0183	0.1617	0.0175	0.1442
9963	2	59	1	E4E4	1	2	0.7051	0.2988	0.0314	0.0241	0.0187	0.0054	0.2433	0.1157	0.0371	0.0361	0.0549	0.0426	0.0726	0.351	0.021	0.0021	0.1769	0.0515	0.0943	0.0756	0.0187	0.031	0.151	0.0393	0.1117	0.035	0.0767	0.0032	0.0408	0.0304	0.0069	0.0035	0.0014	0.0098	0.15	0.0131	0.0007	0.0004	0.0313	0.1045	0.0539	0.0155	0.0384
9985	3	56	1	E3E4	1	1	0.3872	0.1954	0.0733	0.0126	0.0101	0.0025	0.1096	0.0849	0.0152	0.0226	0.0227	0.047	0.002	0.1402	0.0297	0.0012	0.0679	0.0165	0.0363	0.0242	0.0121	0.0151	0.0413	0.022	0.0193	0.003	0.0163	0.0029	0.0464	0.0021	0.0248	0.0195	0.0004	0.0018	0.1988	0.0022	0.0002	0.0001	0.131	0.0653	0.2017	0.0272	0.1744
9988	2	66	1	E3E4	1	1	0.4293	0.2832	0.0877	0.0272	0.0224	0.0048	0.1683	0.0989	0.044	0.0329	0.026	0.022	0.0434	0.1317	0.0067	0.0016	0.106	0.0165	0.0626	0.0283	0.0343	0.0269	0.0175	0.0068	0.0106	0.0027	0.0079	0.0011	0.0076	0.0003	0.0068	0.0005	0.0047	0.0009	0.0855	0.0024	0.0002	0.0089	0.0405	0.0335	0.2466	0.0391	0.2075
9989	1	68	1	E2E3	0	0	0.4729	0.2479	0.1162	0.0165	0.0125	0.004	0.1152	0.0465	0.0106	0.0182	0.0151	0.0177	0.0536	0.1791	0.0048	0.0027	0.0892	0.0153	0.0521	0.0457	0.0064	0.0218	0.0825	0.0194	0.0631	0.0065	0.0566	0.0009	0.0329	0.0157	0.0138	0.0034	0.0109	0.0013	0.1148	0.0024	0.0002	0.0006	0.0883	0.0233	0.1522	0.027	0.1252
10003	3	70	1	E4E4	1	2	0.7171	0.358	0.1678	0.024	0.0233	0.0007	0.1662	0.0937	0.0227	0.031	0.0532	0.04	0.0193	0.33	0.0184	0.0014	0.0748	0.0425	0.0283	0.0269	0.0014	0.0041	0.2353	0.0522	0.1831	0.03	0.1532	0.0012	0.0185	0.0013	0.015	0.0023	0.001	0.0084	0.0631	0.0016	0.0002	0.0002	0.0338	0.0275	0.0784	0.01	0.0684
10004	3	70	0	E3E3	0	0	0.586	0.2799	0.1169	0.0164	0.0137	0.0027	0.1467	0.0729	0.0231	0.0253	0.0542	0.0245	0.0196	0.2327	0.0335	0.0011	0.0644	0.0175	0.0429	0.0334	0.0095	0.004	0.1337	0.044	0.0898	0.0269	0.0629	0.004	0.0637	0.0594	0.0025	0.0019	0.0039	0.0018	0.1528	0.0023	0.0002	0.0003	0.1282	0.0219	0.0816	0.0127	0.069
10013	1	56	1	E3E3	0	0	0.6201	0.2574	0.0589	0.0235	0.0191	0.0044	0.1751	0.112	0.0223	0.023	0.0615	0.0666	0.0016	0.284	0.0085	0.0026	0.2046	0.0399	0.1402	0.0886	0.0516	0.0245	0.0682	0.0355	0.0327	0.0019	0.0309	0.0019	0.0728	0.0114	0.0503	0.011	0.0019	0.0022	0.1573	0.0004	0.0002	0.0001	0.1249	0.0317	0.0652	0.0174	0.0478
10015	1	63	1	E3E4	1	1	0.5445	0.3662	0.1903	0.0268	0.0261	0.0007	0.1491	0.1425	0.025	0.0285	0.0064	0.089	0.0001	0.1532	0.0175	0.0013	0.1178	0.057	0.054	0.0236	0.0304	0.0068	0.0166	0.0082	0.0084	0.001	0.0074	0.0017	0.0098	0.0031	0.0058	0.0009	0.0004	0.0132	0.1238	0.0005	0.0001	0.0002	0.106	0.017	0.1151	0.025	0.09
10024	3	63	1	E3E3	0	0	0.7238	0.1471	0.008	0.0144	0.0106	0.0038	0.1247	0.0444	0.0124	0.0083	0.05	0.0238	0.0303	0.4962	0.0061	0.0026	0.1173	0.0135	0.0766	0.0731	0.0036	0.0272	0.3702	0.0525	0.3178	0.0411	0.2767	0.0017	0.0768	0.0703	0.0037	0.0028	0.0005	0.0015	0.086	0.0009	0.0001	0.0001	0.0696	0.0152	0.1095	0.0064	0.1031
10026	3	54	0	E3E4	1	1	0.3218	0.1309	0.0019	0.0047	0.0038	0.0009	0.1244	0.0137	0.0028	0.0063	0.0054	0.0046	0.1053	0.1802	0.0009	0.0008	0.0245	0.0072	0.01	0.0092	0.0008	0.0073	0.154	0.0392	0.1148	0.0113	0.1035	0.0006	0.0083	0.0065	0.0016	0.0002	0.0015	0.0003	0.1267	0.0044	0.0004	0.0004	0.0213	0.1001	0.4374	0.0603	0.3771
10030	3	70	1	E3E4	1	1	0.2465	0.1141	0.0099	0.0055	0.0037	0.0019	0.0986	0.0573	0.0067	0.0147	0.0402	0.0359	0.001	0.1222	0.002	0.0018	0.0583	0.0103	0.0349	0.0301	0.0048	0.0131	0.0601	0.0106	0.0495	0.0037	0.0457	0.0027	0.0034	0.0019	0.0009	0.0006	0.0004	0.0037	0.2022	0.0088	0.0005	0.0003	0.1185	0.0741	0.4275	0.0605	0.367
10032	2	67	0	E3E4	1	1	0.3061	0.0971	0.0025	0.0032	0.0028	0.0004	0.0914	0.0163	0.0045	0.007	0.02	0.0049	0.0551	0.1765	0.0016	0.0011	0.0446	0.0064	0.0225	0.0213	0.0012	0.0156	0.1291	0.0304	0.0987	0.0234	0.0753	0.0004	0.0283	0.0162	0.0052	0.0069	0.0036	0.0002	0.12	0.0016	0.0001	0.0003	0.0899	0.0281	0.3656	0.0293	0.3363
10034	3	67	1	E2E4	1	1	0.5793	0.1573	0.0319	0.0186	0.0137	0.0049	0.1069	0.0406	0.0091	0.013	0.0604	0.0185	0.0059	0.3575	0.0056	0.0046	0.1304	0.0328	0.0766	0.0671	0.0095	0.021	0.217	0.0345	0.1825	0.0118	0.1707	0.0007	0.0425	0.009	0.0304	0.0031	0.0173	0.004	0.0579	0.0018	0.0002	0.0002	0.0158	0.0399	0.1607	0.0207	0.14
10042	3	68	0	E4E4	1	2	0.2166	0.1363	0.0633	0.0196	0.0174	0.0022	0.0534	0.0433	0.0104	0.014	0.0099	0.019	0.0002	0.0722	0.0145	0.002	0.0485	0.0119	0.025	0.0247	0.0003	0.0116	0.0072	0.0022	0.0049	0.0005	0.0044	0.0017	0.0051	0.0044	0.0005	0.0002	0.0006	0.0006	0.4098	0.0046	0.0006	0.0001	0.3212	0.0833	0.1965	0.0202	0.1763
10043	2	71	1	E2E3	0	0	0.3352	0.0836	0.0078	0.0057	0.0042	0.0015	0.0701	0.0157	0.0017	0.006	0.0141	0.008	0.0403	0.2435	0.0004	0.0016	0.0333	0.0084	0.013	0.0126	0.0005	0.012	0.2082	0.0372	0.171	0.1	0.071	0.0007	0.0059	0.0037	0.0018	0.0004	0.0011	0.0004	0.0904	0.0023	0.0002	0.0014	0.0617	0.0247	0.4222	0.0677	0.3545
10068	2	55	1	E3E3	0	0	0.5017	0.1997	0.0516	0.0198	0.011	0.0088	0.1283	0.0744	0.0218	0.0248	0.0511	0.0278	0.0027	0.2911	0.0175	0.0039	0.2121	0.0323	0.1253	0.0965	0.0288	0.0544	0.0576	0.0175	0.0401	0.0057	0.0344	0.001	0.0085	0.0015	0.0063	0.0008	0.0006	0.0009	0.0935	0.0011	0.0003	0.0004	0.0622	0.0295	0.1313	0.0384	0.0929
10073	1	73	1	E2E3	0	0	0.5031	0.2116	0.0308	0.0469	0.0444	0.0025	0.1339	0.0852	0.0149	0.025	0.0485	0.0453	0.0002	0.2457	0.0014	0.002	0.1689	0.0236	0.1356	0.0872	0.0485	0.0097	0.0734	0.0338	0.0396	0.0014	0.0381	0.0021	0.0312	0.0039	0.0249	0.0024	0.0116	0.001	0.0104	0.0003	0	0.0018	0.0073	0.001	0.2711	0.0299	0.2412
10079	3	77	1	E3E3	0	0	0.4109	0.1831	0.0724	0.0167	0.0123	0.0044	0.094	0.0561	0.0192	0.0182	0.0331	0.0187	0.0048	0.2111	0.0095	0.0013	0.1234	0.0107	0.0823	0.0655	0.0168	0.0304	0.0769	0.0295	0.0473	0.0034	0.0439	0.0021	0.014	0.0107	0.0032	0.0002	0.0003	0.0002	0.0268	0.0025	0.0005	0.0005	0.0044	0.019	0.4328	0.0286	0.4042
10083	1	65	0	E2E4	1	1	0.437	0.3036	0.0218	0.0169	0.0141	0.0028	0.2648	0.2288	0.0959	0.075	0.0355	0.0578	0.0005	0.1187	0.0074	0.0013	0.0923	0.0512	0.0338	0.0303	0.0035	0.0073	0.0177	0.0118	0.0058	0.0016	0.0043	0.0022	0.0046	0.0011	0.0031	0.0004	0.0014	0.0065	0.168	0.0056	0.0003	0.0018	0.0936	0.0667	0.2379	0.0252	0.2127
10084	3	61	0	E3E3	0	0	0.3555	0.2154	0.0846	0.0201	0.018	0.0021	0.1107	0.0901	0.0261	0.043	0.0202	0.0209	0.0004	0.1312	0.0246	0.0032	0.0723	0.0174	0.0418	0.0195	0.0223	0.013	0.031	0.0144	0.0166	0.0059	0.0108	0.0029	0.0021	0.0014	0.0006	0.0002	0.0017	0.0022	0.0477	0.0046	0.0002	0.0008	0.0109	0.0312	0.4023	0.0433	0.359
10098	3	73	0	E4E4	1	2	0.5552	0.3637	0.2225	0.0084	0.0059	0.0025	0.1328	0.1021	0.0164	0.0375	0.0165	0.0481	0.0143	0.1615	0.0137	0.0265	0.0441	0.0179	0.0216	0.0193	0.0024	0.0046	0.0772	0.0537	0.0235	0.0051	0.0184	0.003	0.0202	0.0173	0.0026	0.0003	0.0062	0.0005	0.0536	0.0021	0.0002	0.001	0.0298	0.0204	0.1463	0.0238	0.1225
10101	3	66	0	E3E4	1	1	0.4597	0.2821	0.0793	0.022	0.0156	0.0064	0.1807	0.0893	0.0167	0.0176	0.0783	0.055	0.0131	0.1321	0.0141	0.002	0.0765	0.0134	0.061	0.0414	0.0196	0.0021	0.0395	0.0189	0.0206	0.0003	0.0203	0.0013	0.0389	0.0007	0.0337	0.0045	0.0026	0.0026	0.1198	0.0028	0.0002	0.0003	0.0827	0.0337	0.0529	0.0051	0.0478
10111	1	55	1	E2E3	0	0	0.3779	0.1806	0.0888	0.0111	0.0093	0.0018	0.0806	0.0581	0.0242	0.016	0.0223	0.0179	0.0001	0.1441	0.0263	0.0011	0.08	0.0099	0.0509	0.0361	0.0148	0.0192	0.0368	0.022	0.0147	0.0039	0.0108	0.0022	0.0453	0.0233	0.0178	0.0042	0.0051	0.0006	0.2043	0.0096	0.0005	0.0005	0.0301	0.1635	0.0786	0.0169	0.0617
10127	3	56	0	E3E4	1	1	0.5923	0.3512	0.1478	0.0239	0.0198	0.0041	0.1795	0.1001	0.0164	0.0316	0.0778	0.0521	0.0016	0.2204	0.051	0.0023	0.0877	0.0188	0.0339	0.0201	0.0139	0.035	0.0794	0.009	0.0705	0.0085	0.062	0.0026	0.0164	0.002	0.0017	0.0127	0.0007	0.0011	0.1345	0.0015	0.0003	0.0006	0.0991	0.0331	0.1255	0.0187	0.1069
10131	1	67	0	E3E4	1	1	0.6394	0.4068	0.108	0.0195	0.0132	0.0063	0.2792	0.0858	0.0147	0.0279	0.1214	0.0433	0.072	0.2116	0.016	0.0024	0.073	0.0132	0.047	0.0389	0.0081	0.0128	0.1202	0.0292	0.091	0.0052	0.0858	0.0011	0.0177	0.0146	0.0021	0.0011	0.0012	0.001	0.0892	0.0025	0.0001	0.0001	0.0607	0.0257	0.0963	0.0163	0.08
10140	3	62	1	E3E3	0	0	0.5859	0.242	0.015	0.0082	0.0071	0.0011	0.2188	0.058	0.0157	0.0165	0.0361	0.0258	0.1247	0.321	0.006	0.0023	0.1089	0.0474	0.0568	0.0493	0.0075	0.0046	0.2038	0.067	0.1368	0.0193	0.1175	0.0012	0.0192	0.0137	0.0031	0.0024	0.0005	0.0019	0.1732	0.0098	0.0004	0.0009	0.0867	0.0754	0.1257	0.0208	0.1049
10144	3	64	1	E4E4	1	2	0.4083	0.3284	0.231	0.0123	0.0118	0.0005	0.0852	0.0699	0.0252	0.0167	0.0146	0.0279	0.0007	0.0675	0.0145	0.0007	0.034	0.0136	0.0165	0.0102	0.0063	0.0038	0.0183	0.0056	0.0127	0.0017	0.011	0.001	0.0063	0.003	0.0032	0.0001	0.0043	0.0008	0.1131	0.0004	0.0011	0.0009	0.0865	0.0242	0.15	0.0285	0.1215
10151	3	68	0	E3E4	1	1	0.4734	0.316	0.1767	0.0166	0.0133	0.0034	0.1227	0.1022	0.0501	0.0338	0.0191	0.0182	0.0014	0.1449	0.0132	0.002	0.0302	0.0139	0.0087	0.007	0.0016	0.0076	0.0995	0.0166	0.0829	0.0558	0.0271	0.0012	0.0063	0.0042	0.0016	0.0005	0.0044	0.0005	0.1491	0.0019	0.0001	0.0012	0.1085	0.0373	0.1308	0.0365	0.0943
10154	1	56	1	E2E3	0	0	0.319	0.2178	0.0834	0.0105	0.0079	0.0026	0.1238	0.0919	0.0283	0.0224	0.0287	0.0412	0.0032	0.0969	0.0117	0.0003	0.0616	0.035	0.0208	0.016	0.0048	0.0058	0.0233	0.0135	0.0098	0.0012	0.0087	0.0009	0.0018	0.0003	0.0011	0.0004	0.0009	0.0006	0.1769	0.0044	0.0003	0.0007	0.1037	0.0679	0.2185	0.0314	0.1871
10158	1	64	0	E3E3	0	0	0.2208	0.1071	0.0502	0.0066	0.0061	0.0005	0.0503	0.0324	0.0079	0.011	0.0163	0.0136	0.0016	0.1065	0.0029	0.0009	0.0345	0.0065	0.0272	0.0202	0.0069	0.0009	0.0683	0.0557	0.0125	0.0012	0.0114	0.001	0.0037	0.0004	0.0028	0.0005	0.002	0.0005	0.1311	0.0021	0.0002	0.0002	0.0844	0.0441	0.0906	0.0227	0.068
10172	1	56	0	E3E3	0	0	0.5978	0.4097	0.1809	0.0195	0.0155	0.004	0.2094	0.1812	0.0495	0.0617	0.026	0.07	0.0022	0.1619	0.0139	0.0018	0.1083	0.0413	0.045	0.0357	0.0093	0.0221	0.0378	0.0109	0.0269	0.0033	0.0236	0.0026	0.0213	0.0037	0.0142	0.0034	0.0009	0.0014	0.1425	0.0079	0.0005	0.0005	0.046	0.0876	0.119	0.0229	0.0961
10175	3	78	1	E3E4	1	1	0.41	0.1849	0.0688	0.0091	0.007	0.002	0.1071	0.0876	0.0153	0.0188	0.019	0.0535	0.0005	0.1213	0.0107	0.0015	0.0826	0.0313	0.0434	0.0393	0.0041	0.0079	0.0265	0.0107	0.0159	0.0025	0.0134	0.0022	0.0969	0.0072	0.064	0.0257	0.0008	0.0039	0.1669	0.002	0.0026	0.0002	0.1084	0.0537	0.1849	0.0298	0.1551
10176	3	64	0	E4E4	1	2	0.4148	0.2369	0.103	0.0103	0.0074	0.0029	0.1236	0.0916	0.0124	0.0265	0.0292	0.0528	0.0029	0.1533	0.0179	0.0015	0.0397	0.0114	0.0204	0.0187	0.0017	0.0079	0.0943	0.026	0.0683	0.0161	0.0523	0.008	0.0129	0.0019	0.0062	0.0048	0.0027	0.001	0.2327	0.0107	0.0005	0.0015	0.1344	0.0856	0.0994	0.0234	0.076
10181	1	60	1	E3E3	0	0	0.486	0.28	0.0594	0.0113	0.0097	0.0016	0.2093	0.0901	0.0218	0.027	0.0549	0.0413	0.0642	0.1833	0.0173	0.002	0.1135	0.0209	0.0789	0.0649	0.0139	0.0137	0.0505	0.0204	0.0301	0.005	0.0251	0.002	0.0148	0.0073	0.0067	0.0009	0.0024	0.0034	0.0988	0.0065	0.0036	0.0003	0.0421	0.0464	0.1114	0.0121	0.0993
10183	3	50	1	E3E3	0	0	0.5339	0.1745	0.0891	0.0129	0.0112	0.0017	0.0725	0.0503	0.023	0.0113	0.0214	0.016	0.0008	0.1946	0.0374	0.0017	0.1135	0.0222	0.0777	0.0422	0.0355	0.0135	0.042	0.0143	0.0277	0.0062	0.0215	0.0025	0.1588	0.0021	0.1146	0.0422	0.0018	0.0018	0.103	0.001	0.0002	0.0008	0.0582	0.0427	0.1713	0.0127	0.1586
10184	3	65	0	E3E4	1	1	0.5485	0.1634	0.0518	0.0113	0.0046	0.0067	0.1003	0.0445	0.0107	0.0122	0.0367	0.0216	0.0191	0.3506	0.0083	0.0005	0.1063	0.0125	0.059	0.0494	0.0096	0.0348	0.2355	0.0365	0.199	0.0021	0.1969	0.001	0.0321	0.01	0.021	0.001	0.0004	0.0011	0.1779	0.0038	0.0006	0.0002	0.0876	0.0856	0.1503	0.0065	0.1438
10185	3	65	1	E4E4	1	2	0.5152	0.305	0.0518	0.0239	0.0191	0.0048	0.2293	0.1089	0.027	0.0455	0.039	0.0364	0.0814	0.1919	0.0027	0.0021	0.1082	0.0262	0.0657	0.0492	0.0165	0.0163	0.079	0.0149	0.064	0.0152	0.0488	0.0023	0.0128	0.0088	0.0037	0.0003	0.0025	0.0006	0.157	0.0171	0.0003	0	0.0411	0.0984	0.1041	0.0083	0.0958
10196	3	65	1	E3E4	1	1	0.4036	0.2069	0.0976	0.0156	0.0141	0.0014	0.0938	0.0716	0.0212	0.0189	0.0218	0.0314	0.0004	0.1783	0.0128	0.0017	0.0628	0.0144	0.032	0.0132	0.0188	0.0164	0.101	0.0108	0.0902	0.003	0.0873	0.0017	0.0127	0.008	0.0046	0.0001	0.0019	0.0021	0.1371	0.0015	0.0002	0.0001	0.0841	0.0512	0.2771	0.0363	0.2409
10202	3	67	1	E3E4	1	1	0.693	0.3068	0.1457	0.0177	0.0152	0.0025	0.1435	0.0807	0.0109	0.0337	0.0226	0.0361	0.0402	0.3194	0.0201	0.0166	0.084	0.0201	0.053	0.0443	0.0087	0.0109	0.1987	0.0494	0.1493	0.0126	0.1367	0.0038	0.0567	0.0444	0.0101	0.0021	0.0058	0.0005	0.0612	0.0019	0.0001	0.0007	0.0419	0.0166	0.0609	0.0177	0.0432
10212	3	62	0	E4E4	1	2	0.5687	0.3907	0.2506	0.0177	0.0158	0.0019	0.1224	0.1126	0.0177	0.0559	0.0094	0.0391	0.0004	0.1447	0.0069	0.0005	0.0563	0.0306	0.0116	0.0061	0.0054	0.0141	0.081	0.0608	0.0202	0.0015	0.0187	0.0022	0.0278	0.0031	0.0238	0.0009	0.0015	0.0018	0.1842	0.0373	0.0227	0.0002	0.0589	0.0651	0.0482	0.0107	0.0375
10215	2	70	0	E3E3	0	0	0.6129	0.4691	0.1064	0.0422	0.0367	0.0055	0.3206	0.2468	0.059	0.1023	0.0661	0.0855	0.0077	0.1039	0.0163	0.0014	0.0705	0.0283	0.0232	0.0179	0.0053	0.019	0.0158	0.0052	0.0105	0.0013	0.0092	0.0021	0.0353	0.0072	0.0205	0.0076	0.0002	0.0021	0.1215	0.0064	0.0019	0.0002	0.0323	0.0807	0.1892	0.0266	0.1626
10216	3	66	0	E3E4	1	1	0.5308	0.2852	0.0248	0.0381	0.035	0.0031	0.2223	0.0747	0.0155	0.0314	0.0438	0.0277	0.1038	0.2109	0.0089	0.0041	0.1084	0.0392	0.0504	0.0472	0.0033	0.0187	0.0896	0.0131	0.0765	0.011	0.0654	0.0029	0.0203	0.0014	0.0087	0.0102	0.001	0.0105	0.0656	0.0061	0.0001	0.0008	0.0287	0.0299	0.2501	0.0337	0.2164
10219	3	38	1	E3E3	0	0	0.4128	0.1849	0.0457	0.0137	0.0117	0.002	0.1256	0.0854	0.0291	0.0201	0.0386	0.0363	0.0016	0.1674	0.0304	0.0013	0.0947	0.0357	0.0447	0.0268	0.0179	0.0143	0.041	0.0114	0.0295	0.0049	0.0247	0.0018	0.0547	0.0063	0.0307	0.0177	0.0008	0.0032	0.2123	0.0005	0.0008	0.0001	0.112	0.0988	0.1482	0.0141	0.1341
10229	3	61	0	E3E4	1	1	0.5148	0.248	0.0244	0.0204	0.0146	0.0057	0.2032	0.0785	0.0157	0.0237	0.1095	0.0391	0.0153	0.2372	0.0082	0.0023	0.149	0.028	0.1035	0.0847	0.0188	0.0175	0.0776	0.032	0.0457	0.0052	0.0405	0.0018	0.0088	0.002	0.006	0.0007	0.0125	0.0065	0.0902	0.0033	0.0002	0.0002	0.0394	0.0471	0.225	0.0185	0.2065
10230	2	73	1	E3E3	0	0	0.5888	0.4532	0.282	0.0242	0.0221	0.0021	0.1471	0.092	0.0157	0.0301	0.0544	0.0462	0.0006	0.1169	0.0274	0.0013	0.0599	0.0099	0.0446	0.0284	0.0163	0.0054	0.0283	0.0156	0.0127	0.006	0.0067	0.001	0.0156	0.0005	0.0123	0.0028	0.001	0.0011	0.0845	0.0006	0.0001	0.0001	0.0638	0.0198	0.1665	0.0269	0.1397
10231	3	62	0	E3E3	0	0	0.5022	0.236	0.0972	0.0161	0.0129	0.0032	0.1226	0.1065	0.0266	0.0406	0.0145	0.0392	0.0017	0.2133	0.0086	0.0035	0.0509	0.0221	0.0162	0.014	0.0022	0.0126	0.1503	0.0742	0.0761	0.0026	0.0734	0.0014	0.0486	0.0067	0.0373	0.0045	0.001	0.0019	0.0791	0.0026	0.0001	0.0002	0.0557	0.0206	0.2837	0.0374	0.2463
10239	2	54	0	E4E4	1	2	0.6829	0.4364	0.0571	0.1939	0.0159	0.178	0.1854	0.0779	0.0173	0.0329	0.0427	0.0276	0.0648	0.2314	0.0168	0.001	0.1143	0.0212	0.0538	0.0464	0.0074	0.0393	0.0993	0.0133	0.086	0.0083	0.0778	0.0018	0.0117	0.0046	0.0066	0.0005	0.0004	0.0011	0.0788	0.0016	0.0003	0.0003	0.0485	0.0281	0.1329	0.0057	0.1273
10246	1	60	0	E2E3	0	0	0.5093	0.3576	0.1903	0.0201	0.0169	0.0032	0.1473	0.085	0.0203	0.0235	0.0407	0.0412	0.0216	0.1331	0.035	0.0048	0.042	0.0099	0.026	0.015	0.011	0.0061	0.0513	0.0095	0.0418	0.0099	0.0319	0.0022	0.0138	0.0083	0.0027	0.0028	0.002	0.0006	0.0806	0.0023	0.0008	0.0002	0.0652	0.0121	0.2863	0.0212	0.2651
10255	3	60	0	E3E4	1	1	0.5457	0.2427	0.1207	0.0217	0.0147	0.007	0.1003	0.0683	0.0166	0.0271	0.0301	0.0246	0.002	0.2104	0.0367	0.0017	0.0962	0.0155	0.0544	0.0441	0.0103	0.0264	0.0757	0.022	0.0537	0.0065	0.0472	0.0028	0.0884	0.0071	0.057	0.0243	0.0005	0.0009	0.1621	0.0025	0.0002	0.0003	0.1191	0.0401	0.1337	0.0169	0.1168
10256	1	55	0	E2E3	0	0	0.5513	0.3604	0.1244	0.0201	0.018	0.0021	0.2158	0.1735	0.055	0.0608	0.0422	0.0576	0.0001	0.17	0.0521	0.0018	0.0851	0.0469	0.0357	0.0261	0.0097	0.0024	0.031	0.0203	0.0107	0.003	0.0078	0.003	0.0079	0.0017	0.006	0.0001	0.0016	0.0084	0.0817	0.0017	0.0003	0.0006	0.0534	0.0258	0.1809	0.0442	0.1366
10262	2	57	1	E3E4	1	1	0.3579	0.1054	0.0113	0.0073	0.0062	0.001	0.0868	0.0302	0.0077	0.0112	0.042	0.0113	0.0146	0.2136	0.0051	0.0111	0.0596	0.0127	0.0426	0.0405	0.0021	0.0043	0.1378	0.0623	0.0755	0.0114	0.0642	0.0017	0.0145	0.0111	0.0022	0.0011	0.0219	0.0008	0.2175	0.0049	0.0003	0.0006	0.1553	0.0565	0.2525	0.0306	0.2218
10272	2	68	0	E2E4	1	1	0.4043	0.2047	0.0853	0.0124	0.0095	0.0029	0.107	0.0743	0.0264	0.0238	0.0322	0.024	0.0005	0.1879	0.0187	0.0029	0.0783	0.0199	0.0477	0.0453	0.0023	0.0107	0.0879	0.0365	0.0514	0.0044	0.047	0.0016	0.006	0.003	0.0027	0.0003	0.0002	0.0039	0.1215	0.0054	0.0004	0.0016	0.0433	0.0709	0.3138	0.0395	0.2743
10275	3	59	1	E3E3	0	0	0.4697	0.2586	0.0931	0.016	0.0134	0.0025	0.1496	0.0674	0.0213	0.0198	0.0368	0.0263	0.0454	0.1918	0.0116	0.0018	0.0745	0.0201	0.0437	0.0287	0.015	0.0107	0.1039	0.0115	0.0924	0.0021	0.0903	0.0006	0.015	0.0124	0.0026	0.0001	0.0012	0.0025	0.0419	0.0006	0	0.0002	0.0306	0.0105	0.2437	0.0123	0.2314
10289	1	55	1	E4E4	1	2	0.5476	0.2835	0.0722	0.028	0.0211	0.0069	0.1833	0.1037	0.0255	0.0322	0.0788	0.0459	0.0008	0.2281	0.0118	0.0009	0.1161	0.0213	0.0641	0.0323	0.0318	0.0308	0.0992	0.0152	0.084	0.0315	0.0525	0.0028	0.0311	0.0034	0.0116	0.0161	0.0008	0.0013	0.074	0.001	0.0001	0.0007	0.0466	0.0257	0.232	0.0388	0.1933
10290	2	54	0	E3E3	0	0	0.5962	0.3241	0.1631	0.0159	0.0132	0.0027	0.1451	0.0743	0.0194	0.0264	0.0634	0.0285	0.0074	0.2498	0.0246	0.0036	0.1245	0.0252	0.0768	0.0611	0.0157	0.0225	0.097	0.0245	0.0725	0.013	0.0595	0.004	0.0103	0.0066	0.0028	0.001	0.0005	0.0074	0.105	0.0019	0.0002	0.0004	0.0699	0.0325	0.1564	0.0137	0.1427
10294	3	56	0	E3E3	0	0	0.6331	0.3283	0.1283	0.02	0.0172	0.0028	0.18	0.1038	0.0345	0.0359	0.0453	0.0333	0.0309	0.2297	0.0318	0.0018	0.0989	0.0237	0.059	0.0256	0.0334	0.0162	0.0972	0.0142	0.083	0.0124	0.0707	0.0039	0.0684	0.0383	0.0064	0.0236	0.0015	0.0012	0.0966	0.002	0.0004	0.0023	0.0424	0.0496	0.13	0.0291	0.1009
10299	3	69	0	E3E3	0	0	0.2876	0.2084	0.105	0.0086	0.0081	0.0005	0.0948	0.0734	0.0231	0.0136	0.0212	0.0368	0.0002	0.0699	0.0158	0.0008	0.0432	0.0198	0.0201	0.0151	0.0051	0.0033	0.01	0.0064	0.0037	0.0008	0.0028	0.0021	0.0029	0.001	0.0019	0	0.002	0.0023	0.2214	0.0058	0.0005	0.0003	0.1662	0.0488	0.158	0.0096	0.1485
10577	3	72	0	E3E4	1	1	0.3984	0.2374	0.1132	0.0127	0.009	0.0037	0.1115	0.0467	0.0108	0.0141	0.0346	0.0218	0.0303	0.1359	0.0345	0.002	0.0529	0.0184	0.0283	0.0252	0.0031	0.0062	0.0465	0.0195	0.027	0.001	0.026	0.0013	0.0173	0.0059	0.0035	0.0079	0.0053	0.0013	0.3049	0.0086	0.0007	0.0007	0.2323	0.0626	0.0462	0.0084	0.0377
10581	1	58	0	E3E3	0	0	0.5046	0.2791	0.0786	0.014	0.0105	0.0035	0.1865	0.095	0.0259	0.0265	0.0912	0.0425	0.0004	0.2054	0.0257	0.0021	0.1111	0.0147	0.0782	0.039	0.0392	0.0182	0.0664	0.0079	0.0585	0.0056	0.0529	0.0031	0.0145	0.0034	0.0076	0.0034	0.0006	0.0019	0.2262	0.0053	0.0023	0.0003	0.1325	0.0858	0.1025	0.0128	0.0897
10601	3	64	0	E3E3	0	0	0.3769	0.2088	0.0574	0.0152	0.0106	0.0045	0.1362	0.0486	0.0075	0.0176	0.052	0.0235	0.0356	0.1545	0.021	0.001	0.074	0.0168	0.0435	0.0265	0.017	0.0137	0.0584	0.0189	0.0396	0.0021	0.0375	0.0015	0.0043	0.0009	0.0032	0.0001	0.0015	0.0063	0.0593	0.0062	0.0001	0.0002	0.0264	0.0263	0.1671	0.0221	0.145
10602	3	60	1	E3E3	0	0	0.3741	0.0949	0.0259	0.009	0.0078	0.0012	0.06	0.0408	0.0139	0.0142	0.0169	0.0127	0.0023	0.2332	0.0167	0.0039	0.1581	0.0572	0.0766	0.0663	0.0103	0.0244	0.0545	0.0126	0.0419	0.0127	0.0292	0.0025	0.0396	0.0026	0.0104	0.0266	0.001	0.0029	0.2171	0.0052	0.0004	0.0015	0.1454	0.0646	0.1475	0.0163	0.1311
10610	3	47	1	E3E4	1	1	0.3432	0.226	0.0983	0.0154	0.0112	0.0042	0.1124	0.0844	0.017	0.0257	0.0235	0.0417	0.0045	0.0838	0.0043	0.0041	0.0556	0.0134	0.0331	0.0214	0.0118	0.009	0.0198	0.0061	0.0137	0.0016	0.0121	0.003	0.0263	0.0005	0.0203	0.0055	0.0034	0.0007	0.108	0.002	0.0001	0.0003	0.0825	0.0231	0.1977	0.0644	0.1333
10614	3	68	1	E3E3	0	0	0.0925	0.0197	0.0067	0.0027	0.0015	0.0012	0.0102	0.0088	0.0025	0.0036	0.001	0.0028	0.0004	0.0712	0.0013	0.0005	0.0178	0.0015	0.0044	0.0041	0.0003	0.012	0.0516	0.0018	0.0498	0.0049	0.0449	0.0002	0.0012	0.0008	0.0002	0.0002	0.0001	0.0001	0.8867	0.0012	0.839	0.0002	0.0183	0.028	0.0115	0.0045	0.007
10617	3	58	0	E3E4	1	1	0.3506	0.1262	0.0264	0.0065	0.0049	0.0016	0.0933	0.0244	0.0059	0.0052	0.0538	0.0134	0.015	0.1935	0.0084	0.002	0.0471	0.005	0.0365	0.0308	0.0057	0.0055	0.1361	0.0373	0.0987	0.0063	0.0924	0.0018	0.0254	0.0165	0.0079	0.001	0.0032	0.0005	0.1309	0.0016	0.0002	0.0002	0.0891	0.0399	0.1972	0.0487	0.1485
10660	3	67	1	E3E3	0	0	0.5096	0.1579	0.0123	0.0075	0.0061	0.0015	0.1381	0.0517	0.0167	0.0129	0.0712	0.0221	0.0152	0.2179	0.0024	0.0023	0.0878	0.0156	0.0639	0.0437	0.0202	0.0083	0.1255	0.03	0.0955	0.0051	0.0903	0.0004	0.1298	0.0281	0.0104	0.0912	0.0016	0.0019	0.1694	0.0132	0.0004	0.0003	0.034	0.1215	0.148	0.0229	0.1251
10664	3	64	0	E3E3	0	0	0.4633	0.2596	0.0949	0.0237	0.0219	0.0019	0.141	0.0965	0.0264	0.0268	0.0443	0.0433	0.0002	0.1077	0.027	0.0046	0.0655	0.0246	0.0372	0.0285	0.0087	0.0036	0.0106	0.0077	0.0029	0.0009	0.0019	0.0029	0.0891	0.0013	0.0777	0.0102	0.0012	0.0028	0.1423	0.0018	0.0003	0.0001	0.079	0.0611	0.2745	0.0213	0.2532
10667	1	66	0	E3E3	0	0	0.5027	0.2823	0.1229	0.0304	0.022	0.0084	0.129	0.0895	0.0251	0.0324	0.0349	0.032	0.0046	0.1922	0.0193	0.0006	0.1518	0.04	0.0926	0.0304	0.0622	0.0191	0.0206	0.0093	0.0113	0.0031	0.0082	0.0023	0.0205	0.0093	0.0097	0.0015	0.001	0.0044	0.1094	0.0062	0.0006	0.0009	0.0304	0.0712	0.2551	0.0597	0.1954
10668	3	66	1	E4E4	1	2	0.6145	0.4562	0.2216	0.033	0.0308	0.0022	0.2017	0.1584	0.0346	0.0617	0.0429	0.0621	0.0004	0.1405	0.0076	0.0019	0.105	0.0415	0.0443	0.0396	0.0047	0.0192	0.0261	0.0037	0.0224	0.0018	0.0207	0.001	0.0109	0.0063	0.0045	0.0001	0.0033	0.0025	0.0632	0.0023	0.0002	0.002	0.0219	0.0368	0.1771	0.0251	0.152
10671	1	52	1	E3E3	0	0	0.5168	0.3085	0.199	0.0215	0.02	0.0015	0.0879	0.0732	0.015	0.0185	0.0142	0.0397	0.0006	0.1651	0.0589	0.0025	0.0752	0.0245	0.0434	0.0215	0.0219	0.0073	0.0284	0.0064	0.022	0.0018	0.0202	0.0025	0.0386	0.0063	0.0304	0.0019	0.0016	0.0006	0.0741	0.0005	0.0001	0.0012	0.044	0.0283	0.1287	0.0065	0.1221
10673	1	57	1	E2E3	0	0	0.3586	0.1936	0.0381	0.0158	0.0137	0.0021	0.1398	0.0934	0.0257	0.0247	0.0461	0.043	0.0003	0.152	0.0216	0.0025	0.0869	0.0253	0.0477	0.0321	0.0155	0.0138	0.041	0.0099	0.0311	0.007	0.0241	0.0013	0.007	0.0029	0.0033	0.0008	0.001	0.0037	0.1773	0.0014	0.0002	0.0009	0.1456	0.0293	0.1409	0.0187	0.1223
10679	1	55	0	E2E4	1	1	0.5533	0.4154	0.1241	0.0279	0.0257	0.0022	0.2633	0.2346	0.0548	0.0945	0.0283	0.0853	0.0004	0.1291	0.0102	0.0059	0.099	0.0414	0.0471	0.0245	0.0226	0.0105	0.014	0.0064	0.0076	0.0011	0.0065	0.0013	0.0042	0.0009	0.0024	0.001	0.0004	0.0028	0.0967	0.0016	0.0002	0.0002	0.0723	0.0223	0.1601	0.0176	0.1425
10696	2	72	1	E3E4	1	1	0.5677	0.3338	0.0889	0.0371	0.0351	0.002	0.2079	0.1817	0.0468	0.0606	0.0238	0.0743	0.0023	0.1648	0.0057	0.002	0.1293	0.0511	0.0704	0.0465	0.0239	0.0078	0.0277	0.0144	0.0133	0.0011	0.0122	0.0022	0.0626	0.0261	0.0305	0.006	0.0006	0.0037	0.0662	0.0062	0.0013	0.0003	0.0282	0.0303	0.1581	0.013	0.1451
10704	3	35	1	E3E3	0	0	0.208	0.0813	0.024	0.0034	0.0016	0.0019	0.054	0.0217	0.0073	0.004	0.0321	0.0104	0.0002	0.1137	0.0165	0.0009	0.0779	0.0274	0.0472	0.0356	0.0116	0.0032	0.0184	0.0105	0.0079	0.0011	0.0069	0.0057	0.0043	0.0009	0.0024	0.001	0.0018	0.0011	0.5049	0.0044	0.0009	0.0006	0.1744	0.3246	0.1373	0.0083	0.1291
10705	3	67	0	E4E4	1	2	0.3493	0.2041	0.0266	0.0179	0.0128	0.005	0.1596	0.0882	0.0099	0.0229	0.0708	0.0553	0.0007	0.1375	0.004	0.0012	0.0801	0.0121	0.0479	0.0411	0.0068	0.02	0.0522	0.0245	0.0278	0.0012	0.0266	0.0015	0.0029	0.0014	0.0013	0.0002	0.0015	0.0017	0.0957	0.0029	0.0001	0.0004	0.033	0.0593	0.176	0.0271	0.1489
10712	1	44	1	E3E4	1	1	0.4482	0.2035	0.0433	0.0207	0.018	0.0027	0.1395	0.095	0.0254	0.0198	0.0442	0.0498	0.0004	0.1962	0.0165	0.0023	0.1498	0.032	0.1087	0.0648	0.0439	0.0091	0.0277	0.0146	0.0131	0.0018	0.0113	0.0019	0.0444	0.0027	0.0259	0.0158	0.0006	0.0017	0.2179	0.0022	0.0001	0.0002	0.1516	0.0639	0.1546	0.0145	0.1401
10715	3	67	0	E3E4	1	1	0.4439	0.041	0.0179	0.0018	0.0014	0.0004	0.0213	0.007	0.0024	0.0018	0.0098	0.0027	0.0045	0.3319	0.003	0.0062	0.0593	0.0114	0.0377	0.0336	0.0042	0.0102	0.2634	0.043	0.2205	0.0201	0.2003	0.0004	0.0672	0.0349	0.0096	0.0227	0.0026	0.0009	0.3415	0.0069	0.0006	0.0003	0.0097	0.3239	0.1115	0.0029	0.1086
10719	1	58	0	E4E4	1	2	0.5604	0.3784	0.0791	0.0302	0.0271	0.0031	0.2691	0.1482	0.0447	0.0296	0.1002	0.0739	0.0207	0.1686	0.0217	0.0029	0.0626	0.0154	0.0361	0.0253	0.0108	0.0111	0.0814	0.0114	0.0699	0.0207	0.0493	0.0016	0.0076	0.0019	0.003	0.0028	0.0023	0.002	0.0658	0.0007	0.0002	0	0.053	0.012	0.1251	0.0235	0.1016
10720	1	64	1	E3E3	0	0	0.3998	0.2128	0.0604	0.0312	0.0298	0.0014	0.1211	0.0951	0.0099	0.0488	0.0246	0.0365	0.0014	0.133	0.0056	0.0024	0.0756	0.0237	0.0448	0.0273	0.0175	0.0071	0.0494	0.0204	0.029	0.0052	0.0238	0.0011	0.045	0.0204	0.0205	0.0041	0.0007	0.0072	0.1393	0.1013	0.0003	0.0002	0.0082	0.0292	0.1439	0.0275	0.1164
10723	1	69	1	E2E3	0	0	0.3172	0.1384	0.0392	0.0125	0.011	0.0015	0.0867	0.0308	0.0048	0.0108	0.0198	0.0151	0.036	0.1479	0.0163	0.0033	0.0406	0.0104	0.0246	0.0158	0.0088	0.0056	0.0876	0.0181	0.0695	0.004	0.0656	0.0008	0.0265	0.0073	0.0072	0.012	0.003	0.0006	0.0651	0.0005	0.0001	0.0003	0.0521	0.0122	0.0542	0.0187	0.0355
10726	3	65	1	E3E4	1	1	0.6169	0.1604	0.0056	0.0031	0.0015	0.0016	0.1517	0.0149	0.004	0.0037	0.046	0.0071	0.0908	0.3685	0.0019	0.0014	0.0881	0.0042	0.0695	0.0629	0.0066	0.0144	0.2772	0.0156	0.2616	0.011	0.2506	0.0009	0.0781	0.0385	0.0168	0.0228	0.0087	0.0003	0.1126	0.0024	0.0011	0.0005	0.0302	0.0783	0.1246	0.0233	0.1013
10748	3	58	1	E3E3	0	0	0.4447	0.1497	0.0239	0.0285	0.0114	0.0172	0.0972	0.036	0.0065	0.0121	0.0521	0.0174	0.0091	0.2641	0.0069	0.0037	0.1578	0.0187	0.1076	0.1022	0.0054	0.0315	0.0957	0.0357	0.06	0.0107	0.0493	0.0032	0.0246	0.0158	0.0056	0.0031	0.0013	0.0017	0.2365	0.0042	0.0003	0.0009	0.1196	0.1115	0.1345	0.0227	0.1118
10750	3	57	0	E2E3	0	0	0.4809	0.2125	0.0434	0.0154	0.011	0.0044	0.1537	0.0522	0.0131	0.0153	0.0873	0.0239	0.0142	0.2447	0.0313	0.001	0.1347	0.0176	0.0996	0.079	0.0206	0.0175	0.0777	0.0205	0.0572	0.0173	0.0399	0.0031	0.0169	0.0102	0.0036	0.0032	0.0014	0.0021	0.1778	0.0014	0.0005	0.0004	0.0405	0.135	0.0789	0.0138	0.0651
10751	1	55	0	E2E3	0	0	0.1667	0.0805	0.0051	0.0024	0.0018	0.0006	0.0729	0.014	0.0038	0.0052	0.0106	0.005	0.0483	0.0661	0.0047	0.0011	0.0322	0.0076	0.0171	0.0086	0.0085	0.0076	0.028	0.0071	0.0209	0.0044	0.0165	0.0016	0.0109	0.0084	0.0016	0.0009	0.0068	0.001	0.3261	0.0043	0.0031	0.0002	0.1386	0.1799	0.1459	0.0372	0.1087
10755	2	65	1	E2E4	1	1	0.5039	0.1177	0.0288	0.0071	0.0061	0.0011	0.0817	0.0278	0.0087	0.0093	0.0338	0.0099	0.0201	0.3774	0.0052	0.0043	0.0625	0.0069	0.0531	0.0306	0.0225	0.0024	0.3054	0.0428	0.2627	0.0099	0.2528	0.0002	0.0066	0.0011	0.0046	0.0009	0.0016	0.0004	0.0972	0.0039	0.0002	0.0009	0.053	0.0391	0.1075	0.0207	0.0868
10777	2	65	0	E3E4	1	1	0.4992	0.3981	0.3072	0.02	0.0194	0.0007	0.0709	0.0573	0.0097	0.0254	0.0088	0.0222	0.0048	0.0935	0.0168	0.0022	0.0284	0.0081	0.0128	0.0111	0.0018	0.0074	0.0462	0.0106	0.0356	0.0052	0.0304	0.001	0.0054	0.0011	0.0035	0.0009	0.0009	0.0004	0.0835	0.0025	0.0002	0.0004	0.0528	0.0276	0.2586	0.0314	0.2272
10779	1	71	0	E3E4	1	1	0.5282	0.3635	0.2227	0.0241	0.023	0.0011	0.1167	0.0709	0.0135	0.028	0.0457	0.0294	0.0001	0.1457	0.0194	0.0042	0.0742	0.0209	0.0499	0.04	0.0098	0.0034	0.048	0.0411	0.0069	0.0021	0.0047	0.005	0.0097	0.0017	0.0076	0.0004	0.0017	0.0026	0.0627	0.0012	0.0003	0.0024	0.0394	0.0195	0.216	0.0193	0.1967
10786	1	66	1	E3E3	0	0	0.5963	0.3212	0.083	0.0195	0.0184	0.0011	0.2187	0.0802	0.0335	0.0196	0.0351	0.0271	0.1034	0.1928	0.0185	0.001	0.1044	0.0186	0.0675	0.0582	0.0093	0.0182	0.069	0.0274	0.0416	0.0084	0.0332	0.0022	0.0729	0.0109	0.0585	0.0034	0.0064	0.0008	0.1109	0.0014	0.0214	0.0003	0.0488	0.0391	0.2265	0.024	0.2025
10788	1	59	1	E3E4	1	1	0.3834	0.2517	0.0709	0.0206	0.0168	0.0038	0.1603	0.091	0.0209	0.0329	0.0591	0.0372	0.0102	0.1172	0.0025	0.0033	0.0854	0.0237	0.0523	0.0498	0.0025	0.0094	0.026	0.0207	0.0052	0.001	0.0042	0.0012	0.0092	0.0009	0.0071	0.0011	0.001	0.0031	0.0951	0.0008	0.0002	0.0008	0.067	0.0263	0.3307	0.0836	0.2471
10789	3	67	1	E3E4	1	1	0.6865	0.3268	0.1	0.0138	0.0127	0.0011	0.2131	0.0813	0.028	0.029	0.0438	0.0243	0.0879	0.2876	0.019	0.0018	0.0961	0.0221	0.0633	0.0366	0.0267	0.0108	0.1707	0.0318	0.1389	0.0091	0.1298	0.0012	0.0657	0.0633	0.0019	0.0004	0.0043	0.0008	0.0408	0.0016	0.0001	0.0003	0.0137	0.0252	0.1457	0.0222	0.1235
10791	1	73	0	E3E4	1	1	0.4694	0.319	0.1771	0.0198	0.0167	0.0031	0.1221	0.0639	0.0266	0.0204	0.0569	0.0169	0.0013	0.0731	0.0103	0.0022	0.0414	0.006	0.0274	0.0134	0.014	0.0079	0.0192	0.008	0.0112	0.0034	0.0078	0.0014	0.0746	0.0155	0.0262	0.0328	0.0007	0.0006	0.1652	0.001	0.0006	0.0004	0.1325	0.0307	0.2204	0.0451	0.1753
10798	2	68	1	E4E4	1	2	0.4772	0.3803	0.1647	0.024	0.0224	0.0016	0.1916	0.1709	0.0283	0.0479	0.0202	0.0948	0.0005	0.0762	0.0284	0.0015	0.0369	0.0146	0.018	0.0087	0.0092	0.0043	0.0095	0.0016	0.0079	0.004	0.0039	0.009	0.0095	0.0006	0.0058	0.003	0.0016	0.0006	0.1309	0.0222	0.0002	0.0009	0.0787	0.029	0.1889	0.0292	0.1597
10803	3	63	0	E3E4	1	1	0.4673	0.2306	0.1163	0.0118	0.0086	0.0032	0.1025	0.0627	0.015	0.0341	0.0136	0.0136	0.0262	0.2193	0.0059	0.0046	0.0514	0.0163	0.0182	0.017	0.0012	0.0169	0.1575	0.0123	0.1452	0.0063	0.1389	0.0015	0.0087	0.0084	0	0.0002	0.0059	0.0014	0.1251	0.0028	0.0002	0.0009	0.0964	0.0248	0.1462	0.0202	0.126
10808	1	61	1	E3E4	1	1	0.3718	0.1584	0.0502	0.0137	0.0116	0.0021	0.0945	0.0432	0.0196	0.01	0.0509	0.0136	0.0003	0.2029	0.019	0.001	0.0954	0.0242	0.0637	0.0212	0.0426	0.0074	0.0875	0.0121	0.0754	0.0091	0.0663	0.0026	0.0053	0.0015	0.0034	0.0004	0.002	0.0006	0.1253	0.0087	0.0005	0.0003	0.0379	0.0779	0.2712	0.0382	0.2331
10811	1	68	0	E3E3	0	0	0.5161	0.2837	0.061	0.0278	0.0221	0.0057	0.1949	0.1718	0.066	0.0431	0.0221	0.0628	0.0009	0.2065	0.0123	0.0071	0.1529	0.0459	0.0851	0.0749	0.0102	0.0219	0.0342	0.0204	0.0138	0.0045	0.0092	0.0049	0.0141	0.0076	0.0059	0.0005	0.0009	0.006	0.1517	0.0074	0.0007	0.0004	0.0561	0.0872	0.1643	0.0217	0.1425
10812	2	66	0	E3E4	1	1	0.4704	0.2623	0.0711	0.016	0.0124	0.0036	0.1752	0.0555	0.0114	0.014	0.0729	0.03	0.0469	0.1921	0.0225	0.0023	0.0887	0.0161	0.0622	0.0383	0.0239	0.0104	0.0786	0.0316	0.047	0.0071	0.0399	0.0048	0.0065	0.0017	0.0045	0.0003	0.0007	0.0041	0.0932	0.002	0.0002	0.0003	0.074	0.0167	0.2782	0.0163	0.2619
10815	2	72	0	E3E4	1	1	0.5741	0.1789	0.0305	0.0083	0.0062	0.0021	0.1401	0.0316	0.0054	0.0173	0.0314	0.0089	0.0771	0.3884	0.0073	0.0021	0.0518	0.0116	0.032	0.0304	0.0016	0.0082	0.3272	0.0268	0.3004	0.0422	0.2582	0.0007	0.0016	0.0008	0.0003	0.0005	0.002	0.0025	0.0775	0.0009	0.0001	0.0002	0.0646	0.0117	0.1641	0.0122	0.1519
10824	3	57	1	E3E4	1	1	0.5214	0.1502	0.0435	0.0205	0.0168	0.0037	0.0862	0.0606	0.0209	0.0136	0.025	0.026	0.0006	0.3613	0.0164	0.0012	0.1907	0.0082	0.1455	0.1144	0.0312	0.037	0.153	0.0789	0.0741	0.0213	0.0528	0.0012	0.0079	0.0039	0.0034	0.0006	0.0006	0.0002	0.0714	0.0004	0.0001	0.0002	0.0572	0.0134	0.2214	0.0309	0.1905
10839	2	65	0	E3E4	1	1	0.7306	0.3592	0.0745	0.0296	0.0208	0.0088	0.255	0.1061	0.0233	0.0471	0.057	0.0357	0.092	0.3304	0.0235	0.0079	0.174	0.0614	0.0912	0.087	0.0042	0.0214	0.1249	0.0436	0.0813	0.0253	0.056	0.0017	0.0188	0.0169	0.0017	0.0003	0.0007	0.0198	0.0824	0.0081	0.0012	0.0003	0.021	0.0518	0.0756	0.0174	0.0581
10840	3	60	1	E3E4	1	1	0.3684	0.1682	0.0963	0.0104	0.0097	0.0007	0.0614	0.0516	0.0124	0.0225	0.0096	0.0168	0.0002	0.1266	0.0148	0.002	0.0796	0.0178	0.0547	0.0181	0.0366	0.0071	0.0301	0.0097	0.0205	0.0059	0.0146	0.0014	0.0712	0.0049	0.0199	0.0463	0.0003	0.0008	0.0831	0.0009	0.0001	0.0005	0.0642	0.0173	0.3697	0.0443	0.3254
10846	3	63	0	E4E4	1	2	0.4021	0.2717	0.1028	0.0245	0.0213	0.0033	0.1444	0.0984	0.0223	0.0404	0.0457	0.0357	0.0003	0.1125	0.031	0.0028	0.0555	0.0164	0.0335	0.0239	0.0096	0.0057	0.0232	0.0104	0.0127	0.0029	0.0098	0.0035	0.0123	0.0028	0.0087	0.0009	0.0003	0.0018	0.0718	0.0006	0.0002	0.0006	0.0493	0.0211	0.3276	0.0209	0.3067
10847	1	65	1	E3E4	1	1	0.602	0.2754	0.0372	0.0093	0.0068	0.0025	0.2289	0.0272	0.0087	0.0134	0.0392	0.0051	0.1625	0.2544	0.0077	0.0008	0.04	0.0055	0.0185	0.0169	0.0017	0.0159	0.206	0.0091	0.1969	0.0044	0.1925	0.0009	0.0698	0.0659	0.0019	0.0021	0.0008	0.0005	0.0508	0.001	0.0001	0.0002	0.0399	0.0096	0.1932	0.0371	0.1562
10849	3	63	0	E4E4	1	2	0.5822	0.4031	0.2603	0.0269	0.0257	0.0012	0.1159	0.0811	0.0173	0.0211	0.0341	0.0426	0.0006	0.1532	0.0193	0.0012	0.0693	0.0206	0.0407	0.0344	0.0063	0.008	0.0634	0.0319	0.0315	0.0012	0.0303	0.0014	0.0207	0.0021	0.0165	0.0021	0.0004	0.0034	0.0972	0.0013	0.0003	0.0005	0.0597	0.0354	0.1884	0.0053	0.1832
10860	1	64	1	E3E3	0	0	0.485	0.3727	0.1724	0.0276	0.0217	0.0059	0.1727	0.097	0.0228	0.0278	0.0741	0.0464	0.0015	0.0986	0.0173	0.0028	0.0646	0.0108	0.0471	0.0358	0.0114	0.0067	0.0138	0.009	0.0048	0.0008	0.004	0.001	0.0113	0.0005	0.0098	0.001	0.001	0.0005	0.1417	0.0128	0.0008	0.0003	0.0311	0.0966	0.1974	0.0094	0.188
11270	1	63	0	E2E3	0	0	0.5874	0.2956	0.1271	0.0175	0.012	0.0055	0.1509	0.1026	0.018	0.0384	0.0232	0.0462	0.0251	0.1973	0.0241	0.0015	0.0529	0.0112	0.0306	0.0248	0.0059	0.0111	0.1188	0.027	0.0917	0.0179	0.0739	0.0014	0.0917	0.0061	0.0334	0.0523	0.0013	0.0001	0.0837	0.0021	0.0003	0.0002	0.0496	0.0315	0.1545	0.0247	0.1298
11380	3	62	1	E3E3	0	0	0.2163	0.1028	0.0415	0.0139	0.0132	0.0008	0.0474	0.0343	0.0091	0.0125	0.0129	0.0127	0.0001	0.0954	0.0055	0.0013	0.0577	0.009	0.0401	0.0307	0.0094	0.0086	0.0309	0.0172	0.0137	0.0013	0.0125	0.0015	0.014	0.0055	0.0079	0.0006	0.0018	0.0007	0.0783	0.0006	0.0001	0.0005	0.0655	0.0117	0.4043	0.0921	0.3122
11389	3	65	0	E3E4	1	1	0.5421	0.3602	0.2589	0.0127	0.0098	0.0029	0.0886	0.0652	0.0179	0.0263	0.0225	0.0211	0.0008	0.1632	0.0246	0.0013	0.0813	0.0101	0.0249	0.02	0.0049	0.0462	0.056	0.0124	0.0436	0.0117	0.0319	0.0029	0.0151	0.0064	0.0059	0.0028	0.0002	0.0005	0.0571	0.001	0.0001	0.0002	0.0434	0.0124	0.2145	0.0233	0.1912
11394	1	63	1	E3E3	0	0	0.3004	0.2044	0.0935	0.0113	0.0103	0.0011	0.0995	0.0719	0.0083	0.0169	0.0273	0.0467	0.0003	0.0703	0.0155	0.0008	0.0409	0.0097	0.0276	0.0152	0.0124	0.0035	0.0131	0.0068	0.0063	0.0019	0.0044	0.0025	0.022	0.0006	0.0198	0.0016	0.0006	0.0006	0.0374	0.0003	0.0001	0.0002	0.0262	0.0105	0.3247	0.0283	0.2964
11397	2	56	0	E3E3	0	0	0.6777	0.2785	0.1857	0.0065	0.0052	0.0013	0.0863	0.0457	0.0093	0.0206	0.0238	0.0158	0.0169	0.3824	0.0668	0.0101	0.1123	0.0241	0.0754	0.0714	0.004	0.0128	0.1933	0.0893	0.1039	0.031	0.0729	0.0021	0.013	0.003	0.0089	0.0011	0.0008	0.0009	0.0391	0.0013	0.0001	0.0001	0.0266	0.0109	0.1362	0.0149	0.1213
[truncated: 30 more columns]
