# Supplementary material for: Adaptive immune changes associate with clinical progression of Alzheimer’s disease
Source: Mol Neurodegener. 2024 Apr 24;19:38. doi: 10.1186/s13024-024-00726-8 (PMC11044380; doi:10.1186/s13024-024-00726-8)
Supplement: Supplementary file 4 — Additional file 4. [file 13024_2024_726_MOESM4_ESM.xlsx]

## Sheet: S4 GLM
			Uncorrected					Age / sex corrected					Age corrected					Sex corrected
Dependent Variable	(I) Diag	(J) Diag	Mean Difference (I-J)	Std. Error	Sig.b	95% Confidence Interval for Differenceb		Mean Difference (I-J)	Std. Error	Sig.b	95% Confidence Interval for Differenceb		Mean Difference (I-J)	Std. Error	Sig.b	95% Confidence Interval for Differenceb		Mean Difference (I-J)	Std. Error	Sig.b	95% Confidence Interval for Differenceb
						Lower Bound	Upper Bound				Lower Bound	Upper Bound				Lower Bound	Upper Bound				Lower Bound	Upper Bound
T_cells	AD	control	-0.0167746	0.118037	0.887246	-0.25065	0.217101	-0.0321363	0.11946	0.788423	-0.268878	0.204605	-0.0274217	0.119158	0.818416	-0.263542	0.208699	-0.0231479	0.118347	0.845286	-0.25766	0.211364
		MCI	-0.2522	0.14058	0.0755128	-0.530742	0.0263422	-0.242969	0.141802	0.0894501	-0.523988	0.0380504	-0.241639	0.141595	0.0907025	-0.52222	0.0389415	-0.25235	0.140698	0.0756051	-0.531152	0.0264511
	control	AD	0.0167746	0.118037	0.887246	-0.217101	0.25065	0.0321363	0.11946	0.788423	-0.204605	0.268878	0.0274217	0.119158	0.818416	-0.208699	0.263542	0.0231479	0.118347	0.845286	-0.211364	0.25766
		MCI	-0.235425	0.152709	0.125978	-0.537999	0.0671489	-0.210832	0.155977	0.179246	-0.519941	0.0982764	-0.214218	0.155706	0.171657	-0.522759	0.0943233	-0.229203	0.152992	0.136937	-0.532367	0.0739615
	MCI	AD	0.2522	0.14058	0.0755128	-0.0263422	0.530742	0.242969	0.141802	0.0894501	-0.0380504	0.523988	0.241639	0.141595	0.0907025	-0.0389415	0.52222	0.25235	0.140698	0.0756051	-0.0264511	0.531152
		control	0.235425	0.152709	0.125978	-0.0671489	0.537999	0.210832	0.155977	0.179246	-0.0982764	0.519941	0.214218	0.155706	0.171657	-0.0943233	0.522759	0.229203	0.152992	0.136937	-0.0739615	0.532367
CD4_T_cells	AD	control	-.273*	0.134695	0.0450274	-0.539922	-0.00615888	-.307*	0.132624	0.0223484	-0.570136	-0.0444763	-.292*	0.135526	0.0335641	-0.560206	-0.0230979	-.293*	0.131625	0.0278305	-0.554212	-0.0325637
		MCI	-0.178834	0.16042	0.267328	-0.496686	0.139017	-0.164788	0.157429	0.29751	-0.476775	0.147198	-0.160374	0.161045	0.321498	-0.479496	0.158748	-0.179315	0.156484	0.2543	-0.489398	0.130768
	control	AD	.273*	0.134695	0.0450274	0.00615888	0.539922	.307*	0.132624	0.0223484	0.0444763	0.570136	.292*	0.135526	0.0335641	0.0230979	0.560206	.293*	0.131625	0.0278305	0.0325637	0.554212
		MCI	0.0942063	0.174261	0.589853	-0.251069	0.439481	0.142518	0.173165	0.412278	-0.200654	0.485689	0.131278	0.177094	0.460081	-0.219644	0.482201	0.114073	0.170158	0.504	-0.223107	0.451252
	MCI	AD	0.178834	0.16042	0.267328	-0.139017	0.496686	0.164788	0.157429	0.29751	-0.147198	0.476775	0.160374	0.161045	0.321498	-0.158748	0.479496	0.179315	0.156484	0.2543	-0.130768	0.489398
		control	-0.0942063	0.174261	0.589853	-0.439481	0.251069	-0.142518	0.173165	0.412278	-0.485689	0.200654	-0.131278	0.177094	0.460081	-0.482201	0.219644	-0.114073	0.170158	0.504	-0.451252	0.223107
CD4_naive	AD	control	-0.269047	0.229899	0.244372	-0.724562	0.186469	-0.323227	0.228586	0.160179	-0.776231	0.129778	-0.301986	0.231217	0.194227	-0.760157	0.156185	-0.297029	0.227027	0.19346	-0.746898	0.15284
		MCI	0.0741283	0.273806	0.787095	-0.468383	0.616639	0.10081	0.271339	0.710959	-0.43692	0.63854	0.1068	0.274754	0.698234	-0.437643	0.651243	0.0734668	0.269903	0.785976	-0.461364	0.608297
	control	AD	0.269047	0.229899	0.244372	-0.186469	0.724562	0.323227	0.228586	0.160179	-0.129778	0.776231	0.301986	0.231217	0.194227	-0.156185	0.760157	0.297029	0.227027	0.19346	-0.15284	0.746898
		MCI	0.343175	0.297429	0.251037	-0.246143	0.932493	0.424037	0.298461	0.15822	-0.167443	1.01552	0.408786	0.302133	0.178805	-0.189911	1.00748	0.370496	0.293488	0.209455	-0.21107	0.952062
	MCI	AD	-0.0741283	0.273806	0.787095	-0.616639	0.468383	-0.10081	0.271339	0.710959	-0.63854	0.43692	-0.1068	0.274754	0.698234	-0.651243	0.437643	-0.0734668	0.269903	0.785976	-0.608297	0.461364
		control	-0.343175	0.297429	0.251037	-0.932493	0.246143	-0.424037	0.298461	0.15822	-1.01552	0.167443	-0.408786	0.302133	0.178805	-1.00748	0.189911	-0.370496	0.293488	0.209455	-0.952062	0.21107
CD4_effector_cells	AD	control	-0.254311	0.143449	0.078976	-0.538537	0.0299157	-0.266722	0.145696	0.0698562	-0.555457	0.0220133	-0.264309	0.144954	0.0709341	-0.551546	0.0229272	-0.257793	0.144245	0.076637	-0.543624	0.0280388
		MCI	-0.208052	0.170846	0.225868	-0.546561	0.130457	-0.198815	0.172945	0.252809	-0.541552	0.143922	-0.198135	0.172249	0.2525	-0.539457	0.143188	-0.208134	0.171487	0.227438	-0.547948	0.131679
	control	AD	0.254311	0.143449	0.078976	-0.0299157	0.538537	0.266722	0.145696	0.0698562	-0.0220133	0.555457	0.264309	0.144954	0.0709341	-0.0229272	0.551546	0.257793	0.144245	0.076637	-0.0280388	0.543624
		MCI	0.0462586	0.185586	0.803618	-0.321456	0.413973	0.0679068	0.190232	0.7218	-0.309089	0.444903	0.0661748	0.189413	0.727476	-0.30916	0.44151	0.0496584	0.186472	0.790499	-0.319849	0.419166
	MCI	AD	0.208052	0.170846	0.225868	-0.130457	0.546561	0.198815	0.172945	0.252809	-0.143922	0.541552	0.198135	0.172249	0.2525	-0.143188	0.539457	0.208134	0.171487	0.227438	-0.131679	0.547948
		control	-0.0462586	0.185586	0.803618	-0.413973	0.321456	-0.0679068	0.190232	0.7218	-0.444903	0.309089	-0.0661748	0.189413	0.727476	-0.44151	0.30916	-0.0496584	0.186472	0.790499	-0.419166	0.319849
CD4_effector_Treg	AD	control	-.327*	0.146143	0.0270922	-0.616864	-0.0377369	-.352*	0.147374	0.0186697	-0.643913	-0.0597918	-.353*	0.146552	0.0177587	-0.643075	-0.0622696	-.328*	0.147062	0.0279614	-0.618927	-0.0361024
		MCI	-0.125044	0.174054	0.473993	-0.469909	0.219821	-0.0996473	0.174937	0.570098	-0.446332	0.247037	-0.0998786	0.174147	0.567446	-0.444963	0.245206	-0.125049	0.174836	0.475963	-0.471498	0.221399
	control	AD	.327*	0.146143	0.0270922	0.0377369	0.616864	.352*	0.147374	0.0186697	0.0597918	0.643913	.353*	0.146552	0.0177587	0.0622696	0.643075	.328*	0.147062	0.0279614	0.0361024	0.618927
		MCI	0.202256	0.189071	0.287037	-0.172363	0.576876	0.252205	0.192423	0.192697	-0.129133	0.633543	0.252794	0.191501	0.18953	-0.126679	0.632266	0.202466	0.190113	0.289199	-0.174256	0.579188
	MCI	AD	0.125044	0.174054	0.473993	-0.219821	0.469909	0.0996473	0.174937	0.570098	-0.247037	0.446332	0.0998786	0.174147	0.567446	-0.245206	0.444963	0.125049	0.174836	0.475963	-0.221399	0.471498
		control	-0.202256	0.189071	0.287037	-0.576876	0.172363	-0.252205	0.192423	0.192697	-0.633543	0.129133	-0.252794	0.191501	0.18953	-0.632266	0.126679	-0.202466	0.190113	0.289199	-0.579188	0.174256
CD4_effector_rest	AD	control	-0.0249982	0.180771	0.890262	-0.383172	0.333176	-0.0169665	0.18124	0.925587	-0.376142	0.342209	-0.00364695	0.182168	0.984064	-0.364626	0.357332	-0.0405041	0.180229	0.822597	-0.39764	0.316632
		MCI	-0.216405	0.215295	0.316987	-0.642984	0.210173	-0.241339	0.215138	0.264395	-0.667692	0.185013	-0.237583	0.21647	0.274783	-0.666533	0.191367	-0.216772	0.214267	0.313886	-0.641357	0.207813
	control	AD	0.0249982	0.180771	0.890262	-0.333176	0.383172	0.0169665	0.18124	0.925587	-0.342209	0.376142	0.00364695	0.182168	0.984064	-0.357332	0.364626	0.0405041	0.180229	0.822597	-0.316632	0.39764
		MCI	-0.191407	0.23387	0.414847	-0.65479	0.271976	-0.224373	0.236642	0.345131	-0.693342	0.244597	-0.233936	0.238041	0.327866	-0.705631	0.237759	-0.176268	0.232991	0.450925	-0.637954	0.285418
	MCI	AD	0.216405	0.215295	0.316987	-0.210173	0.642984	0.241339	0.215138	0.264395	-0.185013	0.667692	0.237583	0.21647	0.274783	-0.191367	0.666533	0.216772	0.214267	0.313886	-0.207813	0.641357
		control	0.191407	0.23387	0.414847	-0.271976	0.65479	0.224373	0.236642	0.345131	-0.244597	0.693342	0.233936	0.238041	0.327866	-0.237759	0.705631	0.176268	0.232991	0.450925	-0.285418	0.637954
CD4_memory_cells	AD	control	-.278*	0.119968	0.0224323	-0.515433	-0.0400305	-.294*	0.120974	0.0166608	-0.533865	-0.0543794	-.287*	0.1212	0.0197387	-0.526869	-0.0465373	-.287*	0.119743	0.0180599	-0.524662	-0.0501028
		MCI	-0.200073	0.14288	0.16419	-0.483172	0.0830246	-0.193267	0.1436	0.181112	-0.477849	0.0913148	-0.191175	0.144022	0.187098	-0.476563	0.0942133	-0.200302	0.142358	0.162214	-0.482394	0.0817906
	control	AD	.278*	0.119968	0.0224323	0.0400305	0.515433	.294*	0.120974	0.0166608	0.0543794	0.533865	.287*	0.1212	0.0197387	0.0465373	0.526869	.287*	0.119743	0.0180599	0.0501028	0.524662
		MCI	0.0776583	0.155207	0.617809	-0.229865	0.385182	0.100855	0.157954	0.524469	-0.212173	0.413883	0.0955282	0.158373	0.547617	-0.218299	0.409356	0.0870809	0.154798	0.574878	-0.219661	0.393823
	MCI	AD	0.200073	0.14288	0.16419	-0.0830246	0.483172	0.193267	0.1436	0.181112	-0.0913148	0.477849	0.191175	0.144022	0.187098	-0.0942133	0.476563	0.200302	0.142358	0.162214	-0.0817906	0.482394
		control	-0.0776583	0.155207	0.617809	-0.385182	0.229865	-0.100855	0.157954	0.524469	-0.413883	0.212173	-0.0955282	0.158373	0.547617	-0.409356	0.218299	-0.0870809	0.154798	0.574878	-0.393823	0.219661
CD4_memory_KLRG1negCD57neg	AD	control	-.338*	0.145612	0.0218929	-0.627011	-0.0499861	-.353*	0.147477	0.018262	-0.645624	-0.061093	-.347*	0.147207	0.02019	-0.638625	-0.0552253	-.347*	0.145918	0.0191483	-0.636045	-0.0577515
		MCI	-0.0981441	0.173422	0.572576	-0.441757	0.245469	-0.0916	0.17506	0.601853	-0.438528	0.255328	-0.0897858	0.174925	0.608775	-0.436412	0.25684	-0.0983427	0.173476	0.571931	-0.442098	0.245412
	control	AD	.338*	0.145612	0.0218929	0.0499861	0.627011	.353*	0.147477	0.018262	0.061093	0.645624	.347*	0.147207	0.02019	0.0552253	0.638625	.347*	0.145918	0.0191483	0.0577515	0.636045
		MCI	0.240354	0.188384	0.20464	-0.132905	0.613614	0.261758	0.192558	0.176809	-0.119847	0.643364	0.257139	0.192357	0.184026	-0.124028	0.638307	0.248556	0.188635	0.190333	-0.125238	0.622349
	MCI	AD	0.0981441	0.173422	0.572576	-0.245469	0.441757	0.0916	0.17506	0.601853	-0.255328	0.438528	0.0897858	0.174925	0.608775	-0.25684	0.436412	0.0983427	0.173476	0.571931	-0.245412	0.442098
		control	-0.240354	0.188384	0.20464	-0.613614	0.132905	-0.261758	0.192558	0.176809	-0.643364	0.119847	-0.257139	0.192357	0.184026	-0.638307	0.124028	-0.248556	0.188635	0.190333	-0.622349	0.125238
CD4_memory_KLRG1negCD57neg_1	AD	control	-.358*	0.153308	0.0212466	-0.661957	-0.0544352	-.351*	0.155524	0.0258762	-0.659488	-0.0430645	-.347*	0.154891	0.0270989	-0.653846	-0.0399917	-.363*	0.154079	0.0202103	-0.668377	-0.0577429
		MCI	-0.0510078	0.182588	0.780483	-0.412782	0.310766	-0.063422	0.184611	0.731846	-0.429279	0.302434	-0.0621933	0.184057	0.736074	-0.426914	0.302527	-0.0511228	0.183178	0.780696	-0.414102	0.311856
	control	AD	.358*	0.153308	0.0212466	0.0544352	0.661957	.351*	0.155524	0.0258762	0.0430645	0.659488	.347*	0.154891	0.0270989	0.0399917	0.653846	.363*	0.154079	0.0202103	0.0577429	0.668377
		MCI	0.307188	0.198341	0.124254	-0.0857988	0.700175	0.287854	0.203064	0.159148	-0.114572	0.69028	0.284726	0.202398	0.162292	-0.116339	0.685791	0.311937	0.199184	0.120178	-0.0827601	0.706634
	MCI	AD	0.0510078	0.182588	0.780483	-0.310766	0.412782	0.063422	0.184611	0.731846	-0.302434	0.429279	0.0621933	0.184057	0.736074	-0.302527	0.426914	0.0511228	0.183178	0.780696	-0.311856	0.414102
		control	-0.307188	0.198341	0.124254	-0.700175	0.0857988	-0.287854	0.203064	0.159148	-0.69028	0.114572	-0.284726	0.202398	0.162292	-0.685791	0.116339	-0.311937	0.199184	0.120178	-0.706634	0.0827601
CD4_memory_KLRG1negCD57neg_2	AD	control	-.295*	0.145829	0.0455664	-0.583798	-0.00591559	-.327*	0.145064	0.0260962	-0.614637	-0.0396736	-.313*	0.146864	0.0350937	-0.604342	-0.0222999	-.313*	0.143903	0.0317795	-0.59809	-0.0277838
		MCI	-0.234589	0.17368	0.179515	-0.578713	0.109535	-0.220176	0.172195	0.203713	-0.561426	0.121074	-0.216275	0.174518	0.21786	-0.562094	0.129545	-0.235016	0.17108	0.172297	-0.574023	0.103991
	control	AD	.295*	0.145829	0.0455664	0.00591559	0.583798	.327*	0.145064	0.0260962	0.0396736	0.614637	.313*	0.146864	0.0350937	0.0222999	0.604342	.313*	0.143903	0.0317795	0.0277838	0.59809
		MCI	0.0602679	0.188664	0.749984	-0.313546	0.434082	0.106979	0.189407	0.573351	-0.26838	0.482339	0.0970463	0.191909	0.614078	-0.283234	0.477327	0.0779208	0.18603	0.676127	-0.29071	0.446551
	MCI	AD	0.234589	0.17368	0.179515	-0.109535	0.578713	0.220176	0.172195	0.203713	-0.121074	0.561426	0.216275	0.174518	0.21786	-0.129545	0.562094	0.235016	0.17108	0.172297	-0.103991	0.574023
		control	-0.0602679	0.188664	0.749984	-0.434082	0.313546	-0.106979	0.189407	0.573351	-0.482339	0.26838	-0.0970463	0.191909	0.614078	-0.477327	0.283234	-0.0779208	0.18603	0.676127	-0.446551	0.29071
CD4_memory_KLRG1posCD57neg	AD	control	-0.135974	0.164597	0.410501	-0.462103	0.190154	-0.136889	0.166955	0.414038	-0.467756	0.193977	-0.130452	0.16651	0.435031	-0.460404	0.199499	-0.143701	0.165176	0.386186	-0.471009	0.183607
		MCI	-0.039015	0.196032	0.842605	-0.427428	0.349398	-0.0463072	0.198181	0.815682	-0.439056	0.346441	-0.0444921	0.197864	0.8225	-0.436572	0.347588	-0.0391977	0.196371	0.842151	-0.428321	0.349925
	control	AD	0.135974	0.164597	0.410501	-0.190154	0.462103	0.136889	0.166955	0.414038	-0.193977	0.467756	0.130452	0.16651	0.435031	-0.199499	0.460404	0.143701	0.165176	0.386186	-0.183607	0.471009
		MCI	0.0969595	0.212946	0.649757	-0.324965	0.518884	0.0905819	0.217991	0.678562	-0.341424	0.522588	0.0859604	0.217581	0.693547	-0.345191	0.517111	0.104503	0.213531	0.625521	-0.318623	0.527629
	MCI	AD	0.039015	0.196032	0.842605	-0.349398	0.427428	0.0463072	0.198181	0.815682	-0.346441	0.439056	0.0444921	0.197864	0.8225	-0.347588	0.436572	0.0391977	0.196371	0.842151	-0.349925	0.428321
		control	-0.0969595	0.212946	0.649757	-0.518884	0.324965	-0.0905819	0.217991	0.678562	-0.522588	0.341424	-0.0859604	0.217581	0.693547	-0.517111	0.345191	-0.104503	0.213531	0.625521	-0.527629	0.318623
CD4_memory_KLRG1negCD57neg_3	AD	control	-0.302579	0.155244	0.0537892	-0.610174	0.00501646	-0.312296	0.157831	0.0503517	-0.625079	0.00048711	-.311*	0.156956	0.0498812	-0.622203	-0.00016427	-0.304379	0.156194	0.0538521	-0.613887	0.00512974
		MCI	0.00513857	0.184892	0.977877	-0.361202	0.371479	0.01336	0.18735	0.94328	-0.357923	0.384643	0.0136736	0.186511	0.941689	-0.35591	0.383257	0.00509603	0.185692	0.978155	-0.362866	0.373058
	control	AD	0.302579	0.155244	0.0537892	-0.00501646	0.610174	0.312296	0.157831	0.0503517	-0.00048711	0.625079	.311*	0.156956	0.0498812	0.00016427	0.622203	0.304379	0.156194	0.0538521	-0.00512974	0.613887
		MCI	0.307717	0.200845	0.128313	-0.0902304	0.705665	0.325656	0.206076	0.116917	-0.0827391	0.734051	0.324857	0.205097	0.116056	-0.0815551	0.73127	0.309475	0.201919	0.128203	-0.0906409	0.70959
	MCI	AD	-0.00513857	0.184892	0.977877	-0.371479	0.361202	-0.01336	0.18735	0.94328	-0.384643	0.357923	-0.0136736	0.186511	0.941689	-0.383257	0.35591	-0.00509603	0.185692	0.978155	-0.373058	0.362866
		control	-0.307717	0.200845	0.128313	-0.705665	0.0902304	-0.325656	0.206076	0.116917	-0.734051	0.0827391	-0.324857	0.205097	0.116056	-0.73127	0.0815551	-0.309475	0.201919	0.128203	-0.70959	0.0906409
CD4_memory_KLRG1posCD57pos	AD	control	0.53418	0.444582	0.232079	-0.346702	1.41506	0.470472	0.449684	0.29775	-0.420697	1.36164	0.487229	0.448397	0.279567	-0.4013	1.37576	0.511085	0.445869	0.254149	-0.372433	1.3946
		MCI	-0.965687	0.529489	0.0708474	-2.0148	0.083428	-0.923844	0.533789	0.0863042	-1.98169	0.134	-0.919118	0.532829	0.0873147	-1.97495	0.136718	-0.966233	0.530075	0.0710217	-2.01661	0.0841457
	control	AD	-0.53418	0.444582	0.232079	-1.41506	0.346702	-0.470472	0.449684	0.29775	-1.36164	0.420697	-0.487229	0.448397	0.279567	-1.37576	0.4013	-0.511085	0.445869	0.254149	-1.3946	0.372433
		MCI	-1.500*	0.575173	0.0103578	-2.6395	-0.360236	-1.394*	0.587144	0.019293	-2.5579	-0.230734	-1.406*	0.585926	0.0180492	-2.5674	-0.245296	-1.477*	0.576395	0.0117147	-2.61948	-0.335154
	MCI	AD	0.965687	0.529489	0.0708474	-0.083428	2.0148	0.923844	0.533789	0.0863042	-0.134	1.98169	0.919118	0.532829	0.0873147	-0.136718	1.97495	0.966233	0.530075	0.0710217	-0.0841457	2.01661
		control	1.500*	0.575173	0.0103578	0.360236	2.6395	1.394*	0.587144	0.019293	0.230734	2.5579	1.406*	0.585926	0.0180492	0.245296	2.5674	1.477*	0.576395	0.0117147	0.335154	2.61948
CD8_T_cells	AD	control	0.2049	0.116646	0.0817191	-0.0262188	0.43602	0.218106	0.118027	0.0672981	-0.0157954	0.452007	0.212511	0.117891	0.0741645	-0.0210985	0.44612	0.21222	0.116801	0.0719264	-0.0192301	0.443669
		MCI	-0.208756	0.138923	0.135738	-0.484015	0.0665028	-0.214727	0.140101	0.128232	-0.492374	0.0629209	-0.216305	0.14009	0.125424	-0.493901	0.0612924	-0.208583	0.13886	0.135909	-0.483744	0.0665781
	control	AD	-0.2049	0.116646	0.0817191	-0.43602	0.0262188	-0.218106	0.118027	0.0672981	-0.452007	0.0157954	-0.212511	0.117891	0.0741645	-0.44612	0.0210985	-0.21222	0.116801	0.0719264	-0.443669	0.0192301
		MCI	-.414*	0.150909	0.00712941	-0.712664	-0.114649	-.433*	0.154105	0.00588785	-0.738233	-0.127432	-.429*	0.15405	0.00632056	-0.734075	-0.123556	-.421*	0.150994	0.00626154	-0.720008	-0.121597
	MCI	AD	0.208756	0.138923	0.135738	-0.0665028	0.484015	0.214727	0.140101	0.128232	-0.0629209	0.492374	0.216305	0.14009	0.125424	-0.0612924	0.493901	0.208583	0.13886	0.135909	-0.0665781	0.483744
		control	.414*	0.150909	0.00712941	0.114649	0.712664	.433*	0.154105	0.00588785	0.127432	0.738233	.429*	0.15405	0.00632056	0.123556	0.734075	.421*	0.150994	0.00626154	0.121597	0.720008
CD8_naive	AD	control	-0.151604	0.2001	0.450258	-0.548076	0.244869	-0.120978	0.19024	0.526148	-0.497988	0.256033	-0.0930064	0.197232	0.638167	-0.483834	0.297822	-0.183497	0.194869	0.348419	-0.569643	0.202648
		MCI	0.0321737	0.238316	0.89285	-0.440018	0.504365	-0.0338348	0.22582	0.881173	-0.481358	0.413688	-0.025947	0.23437	0.912047	-0.490366	0.438472	0.0314197	0.231672	0.892366	-0.427653	0.490493
	control	AD	0.151604	0.2001	0.450258	-0.244869	0.548076	0.120978	0.19024	0.526148	-0.256033	0.497988	0.0930064	0.197232	0.638167	-0.297822	0.483834	0.183497	0.194869	0.348419	-0.202648	0.569643
		MCI	0.183777	0.258877	0.47924	-0.329154	0.696709	0.0871427	0.248392	0.726389	-0.405113	0.579398	0.0670594	0.257725	0.795193	-0.44364	0.577759	0.214917	0.251916	0.395424	-0.284271	0.714105
	MCI	AD	-0.0321737	0.238316	0.89285	-0.504365	0.440018	0.0338348	0.22582	0.881173	-0.413688	0.481358	0.025947	0.23437	0.912047	-0.438472	0.490366	-0.0314197	0.231672	0.892366	-0.490493	0.427653
		control	-0.183777	0.258877	0.47924	-0.696709	0.329154	-0.0871427	0.248392	0.726389	-0.579398	0.405113	-0.0670594	0.257725	0.795193	-0.577759	0.44364	-0.214917	0.251916	0.395424	-0.714105	0.284271
CD8_effector	AD	control	0.0378544	0.151302	0.802897	-0.26193	0.337639	0.0297248	0.153783	0.847088	-0.275036	0.334486	0.0331371	0.153067	0.829005	-0.270176	0.33645	0.0333869	0.152087	0.826645	-0.267984	0.334758
		MCI	-0.330804	0.180197	0.0690423	-0.687842	0.0262344	-0.327087	0.182545	0.0759111	-0.688848	0.0346733	-0.326125	0.181889	0.0756982	-0.68655	0.0343003	-0.330909	0.18081	0.0699114	-0.689197	0.0273784
	control	AD	-0.0378544	0.151302	0.802897	-0.337639	0.26193	-0.0297248	0.153783	0.847088	-0.334486	0.275036	-0.0331371	0.153067	0.829005	-0.33645	0.270176	-0.0333869	0.152087	0.826645	-0.334758	0.267984
		MCI	-0.368658	0.195745	0.0622449	-0.756501	0.0191845	-0.356812	0.200791	0.0783271	-0.754733	0.0411088	-0.359262	0.200014	0.0751859	-0.755604	0.0370798	-0.364296	0.19661	0.0665549	-0.753893	0.0252999
	MCI	AD	0.330804	0.180197	0.0690423	-0.0262344	0.687842	0.327087	0.182545	0.0759111	-0.0346733	0.688848	0.326125	0.181889	0.0756982	-0.0343003	0.68655	0.330909	0.18081	0.0699114	-0.0273784	0.689197
		control	0.368658	0.195745	0.0622449	-0.0191845	0.756501	0.356812	0.200791	0.0783271	-0.0411088	0.754733	0.359262	0.200014	0.0751859	-0.0370798	0.755604	0.364296	0.19661	0.0665549	-0.0252999	0.753893
CD8_memory_cells	AD	control	-0.0521397	0.118143	0.659827	-0.286225	0.181945	-0.0153261	0.116111	0.895229	-0.24543	0.214778	-0.0275211	0.117993	0.816003	-0.261333	0.206291	-0.0357965	0.116012	0.758235	-0.265681	0.194088
		MCI	-0.145516	0.140706	0.30328	-0.424307	0.133276	-0.166495	0.137827	0.229638	-0.439636	0.106646	-0.169934	0.140211	0.228091	-0.447772	0.107904	-0.145129	0.137922	0.294966	-0.41843	0.128171
	control	AD	0.0521397	0.118143	0.659827	-0.181945	0.286225	0.0153261	0.116111	0.895229	-0.214778	0.24543	0.0275211	0.117993	0.816003	-0.206291	0.261333	0.0357965	0.116012	0.758235	-0.194088	0.265681
		MCI	-0.0933758	0.152846	0.542494	-0.396221	0.209469	-0.151169	0.151604	0.320889	-0.451612	0.149274	-0.142413	0.154183	0.357667	-0.447937	0.163112	-0.109333	0.149974	0.467529	-0.406515	0.18785
	MCI	AD	0.145516	0.140706	0.30328	-0.133276	0.424307	0.166495	0.137827	0.229638	-0.106646	0.439636	0.169934	0.140211	0.228091	-0.107904	0.447772	0.145129	0.137922	0.294966	-0.128171	0.41843
		control	0.0933758	0.152846	0.542494	-0.209469	0.396221	0.151169	0.151604	0.320889	-0.149274	0.451612	0.142413	0.154183	0.357667	-0.163112	0.447937	0.109333	0.149974	0.467529	-0.18785	0.406515
CD8_memory_KLRG1negCD57neg	AD	control	-0.131371	0.139098	0.346974	-0.406975	0.144234	-0.0999735	0.139611	0.475454	-0.376649	0.176702	-0.102146	0.138891	0.463625	-0.377367	0.173076	-0.127253	0.139819	0.364731	-0.404314	0.149809
		MCI	-0.147263	0.165663	0.375945	-0.475503	0.180977	-0.175638	0.165722	0.291541	-0.50406	0.152784	-0.17625	0.165044	0.287881	-0.503295	0.150794	-0.147166	0.166226	0.377888	-0.476553	0.182221
	control	AD	0.131371	0.139098	0.346974	-0.144234	0.406975	0.0999735	0.139611	0.475454	-0.176702	0.376649	0.102146	0.138891	0.463625	-0.173076	0.377367	0.127253	0.139819	0.364731	-0.149809	0.404314
		MCI	-0.0158926	0.179956	0.929785	-0.372453	0.340667	-0.0756644	0.182287	0.678889	-0.436914	0.285585	-0.0741049	0.18149	0.68383	-0.43374	0.28553	-0.0199133	0.180751	0.912474	-0.378083	0.338257
	MCI	AD	0.147263	0.165663	0.375945	-0.180977	0.475503	0.175638	0.165722	0.291541	-0.152784	0.50406	0.17625	0.165044	0.287881	-0.150794	0.503295	0.147166	0.166226	0.377888	-0.182221	0.476553
		control	0.0158926	0.179956	0.929785	-0.340667	0.372453	0.0756644	0.182287	0.678889	-0.285585	0.436914	0.0741049	0.18149	0.68383	-0.28553	0.43374	0.0199133	0.180751	0.912474	-0.338257	0.378083
CD8_memory_KLRG1posCD57neg	AD	control	-0.111378	0.145086	0.444299	-0.398847	0.176091	-0.070444	0.142003	0.620832	-0.351861	0.210973	-0.0884938	0.145725	0.544915	-0.377258	0.20027	-0.0878471	0.141123	0.5349	-0.367493	0.191798
		MCI	-0.175189	0.172795	0.312838	-0.517559	0.167182	-0.192797	0.168562	0.255201	-0.526847	0.141254	-0.197887	0.173164	0.255594	-0.541023	0.14525	-0.174632	0.167776	0.3002	-0.507092	0.157827
	control	AD	0.111378	0.145086	0.444299	-0.176091	0.398847	0.070444	0.142003	0.620832	-0.210973	0.351861	0.0884938	0.145725	0.544915	-0.20027	0.377258	0.0878471	0.141123	0.5349	-0.191798	0.367493
		MCI	-0.0638106	0.187703	0.734527	-0.43572	0.308099	-0.122353	0.185411	0.510697	-0.489793	0.245088	-0.109393	0.19042	0.566805	-0.486723	0.267938	-0.0867852	0.182437	0.635223	-0.448296	0.274725
	MCI	AD	0.175189	0.172795	0.312838	-0.167182	0.517559	0.192797	0.168562	0.255201	-0.141254	0.526847	0.197887	0.173164	0.255594	-0.14525	0.541023	0.174632	0.167776	0.3002	-0.157827	0.507092
		control	0.0638106	0.187703	0.734527	-0.308099	0.43572	0.122353	0.185411	0.510697	-0.245088	0.489793	0.109393	0.19042	0.566805	-0.267938	0.486723	0.0867852	0.182437	0.635223	-0.274725	0.448296
CD8_memory_KLRG1posCD57neg_1	AD	control	0.0266235	0.145966	0.855602	-0.26259	0.315837	0.0514699	0.145589	0.72437	-0.237054	0.339994	0.0373858	0.147472	0.800342	-0.25484	0.329611	0.0446397	0.144064	0.757248	-0.240833	0.330112
		MCI	-0.221722	0.173843	0.204802	-0.56617	0.122726	-0.228425	0.172819	0.188991	-0.570912	0.114062	-0.232397	0.17524	0.187509	-0.579647	0.114854	-0.221296	0.171272	0.199015	-0.560683	0.118091
	control	AD	-0.0266235	0.145966	0.855602	-0.315837	0.26259	-0.0514699	0.145589	0.72437	-0.339994	0.237054	-0.0373858	0.147472	0.800342	-0.329611	0.25484	-0.0446397	0.144064	0.757248	-0.330112	0.240833
		MCI	-0.248346	0.188842	0.191163	-0.622512	0.125821	-0.279895	0.190093	0.143766	-0.656615	0.0968255	-0.269783	0.192703	0.164305	-0.651637	0.112072	-0.265936	0.186238	0.156119	-0.634979	0.103108
	MCI	AD	0.221722	0.173843	0.204802	-0.122726	0.56617	0.228425	0.172819	0.188991	-0.114062	0.570912	0.232397	0.17524	0.187509	-0.114854	0.579647	0.221296	0.171272	0.199015	-0.118091	0.560683
		control	0.248346	0.188842	0.191163	-0.125821	0.622512	0.279895	0.190093	0.143766	-0.0968255	0.656615	0.269783	0.192703	0.164305	-0.112072	0.651637	0.265936	0.186238	0.156119	-0.103108	0.634979
CD8_memory_KLRG1posCD57neg_2	AD	control	-.522*	0.237961	0.0303116	-0.993539	-0.0505624	-0.425986	0.22948	0.0660851	-0.880761	0.0287888	-0.453689	0.234788	0.0558668	-0.918937	0.0115593	-.484*	0.231821	0.0389756	-0.94369	-0.0249508
		MCI	0.151207	0.283407	0.594721	-0.410327	0.712742	0.0912135	0.272399	0.738374	-0.448618	0.631045	0.0834013	0.278998	0.765551	-0.469451	0.636254	0.152099	0.275603	0.582141	-0.394026	0.698225
	control	AD	.522*	0.237961	0.0303116	0.0505624	0.993539	0.425986	0.22948	0.0660851	-0.0287888	0.880761	0.453689	0.234788	0.0558668	-0.0115593	0.918937	.484*	0.231821	0.0389756	0.0249508	0.94369
		MCI	.673*	0.307859	0.0308287	0.0632757	1.28324	0.5172	0.299627	0.0871293	-0.0765914	1.11099	0.53709	0.3068	0.0827743	-0.0708546	1.14503	.636*	0.299686	0.0359229	0.0425717	1.23027
	MCI	AD	-0.151207	0.283407	0.594721	-0.712742	0.410327	-0.0912135	0.272399	0.738374	-0.631045	0.448618	-0.0834013	0.278998	0.765551	-0.636254	0.469451	-0.152099	0.275603	0.582141	-0.698225	0.394026
		control	-.673*	0.307859	0.0308287	-1.28324	-0.0632757	-0.5172	0.299627	0.0871293	-1.11099	0.0765914	-0.53709	0.3068	0.0827743	-1.14503	0.0708546	-.636*	0.299686	0.0359229	-1.23027	-0.0425717
CD8_memory_KLRG1posCD57pos	AD	control	0.182004	0.159291	0.255646	-0.133611	0.497618	0.211876	0.160625	0.189885	-0.106446	0.530198	0.208071	0.1599	0.195866	-0.108782	0.524924	0.187997	0.160009	0.242543	-0.129072	0.505066
		MCI	-0.137879	0.189713	0.468877	-0.51377	0.238012	-0.162661	0.190667	0.395449	-0.540519	0.215196	-0.163734	0.190009	0.390699	-0.540249	0.212781	-0.137738	0.190228	0.47055	-0.514688	0.239213
	control	AD	-0.182004	0.159291	0.255646	-0.497618	0.133611	-0.211876	0.160625	0.189885	-0.530198	0.106446	-0.208071	0.1599	0.195866	-0.524924	0.108782	-0.187997	0.160009	0.242543	-0.505066	0.129072
		MCI	-0.319883	0.206081	0.12343	-0.728205	0.0884394	-0.374537	0.209726	0.0768797	-0.790164	0.0410893	-0.371805	0.208943	0.077902	-0.78584	0.0422299	-0.325735	0.206851	0.118165	-0.735624	0.0841545
	MCI	AD	0.137879	0.189713	0.468877	-0.238012	0.51377	0.162661	0.190667	0.395449	-0.215196	0.540519	0.163734	0.190009	0.390699	-0.212781	0.540249	0.137738	0.190228	0.47055	-0.239213	0.514688
		control	0.319883	0.206081	0.12343	-0.0884394	0.728205	0.374537	0.209726	0.0768797	-0.0410893	0.790164	0.371805	0.208943	0.077902	-0.0422299	0.78584	0.325735	0.206851	0.118165	-0.0841545	0.735624
CD8_TEMRAs	AD	control	.516*	0.19714	0.0100271	0.125793	0.90701	.502*	0.200173	0.0135965	0.105363	0.898754	.500*	0.199086	0.01346	0.105508	0.894512	.518*	0.198361	0.0102425	0.125084	0.911214
		MCI	-0.154148	0.234791	0.512829	-0.619356	0.31106	-0.137312	0.237611	0.564522	-0.608202	0.333577	-0.13789	0.236573	0.561167	-0.606675	0.330896	-0.154106	0.235823	0.514797	-0.621406	0.313193
	control	AD	-.516*	0.19714	0.0100271	-0.90701	-0.125793	-.502*	0.200173	0.0135965	-0.898754	-0.105363	-.500*	0.199086	0.01346	-0.894512	-0.105508	-.518*	0.198361	0.0102425	-0.911214	-0.125084
		MCI	-.671*	0.255048	0.00976339	-1.17589	-0.165204	-.639*	0.261362	0.0160172	-1.15733	-0.121413	-.638*	0.260148	0.0157619	-1.1534	-0.1224	-.672*	0.25643	0.0099795	-1.18039	-0.164122
	MCI	AD	0.154148	0.234791	0.512829	-0.31106	0.619356	0.137312	0.237611	0.564522	-0.333577	0.608202	0.13789	0.236573	0.561167	-0.330896	0.606675	0.154106	0.235823	0.514797	-0.313193	0.621406
		control	.671*	0.255048	0.00976339	0.165204	1.17589	.639*	0.261362	0.0160172	0.121413	1.15733	.638*	0.260148	0.0157619	0.1224	1.1534	.672*	0.25643	0.0099795	0.164122	1.18039
CD8_TEMRA_CD57neg	AD	control	0.247888	0.169547	0.146525	-0.0880482	0.583825	0.228259	0.171851	0.186849	-0.112309	0.568828	0.233554	0.171209	0.17528	-0.105707	0.572815	0.240615	0.170221	0.160295	-0.0966902	0.57792
		MCI	-0.183698	0.201928	0.364924	-0.583792	0.216396	-0.170974	0.203992	0.40377	-0.575239	0.233291	-0.169481	0.203446	0.406607	-0.572623	0.233662	-0.18387	0.202369	0.365537	-0.584878	0.217138
	control	AD	-0.247888	0.169547	0.146525	-0.583825	0.0880482	-0.228259	0.171851	0.186849	-0.568828	0.112309	-0.233554	0.171209	0.17528	-0.572815	0.105707	-0.240615	0.170221	0.160295	-0.57792	0.0966902
		MCI	-0.431586	0.21935	0.0515899	-0.8662	0.00302762	-0.399233	0.224383	0.0779606	-0.843907	0.0454409	-0.403035	0.22372	0.0743365	-0.846351	0.0402813	-0.424485	0.220053	0.0562827	-0.860534	0.0115648
	MCI	AD	0.183698	0.201928	0.364924	-0.216396	0.583792	0.170974	0.203992	0.40377	-0.233291	0.575239	0.169481	0.203446	0.406607	-0.233662	0.572623	0.18387	0.202369	0.365537	-0.217138	0.584878
		control	0.431586	0.21935	0.0515899	-0.00302762	0.8662	0.399233	0.224383	0.0779606	-0.0454409	0.843907	0.403035	0.22372	0.0743365	-0.0402813	0.846351	0.424485	0.220053	0.0562827	-0.0115648	0.860534
CD8_TEMRA_CD57pos	AD	control	.690*	0.234283	0.00390945	0.22614	1.15454	.687*	0.237977	0.00466079	0.215811	1.15904	.681*	0.236975	0.00485826	0.211487	1.15065	.698*	0.235459	0.0037223	0.231209	1.16437
		MCI	-0.176926	0.279027	0.52732	-0.729783	0.375931	-0.165935	0.282486	0.558132	-0.725755	0.393885	-0.167728	0.281596	0.552633	-0.72573	0.390274	-0.17675	0.279928	0.529069	-0.731446	0.377946
	control	AD	-.690*	0.234283	0.00390945	-1.15454	-0.22614	-.687*	0.237977	0.00466079	-1.15904	-0.215811	-.681*	0.236975	0.00485826	-1.15065	-0.211487	-.698*	0.235459	0.0037223	-1.16437	-0.231209
		MCI	-.867*	0.303101	0.00503528	-1.46782	-0.266712	-.853*	0.310722	0.00704146	-1.46914	-0.237583	-.849*	0.309658	0.00713903	-1.4624	-0.235189	-.875*	0.304389	0.00487141	-1.4777	-0.27137
	MCI	AD	0.176926	0.279027	0.52732	-0.375931	0.729783	0.165935	0.282486	0.558132	-0.393885	0.725755	0.167728	0.281596	0.552633	-0.390274	0.72573	0.17675	0.279928	0.529069	-0.377946	0.731446
		control	.867*	0.303101	0.00503528	0.266712	1.46782	.853*	0.310722	0.00704146	0.237583	1.46914	.849*	0.309658	0.00713903	0.235189	1.4624	.875*	0.304389	0.00487141	0.27137	1.4777
CD8_TEMRA_CD57pos_1	AD	control	0.37944	0.232052	0.104825	-0.0803411	0.839222	0.38876	0.236033	0.102401	-0.0790028	0.856522	0.385835	0.234775	0.103125	-0.079387	0.851057	0.383384	0.233427	0.103335	-0.0791683	0.845935
		MCI	-.603*	0.27637	0.031078	-1.15107	-0.0558877	-.609*	0.280179	0.0318787	-1.16425	-0.0537494	-.610*	0.278982	0.0309244	-1.16264	-0.0570006	-.603*	0.277512	0.0318081	-1.1533	-0.0534772
	control	AD	-0.37944	0.232052	0.104825	-0.839222	0.0803411	-0.38876	0.236033	0.102401	-0.856522	0.0790028	-0.385835	0.234775	0.103125	-0.851057	0.079387	-0.383384	0.233427	0.103335	-0.845935	0.0791683
		MCI	-.983*	0.300215	0.00141069	-1.57776	-0.388083	-.998*	0.308184	0.00159387	-1.60851	-0.387009	-.996*	0.306783	0.00155017	-1.60357	-0.387747	-.987*	0.301762	0.00143261	-1.58473	-0.388808
	MCI	AD	.603*	0.27637	0.031078	0.0558877	1.15107	.609*	0.280179	0.0318787	0.0537494	1.16425	.610*	0.278982	0.0309244	0.0570006	1.16264	.603*	0.277512	0.0318081	0.0534772	1.1533
		control	.983*	0.300215	0.00141069	0.388083	1.57776	.998*	0.308184	0.00159387	0.387009	1.60851	.996*	0.306783	0.00155017	0.387747	1.60357	.987*	0.301762	0.00143261	0.388808	1.58473
CD8_TEMRA_CD57pos_2	AD	control	.714*	0.24298	0.00400816	0.232511	1.19538	.715*	0.246886	0.00453567	0.226164	1.2047	.709*	0.245854	0.00473265	0.221596	1.19595	.722*	0.244175	0.0037986	0.238119	1.20582
		MCI	-0.0613195	0.289385	0.832573	-0.634699	0.51206	-0.0543093	0.293061	0.853321	-0.635087	0.526469	-0.0561881	0.292147	0.847836	-0.635097	0.52272	-0.0611298	0.29029	0.8336	-0.636359	0.514099
	control	AD	-.714*	0.24298	0.00400816	-1.19538	-0.232511	-.715*	0.246886	0.00453567	-1.2047	-0.226164	-.709*	0.245854	0.00473265	-1.19595	-0.221596	-.722*	0.244175	0.0037986	-1.20582	-0.238119
		MCI	-.775*	0.314353	0.0151702	-1.39811	-0.152415	-.770*	0.322354	0.0186504	-1.40857	-0.130913	-.765*	0.32126	0.0189626	-1.40156	-0.128362	-.783*	0.315656	0.0146069	-1.40859	-0.157604
	MCI	AD	0.0613195	0.289385	0.832573	-0.51206	0.634699	0.0543093	0.293061	0.853321	-0.526469	0.635087	0.0561881	0.292147	0.847836	-0.52272	0.635097	0.0611298	0.29029	0.8336	-0.514099	0.636359
		control	.775*	0.314353	0.0151702	0.152415	1.39811	.770*	0.322354	0.0186504	0.130913	1.40857	.765*	0.32126	0.0189626	0.128362	1.40156	.783*	0.315656	0.0146069	0.157604	1.40859
DNs	AD	control	-0.0267941	0.141025	0.849656	-0.306216	0.252628	-0.00990454	0.138269	0.943024	-0.283921	0.264112	0.00474039	0.140561	0.973157	-0.273791	0.283272	-0.0434512	0.139418	0.755883	-0.319718	0.232816
		MCI	0.143931	0.167958	0.393305	-0.188856	0.476718	0.108523	0.164129	0.509864	-0.216742	0.433788	0.112653	0.167028	0.501426	-0.218325	0.443631	0.143537	0.165749	0.388364	-0.184906	0.47198
	control	AD	0.0267941	0.141025	0.849656	-0.252628	0.306216	0.00990454	0.138269	0.943024	-0.264112	0.283921	-0.00474039	0.140561	0.973157	-0.283272	0.273791	0.0434512	0.139418	0.755883	-0.232816	0.319718
		MCI	0.170725	0.182449	0.35142	-0.190774	0.532224	0.118427	0.180535	0.513206	-0.23935	0.476205	0.107912	0.183673	0.558045	-0.256048	0.471873	0.186988	0.180233	0.301766	-0.170155	0.544131
	MCI	AD	-0.143931	0.167958	0.393305	-0.476718	0.188856	-0.108523	0.164129	0.509864	-0.433788	0.216742	-0.112653	0.167028	0.501426	-0.443631	0.218325	-0.143537	0.165749	0.388364	-0.47198	0.184906
		control	-0.170725	0.182449	0.35142	-0.532224	0.190774	-0.118427	0.180535	0.513206	-0.476205	0.23935	-0.107912	0.183673	0.558045	-0.471873	0.256048	-0.186988	0.180233	0.301766	-0.544131	0.170155
GDs	AD	control	0.0452347	0.228671	0.843548	-0.407848	0.498317	0.081199	0.227931	0.72234	-0.370506	0.532904	0.058373	0.231178	0.80112	-0.399722	0.516468	0.0742242	0.225446	0.742601	-0.372513	0.520961
		MCI	.551*	0.272343	0.0454149	0.0114411	1.09067	.544*	0.270561	0.0466276	0.00827256	1.08065	0.538023	0.274708	0.052677	-0.00632947	1.08238	.552*	0.268024	0.0418786	0.0206331	1.08285
	control	AD	-0.0452347	0.228671	0.843548	-0.498317	0.407848	-0.081199	0.227931	0.72234	-0.532904	0.370506	-0.058373	0.231178	0.80112	-0.516468	0.399722	-0.0742242	0.225446	0.742601	-0.520961	0.372513
		MCI	0.50582	0.295841	0.0900772	-0.0803504	1.09199	0.463261	0.297605	0.12243	-0.126522	1.05304	0.47965	0.302083	0.115174	-0.118948	1.07825	0.477516	0.291445	0.10416	-0.100001	1.05503
	MCI	AD	-.551*	0.272343	0.0454149	-1.09067	-0.0114411	-.544*	0.270561	0.0466276	-1.08065	-0.00827256	-0.538023	0.274708	0.052677	-1.08238	0.00632947	-.552*	0.268024	0.0418786	-1.08285	-0.0206331
		control	-0.50582	0.295841	0.0900772	-1.09199	0.0803504	-0.463261	0.297605	0.12243	-1.05304	0.126522	-0.47965	0.302083	0.115174	-1.07825	0.118948	-0.477516	0.291445	0.10416	-1.05503	0.100001
GD1	AD	control	0.174094	0.275971	0.529429	-0.372707	0.720894	0.150718	0.278788	0.589862	-0.401773	0.70321	0.1402	0.278009	0.615051	-0.410695	0.691094	0.185511	0.277112	0.504602	-0.363605	0.734628
		MCI	0.416796	0.328676	0.207391	-0.234434	1.06803	0.45338	0.330929	0.17347	-0.202444	1.1092	0.450414	0.330357	0.175511	-0.204211	1.10504	0.417065	0.329448	0.20818	-0.235757	1.06989
	control	AD	-0.174094	0.275971	0.529429	-0.720894	0.372707	-0.150718	0.278788	0.589862	-0.70321	0.401773	-0.1402	0.278009	0.615051	-0.691094	0.410695	-0.185511	0.277112	0.504602	-0.734628	0.363605
		MCI	0.242702	0.357034	0.498051	-0.464715	0.950118	0.302662	0.364008	0.407509	-0.418716	1.02404	0.310214	0.363278	0.394982	-0.409645	1.03007	0.231554	0.358236	0.519372	-0.478314	0.941422
	MCI	AD	-0.416796	0.328676	0.207391	-1.06803	0.234434	-0.45338	0.330929	0.17347	-1.1092	0.202444	-0.450414	0.330357	0.175511	-1.10504	0.204211	-0.417065	0.329448	0.20818	-1.06989	0.235757
		control	-0.242702	0.357034	0.498051	-0.950118	0.464715	-0.302662	0.364008	0.407509	-1.02404	0.418716	-0.310214	0.363278	0.394982	-1.03007	0.409645	-0.231554	0.358236	0.519372	-0.941422	0.478314
GD2	AD	control	-0.414146	0.283867	0.14738	-0.976592	0.1483	-0.34549	0.282011	0.223156	-0.904369	0.213389	-0.371982	0.285361	0.195085	-0.937445	0.19348	-0.379192	0.280194	0.178704	-0.934415	0.176032
		MCI	0.234712	0.338081	0.488963	-0.435151	0.904576	0.200363	0.334755	0.550713	-0.463043	0.863769	0.192892	0.339094	0.57061	-0.479045	0.864829	0.235539	0.333112	0.480994	-0.424544	0.895622
	control	AD	0.414146	0.283867	0.14738	-0.1483	0.976592	0.34549	0.282011	0.223156	-0.213389	0.904369	0.371982	0.285361	0.195085	-0.19348	0.937445	0.379192	0.280194	0.178704	-0.176032	0.934415
		MCI	0.648858	0.36725	0.0799851	-0.0788	1.37652	0.545853	0.368216	0.141086	-0.183865	1.27557	0.564874	0.372885	0.132646	-0.174021	1.30377	0.614731	0.36222	0.0924763	-0.103032	1.33249
	MCI	AD	-0.234712	0.338081	0.488963	-0.904576	0.435151	-0.200363	0.334755	0.550713	-0.863769	0.463043	-0.192892	0.339094	0.57061	-0.864829	0.479045	-0.235539	0.333112	0.480994	-0.895622	0.424544
		control	-0.648858	0.36725	0.0799851	-1.37652	0.0788	-0.545853	0.368216	0.141086	-1.27557	0.183865	-0.564874	0.372885	0.132646	-1.30377	0.174021	-0.614731	0.36222	0.0924763	-1.33249	0.103032
GD3	AD	control	-0.226735	0.370293	0.541572	-0.960424	0.506953	-0.141056	0.371337	0.704781	-0.87696	0.594847	-0.158722	0.370923	0.669545	-0.89373	0.576286	-0.201489	0.370454	0.587603	-0.935567	0.53259
		MCI	0.548611	0.441013	0.216104	-0.3252	1.42242	0.486132	0.440789	0.272491	-0.387408	1.35967	0.48115	0.440766	0.277363	-0.392257	1.35456	0.549208	0.440417	0.215016	-0.323509	1.42192
	control	AD	0.226735	0.370293	0.541572	-0.506953	0.960424	0.141056	0.371337	0.704781	-0.594847	0.87696	0.158722	0.370923	0.669545	-0.576286	0.89373	0.201489	0.370454	0.587603	-0.53259	0.935567
		MCI	0.775346	0.479062	0.108375	-0.173855	1.72455	0.627188	0.484848	0.198521	-0.333667	1.58804	0.639872	0.484689	0.189494	-0.320571	1.60032	0.750696	0.478902	0.119836	-0.198281	1.69967
	MCI	AD	-0.548611	0.441013	0.216104	-1.42242	0.3252	-0.486132	0.440789	0.272491	-1.35967	0.387408	-0.48115	0.440766	0.277363	-1.35456	0.392257	-0.549208	0.440417	0.215016	-1.42192	0.323509
		control	-0.775346	0.479062	0.108375	-1.72455	0.173855	-0.627188	0.484848	0.198521	-1.58804	0.333667	-0.639872	0.484689	0.189494	-1.60032	0.320571	-0.750696	0.478902	0.119836	-1.69967	0.198281
NKT_cells	AD	control	-0.0101394	0.215826	0.962613	-0.43777	0.417491	-0.0266977	0.218473	0.902963	-0.459659	0.406264	-0.0333746	0.217649	0.878408	-0.464661	0.397912	-0.00297548	0.216884	0.989079	-0.432746	0.426795
		MCI	0.274171	0.257044	0.288433	-0.235129	0.783472	0.299101	0.259334	0.25127	-0.214838	0.813039	0.297218	0.258632	0.252946	-0.215278	0.809713	0.274341	0.257845	0.289648	-0.236596	0.785277
	control	AD	0.0101394	0.215826	0.962613	-0.417491	0.43777	0.0266977	0.218473	0.902963	-0.406264	0.459659	0.0333746	0.217649	0.878408	-0.397912	0.464661	0.00297548	0.216884	0.989079	-0.426795	0.432746
		MCI	0.284311	0.279222	0.310765	-0.268931	0.837553	0.325798	0.285256	0.255881	-0.239512	0.891108	0.330592	0.284404	0.247565	-0.232974	0.894159	0.277316	0.280376	0.324772	-0.278267	0.8329
	MCI	AD	-0.274171	0.257044	0.288433	-0.783472	0.235129	-0.299101	0.259334	0.25127	-0.813039	0.214838	-0.297218	0.258632	0.252946	-0.809713	0.215278	-0.274341	0.257845	0.289648	-0.785277	0.236596
		control	-0.284311	0.279222	0.310765	-0.837553	0.268931	-0.325798	0.285256	0.255881	-0.891108	0.239512	-0.330592	0.284404	0.247565	-0.894159	0.232974	-0.277316	0.280376	0.324772	-0.8329	0.278267
DP	AD	control	-0.0645408	0.223221	0.773013	-0.506824	0.377742	-0.0749552	0.224833	0.739481	-0.520521	0.370611	-0.0589059	0.225848	0.794714	-0.506439	0.388627	-0.084201	0.222439	0.705756	-0.524978	0.356577
		MCI	-0.138289	0.265852	0.603968	-0.665041	0.388462	-0.148404	0.266883	0.579296	-0.677305	0.380496	-0.143879	0.268374	0.592954	-0.67568	0.387923	-0.138754	0.264449	0.600843	-0.662777	0.385268
	control	AD	0.0645408	0.223221	0.773013	-0.377742	0.506824	0.0749552	0.224833	0.739481	-0.370611	0.520521	0.0589059	0.225848	0.794714	-0.388627	0.506439	0.084201	0.222439	0.705756	-0.356577	0.524978
		MCI	-0.0737486	0.288789	0.798904	-0.645947	0.49845	-0.0734493	0.29356	0.802898	-0.655216	0.508318	-0.0849727	0.295118	0.773939	-0.669769	0.499823	-0.0545532	0.287557	0.849881	-0.624366	0.51526
	MCI	AD	0.138289	0.265852	0.603968	-0.388462	0.665041	0.148404	0.266883	0.579296	-0.380496	0.677305	0.143879	0.268374	0.592954	-0.387923	0.67568	0.138754	0.264449	0.600843	-0.385268	0.662777
		control	0.0737486	0.288789	0.798904	-0.49845	0.645947	0.0734493	0.29356	0.802898	-0.508318	0.655216	0.0849727	0.295118	0.773939	-0.499823	0.669769	0.0545532	0.287557	0.849881	-0.51526	0.624366
B_cells	AD	control	0.193335	0.162145	0.23564	-0.127935	0.514605	0.232796	0.160793	0.150517	-0.0858576	0.55145	0.238311	0.160265	0.139854	-0.0792639	0.555886	0.188671	0.162996	0.249545	-0.134317	0.511659
		MCI	0.347393	0.193112	0.0747247	-0.035234	0.73002	0.301228	0.190866	0.117388	-0.077024	0.679479	0.302783	0.190442	0.114702	-0.0745904	0.680156	0.347283	0.19378	0.075833	-0.0367049	0.73127
	control	AD	-0.193335	0.162145	0.23564	-0.514605	0.127935	-0.232796	0.160793	0.150517	-0.55145	0.0858576	-0.238311	0.160265	0.139854	-0.555886	0.0792639	-0.188671	0.162996	0.249545	-0.511659	0.134317
		MCI	0.154057	0.209773	0.46424	-0.261582	0.569697	0.0684314	0.209944	0.745081	-0.347629	0.484492	0.0644716	0.20942	0.758767	-0.350507	0.47945	0.158611	0.210713	0.453201	-0.25893	0.576153
	MCI	AD	-0.347393	0.193112	0.0747247	-0.73002	0.035234	-0.301228	0.190866	0.117388	-0.679479	0.077024	-0.302783	0.190442	0.114702	-0.680156	0.0745904	-0.347283	0.19378	0.075833	-0.73127	0.0367049
		control	-0.154057	0.209773	0.46424	-0.569697	0.261582	-0.0684314	0.209944	0.745081	-0.484492	0.347629	-0.0644716	0.20942	0.758767	-0.47945	0.350507	-0.158611	0.210713	0.453201	-0.576153	0.25893
ABCs	AD	control	0.15048	0.224485	0.504024	-0.294308	0.595269	0.113592	0.226104	0.616397	-0.334492	0.561677	0.127062	0.22643	0.575825	-0.321625	0.575748	0.132612	0.224104	0.555224	-0.311464	0.576689
		MCI	-0.205254	0.267358	0.444273	-0.73499	0.324481	-0.185825	0.268392	0.490169	-0.717714	0.346065	-0.182026	0.269066	0.500123	-0.715198	0.351146	-0.205677	0.266428	0.441767	-0.733621	0.322268
	control	AD	-0.15048	0.224485	0.504024	-0.595269	0.294308	-0.113592	0.226104	0.616397	-0.561677	0.334492	-0.127062	0.22643	0.575825	-0.575748	0.321625	-0.132612	0.224104	0.555224	-0.576689	0.311464
		MCI	-0.355734	0.290425	0.223192	-0.931174	0.219706	-0.299417	0.295219	0.312704	-0.884472	0.285639	-0.309088	0.295879	0.298457	-0.895391	0.277215	-0.338289	0.289709	0.245436	-0.912366	0.235789
	MCI	AD	0.205254	0.267358	0.444273	-0.324481	0.73499	0.185825	0.268392	0.490169	-0.346065	0.717714	0.182026	0.269066	0.500123	-0.351146	0.715198	0.205677	0.266428	0.441767	-0.322268	0.733621
		control	0.355734	0.290425	0.223192	-0.219706	0.931174	0.299417	0.295219	0.312704	-0.285639	0.884472	0.309088	0.295879	0.298457	-0.277215	0.895391	0.338289	0.289709	0.245436	-0.235789	0.912366
Bregs	AD	control	0.106177	0.305609	0.728921	-0.499347	0.711702	0.087285	0.310678	0.779276	-0.528405	0.702975	0.0877107	0.308927	0.777	-0.524449	0.69987	0.104751	0.307522	0.734026	-0.504625	0.714128
		MCI	0.164336	0.363975	0.652499	-0.556833	0.885506	0.182533	0.368784	0.621617	-0.54831	0.913375	0.182653	0.367097	0.619778	-0.544774	0.910079	0.164302	0.365601	0.654017	-0.56016	0.888765
	control	AD	-0.106177	0.305609	0.728921	-0.711702	0.499347	-0.087285	0.310678	0.779276	-0.702975	0.528405	-0.0877107	0.308927	0.777	-0.69987	0.524449	-0.104751	0.307522	0.734026	-0.714128	0.504625
		MCI	0.0581587	0.395378	0.88332	-0.725232	0.841549	0.0952477	0.405646	0.814797	-0.708647	0.899143	0.094942	0.403678	0.814493	-0.704973	0.894857	0.0595512	0.397548	0.881197	-0.728217	0.84732
	MCI	AD	-0.164336	0.363975	0.652499	-0.885506	0.556833	-0.182533	0.368784	0.621617	-0.913375	0.54831	-0.182653	0.367097	0.619778	-0.910079	0.544774	-0.164302	0.365601	0.654017	-0.888765	0.56016
		control	-0.0581587	0.395378	0.88332	-0.841549	0.725232	-0.0952477	0.405646	0.814797	-0.899143	0.708647	-0.094942	0.403678	0.814493	-0.894857	0.704973	-0.0595512	0.397548	0.881197	-0.84732	0.728217
ASCs	AD	control	0.0464855	0.197218	0.814092	-0.344277	0.437248	0.037471	0.199451	0.851324	-0.357794	0.432736	0.0287235	0.199093	0.885547	-0.365793	0.42324	0.0564871	0.197821	0.775757	-0.335508	0.448482
		MCI	-0.221382	0.234884	0.347956	-0.686774	0.24401	-0.201298	0.236754	0.397039	-0.670489	0.267893	-0.203764	0.236581	0.390937	-0.672566	0.265038	-0.221145	0.235181	0.349095	-0.687172	0.244881
	control	AD	-0.0464855	0.197218	0.814092	-0.437248	0.344277	-0.037471	0.199451	0.851324	-0.432736	0.357794	-0.0287235	0.199093	0.885547	-0.42324	0.365793	-0.0564871	0.197821	0.775757	-0.448482	0.335508
		MCI	-0.267867	0.255149	0.296048	-0.773412	0.237678	-0.238769	0.260419	0.36122	-0.754858	0.277321	-0.232488	0.260157	0.373446	-0.748006	0.283031	-0.277633	0.255732	0.279991	-0.784382	0.229117
	MCI	AD	0.221382	0.234884	0.347956	-0.24401	0.686774	0.201298	0.236754	0.397039	-0.267893	0.670489	0.203764	0.236581	0.390937	-0.265038	0.672566	0.221145	0.235181	0.349095	-0.244881	0.687172
		control	0.267867	0.255149	0.296048	-0.237678	0.773412	0.238769	0.260419	0.36122	-0.277321	0.754858	0.232488	0.260157	0.373446	-0.283031	0.748006	0.277633	0.255732	0.279991	-0.229117	0.784382
CD27neg_B_cells	AD	control	0.00825094	0.171452	0.961703	-0.331459	0.347961	0.0481686	0.167288	0.773936	-0.283357	0.379694	0.0614292	0.168437	0.716028	-0.272339	0.395198	-0.00563496	0.171112	0.973788	-0.344704	0.333434
		MCI	0.162765	0.204196	0.427078	-0.241823	0.567353	0.10628	0.198576	0.593585	-0.287251	0.499811	0.110019	0.200153	0.583645	-0.286597	0.506635	0.162437	0.203428	0.426286	-0.240669	0.565542
	control	AD	-0.00825094	0.171452	0.961703	-0.347961	0.331459	-0.0481686	0.167288	0.773936	-0.379694	0.283357	-0.0614292	0.168437	0.716028	-0.395198	0.272339	0.00563496	0.171112	0.973788	-0.333434	0.344704
		MCI	0.154514	0.221814	0.4875	-0.284981	0.59401	0.0581112	0.218425	0.790701	-0.374755	0.490978	0.0485901	0.220098	0.825681	-0.387549	0.484729	0.168072	0.221204	0.448982	-0.270258	0.606402
	MCI	AD	-0.162765	0.204196	0.427078	-0.567353	0.241823	-0.10628	0.198576	0.593585	-0.499811	0.287251	-0.110019	0.200153	0.583645	-0.506635	0.286597	-0.162437	0.203428	0.426286	-0.565542	0.240669
		control	-0.154514	0.221814	0.4875	-0.59401	0.284981	-0.0581112	0.218425	0.790701	-0.490978	0.374755	-0.0485901	0.220098	0.825681	-0.484729	0.387549	-0.168072	0.221204	0.448982	-0.606402	0.270258
CD27pos_B_cells	AD	control	0.305082	0.181883	0.0962617	-0.0552954	0.66546	.359*	0.176814	0.0447406	0.00857829	0.709385	.369*	0.177042	0.0392231	0.0185788	0.720218	0.29527	0.182361	0.108253	-0.0660903	0.656629
		MCI	0.318282	0.216619	0.144551	-0.110922	0.747485	0.251551	0.209883	0.233287	-0.164388	0.66749	0.254488	0.210378	0.228974	-0.162389	0.671366	0.31805	0.216801	0.145201	-0.111556	0.747656
	control	AD	-0.305082	0.181883	0.0962617	-0.66546	0.0552954	-.359*	0.176814	0.0447406	-0.709385	-0.00857829	-.369*	0.177042	0.0392231	-0.720218	-0.0185788	-0.29527	0.182361	0.108253	-0.656629	0.0660903
		MCI	0.0131992	0.235309	0.955368	-0.453035	0.479434	-0.107431	0.230862	0.642604	-0.564945	0.350084	-0.11491	0.231342	0.620375	-0.57333	0.34351	0.02278	0.235746	0.923195	-0.444366	0.489926
	MCI	AD	-0.318282	0.216619	0.144551	-0.747485	0.110922	-0.251551	0.209883	0.233287	-0.66749	0.164388	-0.254488	0.210378	0.228974	-0.671366	0.162389	-0.31805	0.216801	0.145201	-0.747656	0.111556
		control	-0.0131992	0.235309	0.955368	-0.479434	0.453035	0.107431	0.230862	0.642604	-0.350084	0.564945	0.11491	0.231342	0.620375	-0.34351	0.57333	-0.02278	0.235746	0.923195	-0.489926	0.444366
Monocytes	AD	control	-0.0613065	0.143303	0.669611	-0.345243	0.22263	-0.0642393	0.145815	0.660401	-0.353211	0.224732	-0.063105	0.145011	0.66428	-0.350453	0.224243	-0.0628029	0.144185	0.663993	-0.348514	0.222909
		MCI	-0.132968	0.170671	0.43757	-0.471132	0.205195	-0.131504	0.173087	0.449023	-0.474522	0.211513	-0.131185	0.172316	0.44809	-0.472639	0.21027	-0.133004	0.171415	0.439449	-0.472675	0.206667
	control	AD	0.0613065	0.143303	0.669611	-0.22263	0.345243	0.0642393	0.145815	0.660401	-0.224732	0.353211	0.063105	0.145011	0.66428	-0.224243	0.350453	0.0628029	0.144185	0.663993	-0.222909	0.348514
		MCI	-0.0716619	0.185397	0.699836	-0.439002	0.295678	-0.0672652	0.190388	0.724536	-0.44457	0.310039	-0.0680796	0.189487	0.720065	-0.443561	0.307401	-0.0702009	0.186394	0.70717	-0.439553	0.299151
	MCI	AD	0.132968	0.170671	0.43757	-0.205195	0.471132	0.131504	0.173087	0.449023	-0.211513	0.474522	0.131185	0.172316	0.44809	-0.21027	0.472639	0.133004	0.171415	0.439449	-0.206667	0.472675
		control	0.0716619	0.185397	0.699836	-0.295678	0.439002	0.0672652	0.190388	0.724536	-0.310039	0.44457	0.0680796	0.189487	0.720065	-0.307401	0.443561	0.0702009	0.186394	0.70717	-0.299151	0.439553
Monocytes_CD16	AD	control	-0.206519	0.13492	0.12867	-0.473845	0.0608082	-0.212159	0.136275	0.122378	-0.482224	0.0579047	-0.218969	0.136186	0.110705	-0.488831	0.0508924	-0.198666	0.135193	0.144528	-0.46656	0.0692289
		MCI	-0.159304	0.160687	0.323632	-0.477685	0.159078	-0.145034	0.161762	0.371895	-0.465608	0.17554	-0.146955	0.161829	0.365801	-0.46763	0.173721	-0.159118	0.160726	0.324328	-0.477607	0.159371
	control	AD	0.206519	0.13492	0.12867	-0.0608082	0.473845	0.212159	0.136275	0.122378	-0.0579047	0.482224	0.218969	0.136186	0.110705	-0.0508924	0.488831	0.198666	0.135193	0.144528	-0.0692289	0.46656
		MCI	0.0472146	0.174551	0.78728	-0.298636	0.393065	0.0671251	0.177931	0.706712	-0.285492	0.419743	0.0720146	0.177956	0.686494	-0.280616	0.424646	0.0395473	0.17477	0.821399	-0.306772	0.385867
	MCI	AD	0.159304	0.160687	0.323632	-0.159078	0.477685	0.145034	0.161762	0.371895	-0.17554	0.465608	0.146955	0.161829	0.365801	-0.173721	0.46763	0.159118	0.160726	0.324328	-0.159371	0.477607
		control	-0.0472146	0.174551	0.78728	-0.393065	0.298636	-0.0671251	0.177931	0.706712	-0.419743	0.285492	-0.0720146	0.177956	0.686494	-0.424646	0.280616	-0.0395473	0.17477	0.821399	-0.385867	0.306772
Monocytes_CD14	AD	control	-0.038963	0.149597	0.794993	-0.335371	0.257445	-0.0422675	0.152141	0.781673	-0.343775	0.25924	-0.0394649	0.151386	0.794815	-0.339447	0.260517	-0.0424684	0.150435	0.778236	-0.340565	0.255628
		MCI	-0.126624	0.178168	0.478747	-0.47964	0.226392	-0.126917	0.180596	0.483686	-0.484815	0.230982	-0.126126	0.179892	0.484694	-0.482594	0.230341	-0.126707	0.178846	0.480139	-0.481102	0.227688
	control	AD	0.038963	0.149597	0.794993	-0.257445	0.335371	0.0422675	0.152141	0.781673	-0.25924	0.343775	0.0394649	0.151386	0.794815	-0.260517	0.339447	0.0424684	0.150435	0.778236	-0.255628	0.340565
		MCI	-0.0876609	0.19354	0.651472	-0.471135	0.295813	-0.084649	0.198647	0.670848	-0.478322	0.309024	-0.0866613	0.197818	0.662176	-0.478651	0.305329	-0.0842384	0.194474	0.665739	-0.469601	0.301125
	MCI	AD	0.126624	0.178168	0.478747	-0.226392	0.47964	0.126917	0.180596	0.483686	-0.230982	0.484815	0.126126	0.179892	0.484694	-0.230341	0.482594	0.126707	0.178846	0.480139	-0.227688	0.481102
		control	0.0876609	0.19354	0.651472	-0.295813	0.471135	0.084649	0.198647	0.670848	-0.309024	0.478322	0.0866613	0.197818	0.662176	-0.305329	0.478651	0.0842384	0.194474	0.665739	-0.301125	0.469601
Monocytes_CD14posCD69neg	AD	control	0.083439	0.171305	0.627154	-0.25598	0.422858	0.106566	0.173488	0.540315	-0.237246	0.450378	0.104818	0.172545	0.544771	-0.237091	0.446727	0.0866488	0.172307	0.616048	-0.254788	0.428086
		MCI	-0.170825	0.204021	0.404212	-0.575067	0.233417	-0.191537	0.205935	0.354363	-0.599652	0.216578	-0.19203	0.205034	0.35101	-0.598319	0.214259	-0.170749	0.204848	0.406331	-0.57667	0.235172
	control	AD	-0.083439	0.171305	0.627154	-0.422858	0.25598	-0.106566	0.173488	0.540315	-0.450378	0.237246	-0.104818	0.172545	0.544771	-0.446727	0.237091	-0.0866488	0.172307	0.616048	-0.428086	0.254788
		MCI	-0.254264	0.221624	0.253711	-0.693383	0.184855	-0.298103	0.22652	0.190905	-0.747012	0.150806	-0.296848	0.225466	0.190685	-0.743624	0.149928	-0.257398	0.222749	0.250345	-0.698789	0.183993
	MCI	AD	0.170825	0.204021	0.404212	-0.233417	0.575067	0.191537	0.205935	0.354363	-0.216578	0.599652	0.19203	0.205034	0.35101	-0.214259	0.598319	0.170749	0.204848	0.406331	-0.235172	0.57667
		control	0.254264	0.221624	0.253711	-0.184855	0.693383	0.298103	0.22652	0.190905	-0.150806	0.747012	0.296848	0.225466	0.190685	-0.149928	0.743624	0.257398	0.222749	0.250345	-0.183993	0.698789
Monocytes_CD14posCD69pos	AD	control	-0.138495	0.23018	0.548604	-0.594567	0.317578	-0.205049	0.229064	0.372656	-0.659	0.248902	-0.193789	0.228878	0.398989	-0.647327	0.259748	-0.155167	0.230106	0.501504	-0.611137	0.300803
		MCI	-0.0701063	0.27414	0.798627	-0.613281	0.473068	-0.0184367	0.271906	0.946064	-0.55729	0.520417	-0.0152614	0.271975	0.955353	-0.554198	0.523675	-0.0705004	0.273564	0.797107	-0.612585	0.471584
	control	AD	0.138495	0.23018	0.548604	-0.317578	0.594567	0.205049	0.229064	0.372656	-0.248902	0.659	0.193789	0.228878	0.398989	-0.259748	0.647327	0.155167	0.230106	0.501504	-0.300803	0.611137
		MCI	0.0683883	0.297793	0.818782	-0.52165	0.658427	0.186612	0.299084	0.533955	-0.406103	0.779328	0.178528	0.299078	0.551771	-0.414114	0.77117	0.0846667	0.297468	0.776462	-0.504787	0.67412
	MCI	AD	0.0701063	0.27414	0.798627	-0.473068	0.613281	0.0184367	0.271906	0.946064	-0.520417	0.55729	0.0152614	0.271975	0.955353	-0.523675	0.554198	0.0705004	0.273564	0.797107	-0.471584	0.612585
		control	-0.0683883	0.297793	0.818782	-0.658427	0.52165	-0.186612	0.299084	0.533955	-0.779328	0.406103	-0.178528	0.299078	0.551771	-0.77117	0.414114	-0.0846667	0.297468	0.776462	-0.67412	0.504787
DCs	AD	control	-0.0728204	0.105968	0.493383	-0.282783	0.137142	-0.0713052	0.107837	0.509847	-0.285013	0.142403	-0.0712842	0.107229	0.507568	-0.283766	0.141197	-0.0727718	0.106635	0.496382	-0.284075	0.138532
		MCI	-0.165818	0.126206	0.191577	-0.415879	0.0842437	-0.167347	0.128006	0.193823	-0.421025	0.0863304	-0.167341	0.12742	0.191788	-0.419833	0.0851497	-0.165817	0.126773	0.193584	-0.417027	0.0853935
	control	AD	0.0728204	0.105968	0.493383	-0.137142	0.282783	0.0713052	0.107837	0.509847	-0.142403	0.285013	0.0712842	0.107229	0.507568	-0.141197	0.283766	0.0727718	0.106635	0.496382	-0.138532	0.284075
		MCI	-0.0929974	0.137095	0.498954	-0.364634	0.178639	-0.0960422	0.140801	0.496601	-0.375077	0.182992	-0.0960573	0.140117	0.494427	-0.373709	0.181595	-0.0930448	0.137851	0.501102	-0.366206	0.180117
	MCI	AD	0.165818	0.126206	0.191577	-0.0842437	0.415879	0.167347	0.128006	0.193823	-0.0863304	0.421025	0.167341	0.12742	0.191788	-0.0851497	0.419833	0.165817	0.126773	0.193584	-0.0853935	0.417027
		control	0.0929974	0.137095	0.498954	-0.178639	0.364634	0.0960422	0.140801	0.496601	-0.182992	0.375077	0.0960573	0.140117	0.494427	-0.181595	0.373709	0.0930448	0.137851	0.501102	-0.180117	0.366206
cDCs	AD	control	-0.0302733	0.109496	0.782689	-0.247225	0.186678	-0.0274024	0.111359	0.806085	-0.24809	0.193285	-0.026161	0.110759	0.813715	-0.245637	0.193315	-0.0316154	0.110164	0.774658	-0.249912	0.186681
		MCI	-0.173236	0.130407	0.18674	-0.431621	0.0851498	-0.177665	0.132187	0.181699	-0.439628	0.0842979	-0.177315	0.131614	0.18065	-0.438117	0.0834878	-0.173268	0.130969	0.188566	-0.432792	0.0862564
	control	AD	0.0302733	0.109496	0.782689	-0.186678	0.247225	0.0274024	0.111359	0.806085	-0.193285	0.24809	0.026161	0.110759	0.813715	-0.193315	0.245637	0.0316154	0.110164	0.774658	-0.186681	0.249912
		MCI	-0.142962	0.141659	0.315052	-0.423641	0.137716	-0.150262	0.145399	0.303662	-0.43841	0.137885	-0.151154	0.14473	0.298576	-0.437946	0.135638	-0.141652	0.142414	0.322068	-0.423854	0.14055
	MCI	AD	0.173236	0.130407	0.18674	-0.0851498	0.431621	0.177665	0.132187	0.181699	-0.0842979	0.439628	0.177315	0.131614	0.18065	-0.0834878	0.438117	0.173268	0.130969	0.188566	-0.0862564	0.432792
		control	0.142962	0.141659	0.315052	-0.137716	0.423641	0.150262	0.145399	0.303662	-0.137885	0.43841	0.151154	0.14473	0.298576	-0.135638	0.437946	0.141652	0.142414	0.322068	-0.14055	0.423854
pDCs	AD	control	-0.201477	0.140221	0.153547	-0.479307	0.0763525	-0.209104	0.142566	0.145306	-0.491636	0.0734281	-0.209396	0.141763	0.142485	-0.490309	0.0715174	-0.2015	0.141103	0.15609	-0.481104	0.078105
		MCI	-0.13811	0.167001	0.409995	-0.469	0.192781	-0.130173	0.16923	0.443417	-0.465547	0.2052	-0.130256	0.168456	0.441029	-0.464064	0.203552	-0.13811	0.167751	0.412101	-0.470521	0.1943
	control	AD	0.201477	0.140221	0.153547	-0.0763525	0.479307	0.209104	0.142566	0.145306	-0.0734281	0.491636	0.209396	0.141763	0.142485	-0.0715174	0.490309	0.2015	0.141103	0.15609	-0.078105	0.481104
		MCI	0.0633677	0.181409	0.727514	-0.296071	0.422807	0.0789303	0.186145	0.672376	-0.289966	0.447827	0.0791398	0.185243	0.670046	-0.287932	0.446212	0.0633895	0.18241	0.728866	-0.298068	0.424847
	MCI	AD	0.13811	0.167001	0.409995	-0.192781	0.469	0.130173	0.16923	0.443417	-0.2052	0.465547	0.130256	0.168456	0.441029	-0.203552	0.464064	0.13811	0.167751	0.412101	-0.1943	0.470521
		control	-0.0633677	0.181409	0.727514	-0.422807	0.296071	-0.0789303	0.186145	0.672376	-0.447827	0.289966	-0.0791398	0.185243	0.670046	-0.446212	0.287932	-0.0633895	0.18241	0.728866	-0.424847	0.298068
pDCs_CD4neg	AD	control	-0.464666	0.235832	0.0512685	-0.931937	0.00260415	-.514*	0.234887	0.0307386	-0.979569	-0.0485873	-.523*	0.234243	0.0275688	-0.987184	-0.0588487	-0.4564	0.236951	0.0566444	-0.925934	0.0131334
		MCI	-0.20442	0.280872	0.468251	-0.760931	0.352091	-0.144024	0.278818	0.606506	-0.696576	0.408528	-0.146545	0.27835	0.599608	-0.698113	0.405024	-0.204225	0.281701	0.469996	-0.762434	0.353985
	control	AD	0.464666	0.235832	0.0512685	-0.00260415	0.931937	.514*	0.234887	0.0307386	0.0485873	0.979569	.523*	0.234243	0.0275688	0.0588487	0.987184	0.4564	0.236951	0.0566444	-0.0131334	0.925934
		MCI	0.260246	0.305105	0.395494	-0.344279	0.864772	0.370054	0.306687	0.230168	-0.237728	0.977837	0.376472	0.306088	0.221317	-0.230061	0.983005	0.252176	0.306317	0.412131	-0.354812	0.859164
	MCI	AD	0.20442	0.280872	0.468251	-0.352091	0.760931	0.144024	0.278818	0.606506	-0.408528	0.696576	0.146545	0.27835	0.599608	-0.405024	0.698113	0.204225	0.281701	0.469996	-0.353985	0.762434
		control	-0.260246	0.305105	0.395494	-0.864772	0.344279	-0.370054	0.306687	0.230168	-0.977837	0.237728	-0.376472	0.306088	0.221317	-0.983005	0.230061	-0.252176	0.306317	0.412131	-0.859164	0.354812
pDCs_CD4pos	AD	control	-0.109089	0.134294	0.418335	-0.375175	0.156997	-0.107035	0.136263	0.433845	-0.377076	0.163006	-0.102464	0.135801	0.45214	-0.371563	0.166636	-0.114445	0.13487	0.397953	-0.381698	0.152809
		MCI	-0.132025	0.159942	0.410867	-0.448929	0.184879	-0.139885	0.161748	0.389013	-0.460432	0.180662	-0.138596	0.161372	0.39227	-0.458366	0.181174	-0.132151	0.160341	0.411599	-0.449878	0.185575
	control	AD	0.109089	0.134294	0.418335	-0.156997	0.375175	0.107035	0.136263	0.433845	-0.163006	0.377076	0.102464	0.135801	0.45214	-0.166636	0.371563	0.114445	0.13487	0.397953	-0.152809	0.381698
		MCI	-0.0229362	0.173741	0.89521	-0.367182	0.321309	-0.0328498	0.177916	0.853854	-0.385437	0.319738	-0.0361322	0.177453	0.839027	-0.387767	0.315503	-0.0177066	0.174352	0.919292	-0.363197	0.327784
	MCI	AD	0.132025	0.159942	0.410867	-0.184879	0.448929	0.139885	0.161748	0.389013	-0.180662	0.460432	0.138596	0.161372	0.39227	-0.181174	0.458366	0.132151	0.160341	0.411599	-0.185575	0.449878
		control	0.0229362	0.173741	0.89521	-0.321309	0.367182	0.0328498	0.177916	0.853854	-0.319738	0.385437	0.0361322	0.177453	0.839027	-0.315503	0.387767	0.0177066	0.174352	0.919292	-0.327784	0.363197
NK_cells	AD	control	-0.169095	0.142224	0.236979	-0.450893	0.112703	-0.165055	0.144463	0.25571	-0.451346	0.121236	-0.169524	0.143925	0.24137	-0.45472	0.115673	-0.163565	0.142848	0.25466	-0.446628	0.119498
		MCI	0.118104	0.169386	0.487094	-0.217513	0.45372	0.119789	0.171482	0.486305	-0.220047	0.459626	0.118529	0.171025	0.489726	-0.220369	0.457427	0.118234	0.169826	0.487753	-0.218287	0.454756
	control	AD	0.169095	0.142224	0.236979	-0.112703	0.450893	0.165055	0.144463	0.25571	-0.121236	0.451346	0.169524	0.143925	0.24137	-0.115673	0.45472	0.163565	0.142848	0.25466	-0.119498	0.446628
		MCI	0.287199	0.184	0.121378	-0.0773743	0.651771	0.284844	0.188622	0.133878	-0.0889611	0.658649	0.288053	0.188068	0.128456	-0.0846167	0.660722	0.281799	0.184666	0.129855	-0.0841285	0.647727
	MCI	AD	-0.118104	0.169386	0.487094	-0.45372	0.217513	-0.119789	0.171482	0.486305	-0.459626	0.220047	-0.118529	0.171025	0.489726	-0.457427	0.220369	-0.118234	0.169826	0.487753	-0.454756	0.218287
		control	-0.287199	0.184	0.121378	-0.651771	0.0773743	-0.284844	0.188622	0.133878	-0.658649	0.0889611	-0.288053	0.188068	0.128456	-0.660722	0.0846167	-0.281799	0.184666	0.129855	-0.647727	0.0841285
NK_CD56bright	AD	control	-0.145863	0.142681	0.308843	-0.428567	0.136842	-0.132488	0.142749	0.355377	-0.415383	0.150407	-0.122799	0.143255	0.393181	-0.406669	0.161071	-0.156777	0.142526	0.273717	-0.439202	0.125648
		MCI	0.0160396	0.169931	0.924969	-0.320657	0.352736	-0.00956954	0.169447	0.955066	-0.345374	0.326235	-0.00683704	0.17023	0.968035	-0.344159	0.330485	0.0157815	0.169444	0.925962	-0.319982	0.351545
	control	AD	0.145863	0.142681	0.308843	-0.136842	0.428567	0.132488	0.142749	0.355377	-0.150407	0.415383	0.122799	0.143255	0.393181	-0.161071	0.406669	0.156777	0.142526	0.273717	-0.125648	0.439202
		MCI	0.161902	0.184592	0.38232	-0.203843	0.527648	0.122919	0.186385	0.510959	-0.246452	0.492289	0.115962	0.187193	0.536873	-0.254974	0.486897	0.172559	0.18425	0.351025	-0.192545	0.537662
	MCI	AD	-0.0160396	0.169931	0.924969	-0.352736	0.320657	0.00956954	0.169447	0.955066	-0.326235	0.345374	0.00683704	0.17023	0.968035	-0.330485	0.344159	-0.0157815	0.169444	0.925962	-0.351545	0.319982
		control	-0.161902	0.184592	0.38232	-0.527648	0.203843	-0.122919	0.186385	0.510959	-0.492289	0.246452	-0.115962	0.187193	0.536873	-0.486897	0.254974	-0.172559	0.18425	0.351025	-0.537662	0.192545
NK_CD56dim	AD	control	-0.166918	0.144143	0.249326	-0.452518	0.118683	-0.162878	0.146352	0.26817	-0.452914	0.127158	-0.167853	0.145865	0.252312	-0.456895	0.121189	-0.160784	0.144721	0.268973	-0.447558	0.125991
		MCI	0.123638	0.171672	0.472902	-0.216507	0.463783	0.125969	0.173725	0.469927	-0.218313	0.47025	0.124566	0.173331	0.473863	-0.218902	0.468033	0.123783	0.172053	0.473378	-0.217152	0.464717
	control	AD	0.166918	0.144143	0.249326	-0.118683	0.452518	0.162878	0.146352	0.26817	-0.127158	0.452914	0.167853	0.145865	0.252312	-0.121189	0.456895	0.160784	0.144721	0.268973	-0.125991	0.447558
		MCI	0.290556	0.186483	0.122035	-0.0789365	0.660048	0.288847	0.191089	0.133509	-0.0898477	0.667541	0.292419	0.190604	0.127833	-0.0852754	0.670113	0.284567	0.187088	0.131095	-0.0861597	0.655293
	MCI	AD	-0.123638	0.171672	0.472902	-0.463783	0.216507	-0.125969	0.173725	0.469927	-0.47025	0.218313	-0.124566	0.173331	0.473863	-0.468033	0.218902	-0.123783	0.172053	0.473378	-0.464717	0.217152
		control	-0.290556	0.186483	0.122035	-0.660048	0.0789365	-0.288847	0.191089	0.133509	-0.667541	0.0898477	-0.292419	0.190604	0.127833	-0.670113	0.0852754	-0.284567	0.187088	0.131095	-0.655293	0.0861597
NK_CD56dim_CD57neg	AD	control	-0.226972	0.139702	0.10704	-0.503774	0.0498293	-0.214295	0.141772	0.133517	-0.495254	0.0666642	-0.213526	0.140981	0.132723	-0.49289	0.0658371	-0.227274	0.14058	0.108785	-0.505842	0.0512948
		MCI	0.0760042	0.166383	0.648697	-0.253662	0.40567	0.0624508	0.168288	0.711281	-0.271056	0.395958	0.0626675	0.167527	0.709063	-0.269299	0.394634	0.075997	0.16713	0.6502	-0.255182	0.407176
	control	AD	0.226972	0.139702	0.10704	-0.0498293	0.503774	0.214295	0.141772	0.133517	-0.0666642	0.495254	0.213526	0.140981	0.132723	-0.0658371	0.49289	0.227274	0.14058	0.108785	-0.0512948	0.505842
		MCI	0.302977	0.180738	0.0964627	-0.0551325	0.661086	0.276746	0.185109	0.137767	-0.0900974	0.643589	0.276194	0.184222	0.136648	-0.0888534	0.641241	0.303271	0.181734	0.0979831	-0.0568474	0.663389
	MCI	AD	-0.0760042	0.166383	0.648697	-0.40567	0.253662	-0.0624508	0.168288	0.711281	-0.395958	0.271056	-0.0626675	0.167527	0.709063	-0.394634	0.269299	-0.075997	0.16713	0.6502	-0.407176	0.255182
		control	-0.302977	0.180738	0.0964627	-0.661086	0.0551325	-0.276746	0.185109	0.137767	-0.643589	0.0900974	-0.276194	0.184222	0.136648	-0.641241	0.0888534	-0.303271	0.181734	0.0979831	-0.663389	0.0568474
NK_CD56dim_CD57pos	AD	control	0.00765956	0.174561	0.965079	-0.33821	0.353529	0.00864128	0.176531	0.961048	-0.341202	0.358485	-0.000719921	0.176527	0.996753	-0.35052	0.34908	0.0188794	0.17475	0.914162	-0.3274	0.365159
		MCI	0.132917	0.207899	0.523912	-0.279008	0.544841	0.143868	0.209548	0.493803	-0.271407	0.559142	0.141228	0.209766	0.50218	-0.274438	0.556894	0.133182	0.207754	0.522807	-0.278496	0.544859
	control	AD	-0.00765956	0.174561	0.965079	-0.353529	0.33821	-0.00864128	0.176531	0.961048	-0.358485	0.341202	0.000719921	0.176527	0.996753	-0.34908	0.35052	-0.0188794	0.17475	0.914162	-0.365159	0.3274
		MCI	0.125257	0.225836	0.580248	-0.322208	0.572721	0.135226	0.230493	0.558619	-0.321557	0.59201	0.141948	0.23067	0.539569	-0.31514	0.599036	0.114302	0.225908	0.613881	-0.333349	0.561954
	MCI	AD	-0.132917	0.207899	0.523912	-0.544841	0.279008	-0.143868	0.209548	0.493803	-0.559142	0.271407	-0.141228	0.209766	0.50218	-0.556894	0.274438	-0.133182	0.207754	0.522807	-0.544859	0.278496
		control	-0.125257	0.225836	0.580248	-0.572721	0.322208	-0.135226	0.230493	0.558619	-0.59201	0.321557	-0.141948	0.23067	0.539569	-0.599036	0.31514	-0.114302	0.225908	0.613881	-0.561954	0.333349
NK_CD56dim_KLRG1posCD57pos	AD	control	0.0316089	0.175138	0.857102	-0.315405	0.378623	0.0555668	0.17737	0.75466	-0.295939	0.407073	0.052731	0.176461	0.765632	-0.296938	0.4024	0.0361576	0.176091	0.837687	-0.312779	0.385094
		MCI	0.210648	0.208587	0.314728	-0.202639	0.623936	0.190498	0.210544	0.367555	-0.226751	0.607746	0.189698	0.209688	0.3676	-0.225812	0.605208	0.210756	0.209348	0.316256	-0.204081	0.625592
	control	AD	-0.0316089	0.175138	0.857102	-0.378623	0.315405	-0.0555668	0.17737	0.75466	-0.407073	0.295939	-0.052731	0.176461	0.765632	-0.4024	0.296938	-0.0361576	0.176091	0.837687	-0.385094	0.312779
		MCI	0.179039	0.226583	0.431098	-0.269906	0.627985	0.134931	0.231589	0.561334	-0.324024	0.593886	0.136967	0.230583	0.553719	-0.319949	0.593883	0.174598	0.227641	0.444717	-0.276488	0.625684
	MCI	AD	-0.210648	0.208587	0.314728	-0.623936	0.202639	-0.190498	0.210544	0.367555	-0.607746	0.226751	-0.189698	0.209688	0.3676	-0.605208	0.225812	-0.210756	0.209348	0.316256	-0.625592	0.204081
		control	-0.179039	0.226583	0.431098	-0.627985	0.269906	-0.134931	0.231589	0.561334	-0.593886	0.324024	-0.136967	0.230583	0.553719	-0.593883	0.319949	-0.174598	0.227641	0.444717	-0.625684	0.276488
NK_CD56dim_KLRG1negCD57pos	AD	control	-0.00850624	0.206314	0.967186	-0.417292	0.400279	-0.0221269	0.207798	0.915393	-0.433934	0.38968	-0.0334828	0.207865	0.872324	-0.445382	0.378416	0.00438449	0.206598	0.983106	-0.405003	0.413772
		MCI	0.0176419	0.245717	0.942891	-0.469214	0.504498	0.0456176	0.246662	0.853617	-0.443209	0.534444	0.0424153	0.247006	0.863972	-0.447043	0.531873	0.0179466	0.245616	0.941884	-0.468757	0.504651
	control	AD	0.00850624	0.206314	0.967186	-0.400279	0.417292	0.0221269	0.207798	0.915393	-0.38968	0.433934	0.0334828	0.207865	0.872324	-0.378416	0.445382	-0.00438449	0.206598	0.983106	-0.413772	0.405003
		MCI	0.0261481	0.266917	0.922136	-0.502713	0.555009	0.0677445	0.271318	0.803295	-0.469944	0.605433	0.0758981	0.27162	0.780437	-0.462335	0.614131	0.0135621	0.267078	0.959592	-0.515672	0.542796
	MCI	AD	-0.0176419	0.245717	0.942891	-0.504498	0.469214	-0.0456176	0.246662	0.853617	-0.534444	0.443209	-0.0424153	0.247006	0.863972	-0.531873	0.447043	-0.0179466	0.245616	0.941884	-0.504651	0.468757
		control	-0.0261481	0.266917	0.922136	-0.555009	0.502713	-0.0677445	0.271318	0.803295	-0.605433	0.469944	-0.0758981	0.27162	0.780437	-0.614131	0.462335	-0.0135621	0.267078	0.959592	-0.542796	0.515672
NK_CD56dim_KLRG1negCD57neg	AD	control	-0.233511	0.160676	0.148937	-0.55187	0.084849	-0.242913	0.163352	0.139862	-0.566638	0.0808122	-0.242944	0.162431	0.137575	-0.564812	0.0789233	-0.23393	0.161685	0.150765	-0.554321	0.0864603
		MCI	-0.0682124	0.191363	0.72217	-0.447373	0.310948	-0.0588467	0.193904	0.762094	-0.443118	0.325425	-0.0588555	0.193016	0.760994	-0.441329	0.323618	-0.0682223	0.192221	0.723326	-0.449122	0.312677
	control	AD	0.233511	0.160676	0.148937	-0.084849	0.55187	0.242913	0.163352	0.139862	-0.0808122	0.566638	0.242944	0.162431	0.137575	-0.0789233	0.564812	0.23393	0.161685	0.150765	-0.0864603	0.554321
		MCI	0.165298	0.207873	0.428186	-0.246576	0.577172	0.184066	0.213286	0.390013	-0.238616	0.606748	0.184089	0.21225	0.387638	-0.236499	0.604677	0.165708	0.209018	0.42959	-0.248476	0.579891
	MCI	AD	0.0682124	0.191363	0.72217	-0.310948	0.447373	0.0588467	0.193904	0.762094	-0.325425	0.443118	0.0588555	0.193016	0.760994	-0.323618	0.441329	0.0682223	0.192221	0.723326	-0.312677	0.449122
		control	-0.165298	0.207873	0.428186	-0.577172	0.246576	-0.184066	0.213286	0.390013	-0.606748	0.238616	-0.184089	0.21225	0.387638	-0.604677	0.236499	-0.165708	0.209018	0.42959	-0.579891	0.248476
NK_CD56dim_KLRG1posCD57neg	AD	control	-0.187141	0.149223	0.212416	-0.482808	0.108526	-0.161325	0.150299	0.285461	-0.459182	0.136533	-0.159788	0.149483	0.287418	-0.455999	0.136423	-0.18772	0.150159	0.213876	-0.48527	0.10983
		MCI	0.147019	0.177722	0.409859	-0.205115	0.499154	0.119455	0.17841	0.504544	-0.234111	0.473022	0.119889	0.17763	0.501121	-0.232098	0.471875	0.147006	0.178518	0.412001	-0.206739	0.500751
	control	AD	0.187141	0.149223	0.212416	-0.108526	0.482808	0.161325	0.150299	0.285461	-0.136533	0.459182	0.159788	0.149483	0.287418	-0.136423	0.455999	0.18772	0.150159	0.213876	-0.10983	0.48527
		MCI	0.334161	0.193056	0.0862234	-0.0483549	0.716676	0.28078	0.196243	0.155329	-0.108127	0.669687	0.279677	0.195331	0.155009	-0.107385	0.666739	0.334726	0.194117	0.0874284	-0.0499303	0.719383
	MCI	AD	-0.147019	0.177722	0.409859	-0.499154	0.205115	-0.119455	0.17841	0.504544	-0.473022	0.234111	-0.119889	0.17763	0.501121	-0.471875	0.232098	-0.147006	0.178518	0.412001	-0.500751	0.206739
		control	-0.334161	0.193056	0.0862234	-0.716676	0.0483549	-0.28078	0.196243	0.155329	-0.669687	0.108127	-0.279677	0.195331	0.155009	-0.666739	0.107385	-0.334726	0.194117	0.0874284	-0.719383	0.0499303
NK_CD56dim_KLRG1posCD57neg_1	AD	control	-0.117507	0.158688	0.460552	-0.431926	0.196913	-0.0774511	0.158574	0.626222	-0.391707	0.236805	-0.0867824	0.158776	0.585769	-0.401407	0.227842	-0.104424	0.158325	0.510907	-0.418156	0.209308
		MCI	0.073443	0.188994	0.698311	-0.301025	0.447911	0.0455997	0.188232	0.809035	-0.327432	0.418631	0.0429683	0.188672	0.820267	-0.330899	0.416835	0.0737523	0.188226	0.695937	-0.299231	0.446736
	control	AD	0.117507	0.158688	0.460552	-0.196913	0.431926	0.0774511	0.158574	0.626222	-0.236805	0.391707	0.0867824	0.158776	0.585769	-0.227842	0.401407	0.104424	0.158325	0.510907	-0.209308	0.418156
		MCI	0.19095	0.2053	0.35432	-0.215827	0.597727	0.123051	0.207047	0.553522	-0.287267	0.533369	0.129751	0.207474	0.533003	-0.281372	0.540874	0.178176	0.204674	0.385887	-0.2274	0.583752
	MCI	AD	-0.073443	0.188994	0.698311	-0.447911	0.301025	-0.0455997	0.188232	0.809035	-0.418631	0.327432	-0.0429683	0.188672	0.820267	-0.416835	0.330899	-0.0737523	0.188226	0.695937	-0.446736	0.299231
		control	-0.19095	0.2053	0.35432	-0.597727	0.215827	-0.123051	0.207047	0.553522	-0.533369	0.287267	-0.129751	0.207474	0.533003	-0.540874	0.281372	-0.178176	0.204674	0.385887	-0.583752	0.2274
NK_CD56dim_KLRG1posCD57neg_2	AD	control	-0.207833	0.179862	0.250339	-0.564205	0.14854	-0.211413	0.179658	0.241835	-0.567453	0.144627	-0.194722	0.181724	0.286256	-0.55482	0.165376	-0.227926	0.178151	0.203426	-0.580944	0.125093
		MCI	0.217518	0.214212	0.312088	-0.206916	0.641952	0.199808	0.213259	0.35085	-0.222822	0.622438	0.204515	0.215942	0.345654	-0.223388	0.632418	0.217043	0.211797	0.307699	-0.202646	0.636732
	control	AD	0.207833	0.179862	0.250339	-0.14854	0.564205	0.211413	0.179658	0.241835	-0.144627	0.567453	0.194722	0.181724	0.286256	-0.165376	0.55482	0.227926	0.178151	0.203426	-0.125093	0.580944
		MCI	0.425351	0.232694	0.0702201	-0.0357023	0.886404	0.411221	0.234576	0.0823814	-0.053654	0.876095	0.399237	0.237461	0.0955209	-0.071307	0.869781	0.444969	0.230304	0.0558968	-0.0113939	0.901332
	MCI	AD	-0.217518	0.214212	0.312088	-0.641952	0.206916	-0.199808	0.213259	0.35085	-0.622438	0.222822	-0.204515	0.215942	0.345654	-0.632418	0.223388	-0.217043	0.211797	0.307699	-0.636732	0.202646
		control	-0.425351	0.232694	0.0702201	-0.886404	0.0357023	-0.411221	0.234576	0.0823814	-0.876095	0.053654	-0.399237	0.237461	0.0955209	-0.869781	0.071307	-0.444969	0.230304	0.0558968	-0.901332	0.0113939
Based on estimated marginal means
*. The mean difference is significant at the .05 level.
b. Adjustment for multiple comparisons: Least Significant Difference (equivalent to no adjustments).
