# Supplementary material for: Adaptive immune changes associate with clinical progression of Alzheimer’s disease
Source: Mol Neurodegener. 2024 Apr 24;19:38. doi: 10.1186/s13024-024-00726-8 (PMC11044380; doi:10.1186/s13024-024-00726-8)
Supplement: Supplementary file 5 — Additional file 5. [file 13024_2024_726_MOESM5_ESM.xlsx]

## Sheet: S5a Demographics
			Total group	Stratified for Aβ
			MCI	normal CSF Aβ levels	abnormal CSF Aβ levels
Number of participants, n (%)			41 (100%)	16 (39%)	25 (61%)
Demographic and clinical characteristics
	Age, mean ± SD, y		66 ± 7	66 ± 7	66 ± 7
	Sex, n (%)
		Women	22 (54%)	11 (69%)	11 (44%)
		Men	19 (46%)	5 (31%)	14 (56%)
	APOE ɛ4 carrier, n (%)		22 (54%)	6 (38%)	16 (64%)
CSF biomarkers, mean ± SD
	CSF Aβ42 positivity#, n (%)		25 (61%)	0 (0%)	25 (100%)
	CSF pTau181 positivity#, n (%)		29 (71%)	8 (50%)	21 (84%)
	CSF tTau positivity#, n (%)		23 (56%)	5 (31%)	18 (72%)
	CSF Aβ42*, pg/mL		965 ± 419	1409 ± 272	683 ± 181
	CSF pTau181*, pg/mL		30 ± 17	21 ± 11	36 ± 18
	CSF tTau*, pg/mL		299 ± 141	226 ± 91	346 ± 148
#As measured with Elecsys or Innotest
*As measured with Elecsys on a CSF sample collected together with the blood/immune sample; n = 14 normal Aβ levels; n = 22 abnormal Aβ levels
Cognitive test performance, median (IQR)
	Global cognition
		MMSE	27 (25-28)	27 (25-28)	27 (25-28)

## Sheet: S5b Raw data
Demographics							Fraction of T cell clusters of all immune cells																																		Neuropathological and cognitive outcome variables | Measured with Innotest ELISAs (*); Delay between blood and CSF sample (#); Aβ (abnormal Aβ42 ≤1000pg/ml Elecsys or ≤813 pg/ml Innotest), pTau (abnormal ρTau ≥19 pg/ml Elecsys or ≥52 pg/ml Innotest) tTau (abnormal tTau ≥235 pg/ml Elecsys or ≥375 pg/ml Innotest)
ID	Diagnosis 1: ctrl 2: MCI due to AD 3: AD dementia	Age	Sex 0: female 1: male	APOE genotype	APOE carriers 0: E4 non-carrier 1: E4 carrier	E4 alleles	T_Cells	CD4_T_cells	c01_CD4-naive	CD4_Effector_cells	c19_CD4-effector-rest	c13_CD4-regulatory-eff	CD4_Memory_Cells	CD4_memory_KLRG1negCD57neg	c09_CD4_memory_KLRG1negCD57neg_1	c06_CD4_memory_KLRG1negCD57neg_2	c05_CD4_memory_KLRG1negCD57neg_3	c04_CD4_memory_KLRG1posCD57neg	c10_CD4_memory_KLRG1posCD57pos	CD8_T_Cells	c11_CD8-naive	c20_CD8-effector	CD8_Memory_Cells	c08_CD8_memory_KLRG1negCD57neg	CD8_memory_KLRG1posCD57neg	c03_CD8_memory_KLRG1posCD57neg_1	c14_CD8_memory_KLRG1posCD57neg_2	c12_CD8_memory_KLRG1posCD57pos	CD8_TEMRA_Cells	c07_CD8_TEMRA_CD57neg	D8_TEMRA_CD57pos	c16_CD8_TEMRA_CD57pos_1	c02_CD8_TEMRA_CD57pos_2	GD_T_Cells	c17_GD1	c15_GD2	c15_GD3	c21_NKT-cells	c22_DP	c23_DN1	V_MMSE	CSF_AB42 (pg/mL)	CSF_Tau (pg/mL)	CSF_pTau (pg/mL)	Delay between blood and CSF sample (#)	abnormal Aβ42	abnormal ρTau	abnormal tTau	group
9943	MCI	65	1	E3E3	0	0	0.389462	0.169183	0.0776843	0.0196811	0.00280598	0.0168751	0.0718173	0.0384988	0.00863377	0.0181898	0.0116752	0.0327102	0.000608288	0.195987	0.0130488	0.00202109	0.139259	0.02545	0.113809	0.074015	0.0159332	0.0238606	0.0416579	0.0235466	0.0181113	0.00182487	0.0162864	0.0157763	0.00398331	0.0098111	0.00198184	0.00113809	0.00474857	0.00262938	25	1700	185.9	15.82		A-	N-	T-	1
9958	MCI	73	1	E3E3	0	0	0.552585	0.209462	0.0297486	0.0240266	0.00652746	0.0174992	0.155687	0.0763574	0.0198879	0.0258321	0.0306374	0.0683856	0.0109439	0.314596	0.00491643	0.000583305	0.130188	0.0239711	0.106217	0.0612193	0.00816627	0.0368316	0.178908	0.027332	0.151576	0.0301097	0.121466	0.0147771	0.00677745	0.00713855	0.00086107	0.0104717	0.00197213	0.00130549	24	1015	168.7	15		A-	N-	T-	1
9984	MCI	72	1	E3E3	0	0	0.398402	0.196077	0.0756199	0.0179068	0.00293456	0.0149723	0.10255	0.0898536	0.0211209	0.0400259	0.0287068	0.0121774	0.000519039	0.174557	0.00898336	0.00351349	0.119519	0.0323401	0.0871785	0.0590107	0.0159505	0.0122174	0.0425412	0.0244148	0.0181264	0.00724658	0.0108798	0.0112991	0.00940258	0.00149723	0.00039926	0.0126566	0.00281479	0.000998151	27	1068	143.4	11.37		A-	N-	T-	1
10078	MCI	61	1	E3E3	0	0	0.536469	0.169831	0.0785345	0.0101023	0.00139712	0.00870516	0.0811944	0.0382329	0.0103978	0.00902758	0.0188074	0.0318652	0.0110964	0.330662	0.0080066	0.00096724	0.0738327	0.013219	0.0606137	0.0498397	0.00405704	0.00671695	0.247855	0.0618228	0.186033	0.0145086	0.171524	0.031301	0.0106665	0.0185119	0.00212256	0.00072543	0.00214942	0.00180014	28	1445	126.1	9.9		A-	N-	T-	1
10291	MCI	73	1	E3E3	0	0	0.394292	0.182777	0.0370444	0.0199332	0.00415358	0.0157796	0.1258	0.0836479	0.00967843	0.033487	0.0404825	0.0393894	0.00276243	0.198537	0.00351762	0.00188799	0.0589848	0.0125601	0.0464247	0.03144	0.00184824	0.0131364	0.134147	0.0904645	0.0436821	0.00629993	0.0373822	0.00979768	0.000298104	0.00906235	0.000437219	0.00077507	0.000794943	0.00160976	27	1525	170	14.6		A-	N-	T-	1
10691	MCI	70	1	E3E3	0	0	0.20501	0.0757686	0.0299969	0.00714213	0.00146983	0.0056723	0.0386296	0.0214988	0.00665563	0.00816687	0.00667633	0.0170686	6.21054e-05	0.11769	0.00362282	0.00305352	0.0574993	0.0112721	0.0462271	0.0368182	0.00300176	0.00640721	0.0535142	0.0348826	0.0186316	0.00207018	0.0165615	0.00820827	0.00484422	0.00322948	0.000134562	0.00171825	0.000859125	0.000765967	27#	1003#	198.9#	16.7#	3 months	A-	N-	T-	1
10707	MCI	62	0	E3E3	0	0	0.261415	0.106223	0.021003	0.00671203	0.00164189	0.00507014	0.0785084	0.0358588	0.00886618	0.00750014	0.0194925	0.0422162	0.000433458	0.142069	0.0178506	0.000945726	0.106841	0.00985132	0.0969895	0.0333894	0.0437136	0.0198865	0.016432	0.00543793	0.0109941	0.00386172	0.00713235	0.00214102	0.0010114	0.00109021	3.94053e-05	0.00328377	0.00689592	0.00080124	27	1700	202.3	18.7		A-	N-	T-	1
10014	MCI	67	1	E3E4	1	1	0.57068	0.210898	0.0634792	0.0200007	0.00367829	0.0163224	0.127418	0.105463	0.0257767	0.0360932	0.0435934	0.0195984	0.0023564	0.28751	0.0087934	0.00178167	0.208484	0.0383346	0.170149	0.0611802	0.0100578	0.0989114	0.0684506	0.0143683	0.0540823	0.00942561	0.0446567	0.0620711	0.0190811	0.0345414	0.00844856	0.00100578	0.00764394	0.00155178	27	1273	185.5	15.63		A-	N-	T-	1
10011	MCI	61	0	E2E3	0	0	0.638459	0.305056	0.104956	0.0111539	0.00188562	0.00926832	0.188946	0.0371692	0.010355	0.0100993	0.0167149	0.0663484	0.0854283	0.292847	0.00990751	0.000319597	0.0179294	0.00664762	0.0112818	0.00632803	0.00131035	0.00364341	0.26469	0.10911	0.15558	0.0371052	0.118475	0.0310009	0.0258874	0.00393105	0.00118251	0.00588059	0.00162995	0.00204542	25	1700	258.3	23.99		A-	N+	T+	2
9938	MCI	55	0	E3E3	0	0	0.347216	0.15519	0.0483501	0.00721815	0.00378093	0.00343721	0.0996219	0.0453139	0.00383822	0.0115147	0.029961	0.0533341	0.000973877	0.170887	0.0114001	0.000229148	0.120417	0.0120875	0.10833	0.085472	0.00716086	0.0156966	0.0388405	0.0141499	0.0246907	0.000401008	0.0242896	0.0170142	0.0043538	0.00767644	0.00498396	0.00154675	0.00183318	0.00074473	27	1415	302.4	29.16		A-	N+	T+	2
10102	MCI	66	0	E3E3	0	0	0.523458	0.255139	0.105863	0.0226476	0.00115069	0.0214969	0.126628	0.0993776	0.0129714	0.0337361	0.0526701	0.0237983	0.00345206	0.18751	0.0103039	0.000732256	0.057116	0.0221769	0.0349391	0.0112977	0.0132852	0.0103562	0.119358	0.00674721	0.11261	0.00559653	0.107014	0.0707673	0.00507349	0.00308594	0.0626079	0.00418432	0.00271981	0.00313824	30	1700	232.8	22.5		A-	N-	T+	2
10145	MCI	74	1	E3E4	1	1	0.318618	0.120323	0.0366626	0.00932588	0.00118577	0.00814012	0.0743346	0.0577019	0.0222732	0.018107	0.0173218	0.0159758	0.000656978	0.173122	0.000112167	0.00113769	0.0595767	0.0055763	0.0540004	0.0136844	0.00648966	0.0338264	0.112295	0.0154149	0.0968802	0.0136844	0.0831958	0.0210714	0.00330091	0.00679411	0.0109763	0.00288429	0.000737097	0.000480716	28	1329	203	19.8		A-	N-	T+	2
10261	MCI	53	1	E3E4	1	1	0.297646	0.15433	0.086716	0.00826796	0.00217578	0.00609218	0.0593462	0.0488875	0.0160557	0.0146152	0.0182165	0.0102487	0.000210075	0.102727	0.00832798	0.0120493	0.0606217	0.0239486	0.0366731	0.0206474	0.00687246	0.00915327	0.0217278	0.00873312	0.0129946	0.00157556	0.0114191	0.036448	0.00148553	0.0276999	0.0072626	0.00109539	0.000690247	0.00235584	26	1700	229.3	21.2		A-	N-	T+	2
10744	MCI	75	1	E3E4	1	1	0.298378	0.187538	0.0902888	0.0145642	0.00070351	0.0138607	0.0826849	0.0680459	0.00826251	0.0171237	0.0426597	0.014175	0.000464017	0.0846308	0.00627172	0.000673574	0.0376154	0.0112262	0.0263891	0.00881633	0.00434081	0.013232	0.0400702	0.00365227	0.0364179	0.0134116	0.0230063	0.0225423	0.00103281	0.0128578	0.00865168	0.00182613	0.000718479	0.00112262	24	1016	495.9	53.8		A-	N+	T+	2
10814	MCI	57	1	E3E4	1	1	0.40253	0.147354	0.0434571	0.0120028	0.00303613	0.0089667	0.0918935	0.0513308	0.0190669	0.017225	0.015039	0.034875	0.00568768	0.204291	0.0122457	0.00435179	0.0884526	0.0125089	0.0759437	0.0599332	0.00615322	0.0098573	0.099241	0.0498937	0.0493472	0.0147556	0.0345916	0.0433559	0.0153831	0.0198765	0.00809635	0.00508046	0.00070843	0.00174071	20	1156#	632.8#	83.5#	3 months	A-	N+	T+	2
10783	MCI	68	0	E4E4	1	2	0.495184	0.342188	0.16502	0.0277066	0.00211596	0.0255906	0.149461	0.12412	0.0422196	0.0459287	0.0359713	0.0248936	0.000448085	0.14391	0.0415225	0.00164298	0.0788132	0.0262628	0.0525504	0.0206617	0.0120734	0.0198153	0.0219313	0.00794106	0.0139902	0.00149362	0.0124966	0.00268851	0.00121979	0.00119489	0.00027383	0.000398298	0.00365936	0.00234	29	1135	258.3	25.6		A-	N+	T+	2
10225	MCI	78	0	E3E3	0	0	0.486163	0.228533	0.132216	0.0153432	0.0019332	0.01341	0.0809741	0.0687631	0.0171541	0.0254742	0.0261349	0.0106938	0.00151719	0.189747	0.0206779	0.0163465	0.0705985	0.0132387	0.0573597	0.0196501	0.0196501	0.0180595	0.0821242	0.00802645	0.0740978	0.0104246	0.0636732	0.0623518	0.00768385	0.0107672	0.0439007	0.00185979	0.00171296	0.00195767	28	790.6	166.3	14		A+	N-	T-	3
10692	MCI	63	1	E3E3	0	0	0.274519	0.18552	0.118424	0.00403841	0.000138724	0.00389969	0.0630578	0.0366694	0.0154754	0.0101577	0.0110363	0.026373	1.54138e-05	0.0855773	0.00561062	0.000431586	0.0700711	0.0290087	0.0410623	0.0146431	0.0218105	0.00460872	0.00946406	0.0033602	0.00610386	0.00129476	0.0048091	0.000323689	7.70689e-05	0.000246621	0	0.000524069	0.00120228	0.00137183	24	755.3	213.5	18.9		A+	N-	T-	3
10223	MCI	71	0	E3E4	1	1	0.648499	0.373026	0.168871	0.0190139	0.00411642	0.0148975	0.185141	0.0969645	0.0230977	0.04564	0.0282269	0.0530887	0.0350876	0.222417	0.0247965	0.00169884	0.0818056	0.0433857	0.0384199	0.0143748	0.0196673	0.00437778	0.114116	0.0700118	0.0441045	0.00333234	0.0407721	0.0423403	0.0052272	0.0325066	0.00460647	0.00127413	0.00705672	0.00238491	25	343.5	148.8	13.9		A+	N-	T-	3
10259	MCI	67	0	E4E4	1	2	0.446637	0.220324	0.0909472	0.0156813	0.002378	0.0133033	0.113695	0.0485919	0.0134155	0.0170274	0.0181491	0.045182	0.0199213	0.195916	0.0251036	0.00262477	0.089489	0.0164665	0.0730225	0.0524057	0.00507007	0.0155467	0.0786983	0.0245427	0.0541555	0.00948956	0.044666	0.0250139	0.0143353	0.00919792	0.00148064	0.00199662	0.00199662	0.0013909	26	652.6	183.5	17.3		A+	N-	T-	3
10043	MCI	71	1	E2E3	0	0	0.335232	0.0836143	0.00781253	0.00567419	0.00149852	0.00417566	0.0701275	0.0157429	0.00171741	0.00599409	0.00803141	0.0140592	0.0403254	0.243519	0.000387259	0.00156587	0.0333379	0.00835132	0.0249866	0.0125607	0.000471446	0.0119545	0.208227	0.0372105	0.171017	0.100014	0.0710031	0.00590991	0.00370422	0.00176792	0.000437771	0.00106075	0.000404096	0.000724006	28	900	460.4	48.3		A+	N+	T+	4
8262	MCI	70	0	E3E3	0	0	0.521815	0.085309	0.0160003	0.00643151	0.00180396	0.00462755	0.0628772	0.0354779	0.00609163	0.0157912	0.0135951	0.0092551	0.0181442	0.419172	0.00988256	0.00240528	0.201416	0.0518181	0.149598	0.0991917	0.00423538	0.0461709	0.205468	0.0483409	0.157128	0.00386936	0.153258	0.00700669	0.00177782	0.00494128	0.000287588	0.0023007	0.00674524	0.00128107	29#	810*#	1523*#	175*#	5 years	A+	N+	T+	4
10068	MCI	55	1	E3E3	0	0	0.50173	0.199682	0.0516346	0.0197648	0.00876482	0.011	0.128283	0.0744131	0.021799	0.0248127	0.0278013	0.0511323	0.00273744	0.291073	0.0175296	0.0039178	0.212064	0.032347	0.179717	0.0965135	0.028831	0.054372	0.0575615	0.0175045	0.040057	0.0057009	0.0343561	0.00851368	0.00145662	0.00630364	0.000753423	0.000602739	0.000904108	0.000954336	29	440.7	199.1	23.6		A+	N-	T+	4
10215	MCI	70	0	E3E3	0	0	0.612863	0.46913	0.106357	0.0421909	0.00549376	0.0366971	0.320583	0.246818	0.0589808	0.102314	0.0855237	0.0660795	0.00768509	0.103919	0.0162961	0.00138887	0.0704621	0.028333	0.0421291	0.0178702	0.00530858	0.0189504	0.0157714	0.00524685	0.0105246	0.00129628	0.00922829	0.0353391	0.00722214	0.0204936	0.00762337	0.000246911	0.0021296	0.00209874	28	924.1	588.7	67.6		A+	N+	T+	4
10230	MCI	73	1	E3E3	0	0	0.58876	0.453191	0.281975	0.0241591	0.00207247	0.0220866	0.147057	0.0920474	0.0157212	0.0301101	0.0462161	0.0543876	0.000621742	0.116858	0.0273566	0.0013027	0.0599241	0.00985905	0.050065	0.0283633	0.0162837	0.00541804	0.0282744	0.0155732	0.0127013	0.00598056	0.00672073	0.0156028	0.000532922	0.0122572	0.00281264	0.00100663	0.00106584	0.00103624	30	599.5#	300#	38.92#	4 months	A+	N+	T+	4
10290	MCI	54	0	E3E3	0	0	0.596183	0.324055	0.163091	0.0158719	0.00266527	0.0132066	0.145093	0.0742983	0.0193756	0.0264431	0.0284795	0.0633976	0.00739688	0.249787	0.0246463	0.00362358	0.124519	0.0252153	0.0993039	0.0611216	0.0156922	0.0224901	0.096998	0.0245265	0.0724715	0.012997	0.0594745	0.0103317	0.00655837	0.00275511	0.00101819	0.000539044	0.00742683	0.00404283	27	426.6	191.9	20.5		A+	N-	T+	4
11397	MCI	56	0	E3E3	0	0	0.677688	0.278507	0.185694	0.00651558	0.00132348	0.00519211	0.0862975	0.045677	0.00929828	0.0205648	0.0158139	0.0237547	0.0168659	0.382417	0.0667508	0.0101467	0.112258	0.0240601	0.0881979	0.0714339	0.00400437	0.0127597	0.193262	0.0893178	0.103944	0.0310169	0.072927	0.0129972	0.00298631	0.00892499	0.00108593	0.000814448	0.000882319	0.00207005	28	451.8	657.1	76.9		A+	N+	T+	4
10272	MCI	68	0	E2E4	1	1	0.404349	0.204743	0.0853452	0.0124068	0.00292403	0.0094828	0.106991	0.0742989	0.0264178	0.023839	0.0240421	0.0321644	0.000527951	0.187869	0.0187422	0.00288342	0.0783194	0.0199403	0.0583791	0.0453428	0.00233517	0.0107012	0.0879241	0.0364895	0.0514346	0.00438605	0.0470485	0.00603082	0.00304587	0.00266006	0.000324893	0.000223364	0.00387841	0.00160416	24	562.6	394.2	38		A+	N+	T+	4
10755	MCI	65	1	E2E4	1	1	0.503881	0.117741	0.028848	0.00714886	0.00106096	0.0060879	0.0817445	0.0278376	0.00868978	0.00927078	0.00987704	0.0337992	0.0201077	0.377374	0.0051785	0.00429437	0.0624704	0.00689625	0.0555742	0.0306163	0.0225328	0.00242505	0.305431	0.0427668	0.262664	0.00985178	0.252812	0.00661838	0.00111148	0.00462276	0.000884134	0.00156618	0.000378915	0.000202088	30	884.1	272.3	24.4		A+	N+	T+	4
8980	MCI	72	1	E3E4	1	1	0.390781	0.21819	0.0817235	0.0189135	0.00544301	0.0134705	0.117553	0.105297	0.0328343	0.0211651	0.0512975	0.0113364	0.000920222	0.157808	0.00653945	0.00325015	0.090123	0.028057	0.062066	0.0508863	0.00336762	0.0078121	0.0578957	0.0250026	0.032893	0.0139208	0.0189722	0.0113168	0.00982875	0.00107686	0.000411163	0.000998539	0.000313267	0.00215371	27#	720*#	540*#	76*#	3 years	A+	N+	T+	4
9988	MCI	66	1	E3E4	1	1	0.429274	0.283197	0.0877452	0.0271695	0.00481239	0.0223571	0.168283	0.0989022	0.0440021	0.0328667	0.0220334	0.0259826	0.0433979	0.131726	0.00666829	0.00159694	0.106002	0.0164657	0.0895364	0.0282917	0.0343126	0.0269321	0.0174584	0.00684094	0.0106175	0.00267595	0.00794153	0.00755308	0.000258963	0.00677619	0.000517926	0.00470449	0.00094953	0.00114375	28	745.3	350.5	37.34		A+	N+	T+	4
10032	MCI	67	0	E3E4	1	1	0.306142	0.0970859	0.00247428	0.00318121	0.000353468	0.00282774	0.0914304	0.0163381	0.00447726	0.00699081	0.00487	0.0199906	0.0551017	0.176459	0.00164952	0.00113895	0.0445762	0.00644097	0.0381353	0.0213259	0.00117823	0.0156311	0.129094	0.0303982	0.0986961	0.0234074	0.0752887	0.0283167	0.0162202	0.0051842	0.00691226	0.00361323	0.000235645	0.000432016	23	835	330.6	36.5		A+	N+	T+	4
10262	MCI	57	1	E3E4	1	1	0.357887	0.105439	0.0113222	0.00727727	0.00102929	0.00624798	0.0868397	0.0302467	0.0076926	0.01125	0.0113042	0.0420384	0.0145545	0.213569	0.00505617	0.0111055	0.0596086	0.0126585	0.0469502	0.0404674	0.00214887	0.00433386	0.137799	0.0622631	0.0755356	0.0113764	0.0641592	0.0144823	0.0111416	0.00220305	0.00113764	0.0218679	0.000794541	0.00173354	24	508.1	271.3	29.8		A+	N+	T+	4
10696	MCI	72	1	E3E4	1	1	0.567669	0.333833	0.0888664	0.0370894	0.00196406	0.0351253	0.207877	0.181746	0.0468242	0.0606011	0.074321	0.0238249	0.00230563	0.164781	0.00572138	0.00204945	0.129286	0.0510655	0.0782207	0.0465111	0.0239387	0.00777083	0.0277245	0.0144031	0.0133214	0.00113858	0.0121828	0.0625936	0.026102	0.030514	0.00597756	0.000569292	0.00367193	0.00222024	26	596.4	201.4	19.1		A+	N-	T+	4
10777	MCI	65	0	E3E4	1	1	0.49922	0.39813	0.307176	0.0200479	0.000650743	0.0193972	0.070906	0.0572904	0.00971109	0.025429	0.0221503	0.00878503	0.00483052	0.0934818	0.0167942	0.00215246	0.0283574	0.00810926	0.0202481	0.0110626	0.00177703	0.00740846	0.0461777	0.0105871	0.0355906	0.00520595	0.0303847	0.0054312	0.0010512	0.00347897	0.000901029	0.000850972	0.0003504	0.000976115	27	999.2	430	43.9		A+	N+	T+	4
10812	MCI	66	0	E3E4	1	1	0.470399	0.262277	0.0710664	0.0159657	0.00358993	0.0123758	0.175245	0.0554549	0.0113839	0.0140291	0.030042	0.0729322	0.046858	0.192061	0.0225315	0.00226732	0.0886618	0.0161074	0.0725543	0.0382611	0.0239014	0.0103919	0.0786005	0.0315536	0.047047	0.00713262	0.0399143	0.00654217	0.00170049	0.00453465	0.000307033	0.000661303	0.00408591	0.00477083	25	667.6	468	42.7		A+	N+	T+	4
10815	MCI	72	0	E3E4	1	1	0.574101	0.178889	0.0305293	0.00828694	0.00207173	0.0062152	0.140072	0.031594	0.00535198	0.0172932	0.00894874	0.0314213	0.077057	0.388364	0.00733739	0.00210051	0.0517646	0.0115672	0.0401974	0.0304142	0.0015538	0.00822939	0.327161	0.0267887	0.300373	0.042154	0.258219	0.00164012	0.000805675	0.000345289	0.00048916	0.00204296	0.00247457	0.000690578	26	716.1	455.9	46.4		A+	N+	T+	4
10839	MCI	65	0	E3E4	1	1	0.730633	0.359167	0.0745282	0.029591	0.0087745	0.0208165	0.255048	0.106102	0.0232763	0.0471033	0.0357221	0.0569792	0.091967	0.330384	0.0235333	0.00793009	0.174021	0.0614215	0.1126	0.0870107	0.00418533	0.0214039	0.124899	0.0435788	0.0813201	0.0253322	0.0559879	0.018834	0.0168514	0.00172553	0.000256994	0.000734268	0.0198252	0.00168882	28	848.8	436.2	43.8		A+	N+	T+	4
9963	MCI	59	1	E4E4	1	2	0.705063	0.29885	0.0314485	0.0240905	0.00537703	0.0187135	0.24331	0.115748	0.0371086	0.0360827	0.0425563	0.0549377	0.0726252	0.350957	0.0210129	0.00205176	0.176911	0.0515416	0.12537	0.0755968	0.0187488	0.031024	0.150981	0.0393018	0.111679	0.0350214	0.076658	0.040823	0.0303873	0.00689816	0.00353752	0.00137963	0.0098343	0.00321914	28	660.3	281.4	28.43		A+	N+	T+	4
10239	MCI	54	0	E4E4	1	2	0.682881	0.436362	0.0571242	0.193858	0.177998	0.0158602	0.185379	0.0778592	0.0173364	0.0328876	0.0276352	0.0427402	0.0647797	0.231449	0.0167871	0.00102988	0.114317	0.0212156	0.0931015	0.0463791	0.00744949	0.0392729	0.0993151	0.0132855	0.0860296	0.0082734	0.0777562	0.0117407	0.00463448	0.00655692	0.000549271	0.000411953	0.00109854	0.00181946	25	559.7	568.4	65.1		A+	N+	T+	4
10798	MCI	68	1	E4E4	1	2	0.477244	0.380325	0.164669	0.0240202	0.00158059	0.0224397	0.191635	0.170944	0.0282831	0.0478729	0.0947878	0.0201646	0.000526865	0.0762278	0.0283789	0.00146085	0.0368566	0.0145606	0.022296	0.00874117	0.00922014	0.00433466	0.00953146	0.00162849	0.00790297	0.00399938	0.00390359	0.00945962	0.000574762	0.00584341	0.00304145	0.00160454	0.000646607	0.00898065	19	756.2	332.5	32		A+	N+	T+	4
			1
			0
			1
			1
			1
			0
			0
			0
			1
			0
			1
			0
			0
			0
			0
			0
			1
			0
			1
			1
			0
			0
			0
			0
			0
			0
			1
			1
			1
			0
			1
			0
			0
			1
			1
			1
			0
			1
			1
			0
			1
			0
			0
			1
			1
			1
			1
			0
			0
			1
			0
			0
			1
			1
			1
			0
			1
			0
			1
			0
			0
			0
			1
			0
			1
			0
			1
			0
			1
			0
			1
			0
			1
			0
