# Supplementary material for: Adaptive immune changes associate with clinical progression of Alzheimer’s disease
Source: Mol Neurodegener. 2024 Apr 24;19:38. doi: 10.1186/s13024-024-00726-8 (PMC11044380; doi:10.1186/s13024-024-00726-8)
Supplement: Supplementary file 6 — Additional file 6. [file 13024_2024_726_MOESM6_ESM.xlsx]

## Sheet: S6a control
#	X1	X2	Spearman correlation	P adjusted
62	T_cells	CD4_T_cells	0.770028	4.66175e-06
123	T_cells	CD4_naive	0.372601	0.187862
124	CD4_T_cells	CD4_naive	0.656114	0.000602076
184	T_cells	CD4_effector_cells	0.476951	0.0417309
185	CD4_T_cells	CD4_effector_cells	0.537761	0.0139813
186	CD4_naive	CD4_effector_cells	0.277116	0.395723
245	T_cells	CD4_effector_Treg	0.472582	0.044917
246	CD4_T_cells	CD4_effector_Treg	0.559703	0.00873421
247	CD4_naive	CD4_effector_Treg	0.285494	0.379888
248	CD4_effector_cells	CD4_effector_Treg	0.974357	2.70926e-20
306	T_cells	CD4_effector_rest	0.436545	0.0796245
307	CD4_T_cells	CD4_effector_rest	0.384939	0.162711
308	CD4_naive	CD4_effector_rest	0.140393	0.747355
309	CD4_effector_cells	CD4_effector_rest	0.402006	0.130929
310	CD4_effector_Treg	CD4_effector_rest	0.247388	0.477646
367	T_cells	CD4_memory_cells	0.735854	2.4053e-05
368	CD4_T_cells	CD4_memory_cells	0.707003	8.36851e-05
369	CD4_naive	CD4_memory_cells	0.0156885	0.974208
370	CD4_effector_cells	CD4_memory_cells	0.346644	0.244078
371	CD4_effector_Treg	CD4_memory_cells	0.34022	0.253329
372	CD4_effector_rest	CD4_memory_cells	0.489273	0.0332908
428	T_cells	CD4_memory_KLRG1negCD57neg	0.472722	0.044917
429	CD4_T_cells	CD4_memory_KLRG1negCD57neg	0.597101	0.00349356
430	CD4_naive	CD4_memory_KLRG1negCD57neg	0.162359	0.694698
431	CD4_effector_cells	CD4_memory_KLRG1negCD57neg	0.585861	0.00485572
432	CD4_effector_Treg	CD4_memory_KLRG1negCD57neg	0.5741	0.00646425
433	CD4_effector_rest	CD4_memory_KLRG1negCD57neg	0.44513	0.0699616
434	CD4_memory_cells	CD4_memory_KLRG1negCD57neg	0.686183	0.000200118
489	T_cells	CD4_memory_KLRG1negCD57neg_1	0.354622	0.226247
490	CD4_T_cells	CD4_memory_KLRG1negCD57neg_1	0.536975	0.0141505
491	CD4_naive	CD4_memory_KLRG1negCD57neg_1	0.163468	0.690145
492	CD4_effector_cells	CD4_memory_KLRG1negCD57neg_1	0.352669	0.230061
493	CD4_effector_Treg	CD4_memory_KLRG1negCD57neg_1	0.372575	0.187862
494	CD4_effector_rest	CD4_memory_KLRG1negCD57neg_1	0.393634	0.145405
495	CD4_memory_cells	CD4_memory_KLRG1negCD57neg_1	0.620448	0.0018063
496	CD4_memory_KLRG1negCD57neg	CD4_memory_KLRG1negCD57neg_1	0.750893	1.20202e-05
550	T_cells	CD4_memory_KLRG1negCD57neg_2	0.492157	0.0315546
551	CD4_T_cells	CD4_memory_KLRG1negCD57neg_2	0.67563	0.000297504
552	CD4_naive	CD4_memory_KLRG1negCD57neg_2	0.285754	0.379888
553	CD4_effector_cells	CD4_memory_KLRG1negCD57neg_2	0.647891	0.000786842
554	CD4_effector_Treg	CD4_memory_KLRG1negCD57neg_2	0.614889	0.00207003
555	CD4_effector_rest	CD4_memory_KLRG1negCD57neg_2	0.461366	0.0545551
556	CD4_memory_cells	CD4_memory_KLRG1negCD57neg_2	0.656583	0.000601622
557	CD4_memory_KLRG1negCD57neg	CD4_memory_KLRG1negCD57neg_2	0.867148	2.45815e-09
558	CD4_memory_KLRG1negCD57neg_1	CD4_memory_KLRG1negCD57neg_2	0.604762	0.0027936
611	T_cells	CD4_memory_KLRG1posCD57neg	0.332773	0.267062
612	CD4_T_cells	CD4_memory_KLRG1posCD57neg	0.310644	0.31642
613	CD4_naive	CD4_memory_KLRG1posCD57neg	-0.103096	0.823018
614	CD4_effector_cells	CD4_memory_KLRG1posCD57neg	0.310635	0.31642
615	CD4_effector_Treg	CD4_memory_KLRG1posCD57neg	0.240773	0.493401
616	CD4_effector_rest	CD4_memory_KLRG1posCD57neg	0.504278	0.0268272
617	CD4_memory_cells	CD4_memory_KLRG1posCD57neg	0.539216	0.0139169
618	CD4_memory_KLRG1negCD57neg	CD4_memory_KLRG1posCD57neg	0.275509	0.399557
619	CD4_memory_KLRG1negCD57neg_1	CD4_memory_KLRG1posCD57neg	0.305602	0.327801
620	CD4_memory_KLRG1negCD57neg_2	CD4_memory_KLRG1posCD57neg	0.256583	0.453304
672	T_cells	CD4_memory_KLRG1negCD57neg_3	0.479619	0.0403753
673	CD4_T_cells	CD4_memory_KLRG1negCD57neg_3	0.582715	0.00528473
674	CD4_naive	CD4_memory_KLRG1negCD57neg_3	0.202508	0.587484
675	CD4_effector_cells	CD4_memory_KLRG1negCD57neg_3	0.546875	0.011886
676	CD4_effector_Treg	CD4_memory_KLRG1negCD57neg_3	0.552217	0.0104615
677	CD4_effector_rest	CD4_memory_KLRG1negCD57neg_3	0.363675	0.206774
678	CD4_memory_cells	CD4_memory_KLRG1negCD57neg_3	0.624177	0.0016317
679	CD4_memory_KLRG1negCD57neg	CD4_memory_KLRG1negCD57neg_3	0.905933	1.66919e-11
680	CD4_memory_KLRG1negCD57neg_1	CD4_memory_KLRG1negCD57neg_3	0.615212	0.00207003
681	CD4_memory_KLRG1negCD57neg_2	CD4_memory_KLRG1negCD57neg_3	0.7043	9.31183e-05
682	CD4_memory_KLRG1posCD57neg	CD4_memory_KLRG1negCD57neg_3	0.252556	0.463864
733	T_cells	CD4_memory_KLRG1posCD57pos	0.143468	0.7424
734	CD4_T_cells	CD4_memory_KLRG1posCD57pos	0.00448777	0.994257
735	CD4_naive	CD4_memory_KLRG1posCD57pos	-0.121467	0.788677
736	CD4_effector_cells	CD4_memory_KLRG1posCD57pos	-0.279551	0.391905
737	CD4_effector_Treg	CD4_memory_KLRG1posCD57pos	-0.335134	0.262517
738	CD4_effector_rest	CD4_memory_KLRG1posCD57pos	0.206628	0.575367
739	CD4_memory_cells	CD4_memory_KLRG1posCD57pos	0.173761	0.67065
740	CD4_memory_KLRG1negCD57neg	CD4_memory_KLRG1posCD57pos	-0.284152	0.382638
741	CD4_memory_KLRG1negCD57neg_1	CD4_memory_KLRG1posCD57pos	-0.279925	0.391905
742	CD4_memory_KLRG1negCD57neg_2	CD4_memory_KLRG1posCD57pos	-0.187505	0.62676
743	CD4_memory_KLRG1posCD57neg	CD4_memory_KLRG1posCD57pos	-0.0287498	0.961747
744	CD4_memory_KLRG1negCD57neg_3	CD4_memory_KLRG1posCD57pos	-0.34764	0.243258
794	T_cells	CD8_T_cells	0.648459	0.000782978
795	CD4_T_cells	CD8_T_cells	0.146779	0.735746
796	CD4_naive	CD8_T_cells	-0.183779	0.638665
797	CD4_effector_cells	CD8_T_cells	0.299846	0.341084
798	CD4_effector_Treg	CD8_T_cells	0.253379	0.462597
799	CD4_effector_rest	CD8_T_cells	0.440472	0.0751818
800	CD4_memory_cells	CD8_T_cells	0.445378	0.0699616
801	CD4_memory_KLRG1negCD57neg	CD8_T_cells	0.200434	0.593979
802	CD4_memory_KLRG1negCD57neg_1	CD8_T_cells	0.137255	0.751709
803	CD4_memory_KLRG1negCD57neg_2	CD8_T_cells	0.136415	0.753092
804	CD4_memory_KLRG1posCD57neg	CD8_T_cells	0.360504	0.214359
805	CD4_memory_KLRG1negCD57neg_3	CD8_T_cells	0.215716	0.558585
806	CD4_memory_KLRG1posCD57pos	CD8_T_cells	0.0719445	0.884119
855	T_cells	CD8_naive	0.186708	0.628935
856	CD4_T_cells	CD8_naive	0.241894	0.491813
857	CD4_naive	CD8_naive	0.494221	0.0302749
858	CD4_effector_cells	CD8_naive	-0.0189869	0.972003
859	CD4_effector_Treg	CD8_naive	0.0124667	0.983813
860	CD4_effector_rest	CD8_naive	-0.0481033	0.927751
861	CD4_memory_cells	CD8_naive	-0.0119056	0.983813
862	CD4_memory_KLRG1negCD57neg	CD8_naive	0.0435635	0.938823
863	CD4_memory_KLRG1negCD57neg_1	CD8_naive	0.202815	0.58727
864	CD4_memory_KLRG1negCD57neg_2	CD8_naive	-0.00798375	0.986968
865	CD4_memory_KLRG1posCD57neg	CD8_naive	0.0240913	0.969685
866	CD4_memory_KLRG1negCD57neg_3	CD8_naive	0.0771871	0.876454
867	CD4_memory_KLRG1posCD57pos	CD8_naive	-0.207013	0.575367
868	CD8_T_cells	CD8_naive	0.0970656	0.837744
916	T_cells	CD8_effector	0.225836	0.529637
917	CD4_T_cells	CD8_effector	0.355366	0.225241
918	CD4_naive	CD8_effector	0.177007	0.663183
919	CD4_effector_cells	CD8_effector	0.465606	0.0504281
920	CD4_effector_Treg	CD8_effector	0.48556	0.0357744
921	CD4_effector_rest	CD8_effector	0.233911	0.511125
922	CD4_memory_cells	CD8_effector	0.214201	0.558892
923	CD4_memory_KLRG1negCD57neg	CD8_effector	0.283892	0.383073
924	CD4_memory_KLRG1negCD57neg_1	CD8_effector	0.112427	0.806236
925	CD4_memory_KLRG1negCD57neg_2	CD8_effector	0.313871	0.306542
926	CD4_memory_KLRG1posCD57neg	CD8_effector	0.218126	0.5544
927	CD4_memory_KLRG1negCD57neg_3	CD8_effector	0.302699	0.334548
928	CD4_memory_KLRG1posCD57pos	CD8_effector	-0.0268108	0.965338
929	CD8_T_cells	CD8_effector	0.0444382	0.938343
930	CD8_naive	CD8_effector	0.0236226	0.969685
977	T_cells	CD8_memory_cells	0.371148	0.19085
978	CD4_T_cells	CD8_memory_cells	0.208964	0.56924
979	CD4_naive	CD8_memory_cells	-0.088808	0.85394
980	CD4_effector_cells	CD8_memory_cells	0.552613	0.0104494
981	CD4_effector_Treg	CD8_memory_cells	0.540794	0.013618
982	CD4_effector_rest	CD8_memory_cells	0.364746	0.205043
983	CD4_memory_cells	CD8_memory_cells	0.384314	0.163789
984	CD4_memory_KLRG1negCD57neg	CD8_memory_cells	0.558302	0.00899729
985	CD4_memory_KLRG1negCD57neg_1	CD8_memory_cells	0.52437	0.0184392
986	CD4_memory_KLRG1negCD57neg_2	CD8_memory_cells	0.448179	0.0674854
987	CD4_memory_KLRG1posCD57neg	CD8_memory_cells	0.267787	0.420213
988	CD4_memory_KLRG1negCD57neg_3	CD8_memory_cells	0.522762	0.0184392
989	CD4_memory_KLRG1posCD57pos	CD8_memory_cells	-0.331674	0.270575
990	CD8_T_cells	CD8_memory_cells	0.603922	0.00283546
991	CD8_naive	CD8_memory_cells	-0.0546257	0.915963
992	CD8_effector	CD8_memory_cells	0.139483	0.747355
1038	T_cells	CD8_memory_KLRG1negCD57neg	0.268404	0.420213
1039	CD4_T_cells	CD8_memory_KLRG1negCD57neg	0.328781	0.275167
1040	CD4_naive	CD8_memory_KLRG1negCD57neg	0.0538704	0.9163
1041	CD4_effector_cells	CD8_memory_KLRG1negCD57neg	0.509144	0.0242167
1042	CD4_effector_Treg	CD8_memory_KLRG1negCD57neg	0.545671	0.0121655
1043	CD4_effector_rest	CD8_memory_KLRG1negCD57neg	0.196578	0.60314
1044	CD4_memory_cells	CD8_memory_KLRG1negCD57neg	0.37641	0.181144
1045	CD4_memory_KLRG1negCD57neg	CD8_memory_KLRG1negCD57neg	0.737461	2.26696e-05
1046	CD4_memory_KLRG1negCD57neg_1	CD8_memory_KLRG1negCD57neg	0.629684	0.0013821
1047	CD4_memory_KLRG1negCD57neg_2	CD8_memory_KLRG1negCD57neg	0.634167	0.00123065
1048	CD4_memory_KLRG1posCD57neg	CD8_memory_KLRG1negCD57neg	0.0259158	0.965338
1049	CD4_memory_KLRG1negCD57neg_3	CD8_memory_KLRG1negCD57neg	0.641891	0.000970993
1050	CD4_memory_KLRG1posCD57pos	CD8_memory_KLRG1negCD57neg	-0.415907	0.108282
1051	CD8_T_cells	CD8_memory_KLRG1negCD57neg	0.254535	0.458139
1052	CD8_naive	CD8_memory_KLRG1negCD57neg	0.01464	0.977827
1053	CD8_effector	CD8_memory_KLRG1negCD57neg	0.156338	0.711602
1054	CD8_memory_cells	CD8_memory_KLRG1negCD57neg	0.733207	2.699e-05
1099	T_cells	CD8_memory_KLRG1posCD57neg	0.299741	0.341084
1100	CD4_T_cells	CD8_memory_KLRG1posCD57neg	0.103929	0.822448
1101	CD4_naive	CD8_memory_KLRG1posCD57neg	-0.0900749	0.85394
1102	CD4_effector_cells	CD8_memory_KLRG1posCD57neg	0.523086	0.0184392
1103	CD4_effector_Treg	CD8_memory_KLRG1posCD57neg	0.49965	0.0287071
1104	CD4_effector_rest	CD8_memory_KLRG1posCD57neg	0.334479	0.26332
1105	CD4_memory_cells	CD8_memory_KLRG1posCD57neg	0.251278	0.46846
1106	CD4_memory_KLRG1negCD57neg	CD8_memory_KLRG1posCD57neg	0.345707	0.245187
1107	CD4_memory_KLRG1negCD57neg_1	CD8_memory_KLRG1posCD57neg	0.327334	0.277184
1108	CD4_memory_KLRG1negCD57neg_2	CD8_memory_KLRG1posCD57neg	0.271167	0.412298
1109	CD4_memory_KLRG1posCD57neg	CD8_memory_KLRG1posCD57neg	0.376917	0.18082
1110	CD4_memory_KLRG1negCD57neg_3	CD8_memory_KLRG1posCD57neg	0.349653	0.239349
1111	CD4_memory_KLRG1posCD57pos	CD8_memory_KLRG1posCD57neg	-0.288359	0.375603
1112	CD8_T_cells	CD8_memory_KLRG1posCD57neg	0.615729	0.00206667
1113	CD8_naive	CD8_memory_KLRG1posCD57neg	-0.00861465	0.986968
1114	CD8_effector	CD8_memory_KLRG1posCD57neg	0.198374	0.599662
1115	CD8_memory_cells	CD8_memory_KLRG1posCD57neg	0.917991	3.04364e-12
1116	CD8_memory_KLRG1negCD57neg	CD8_memory_KLRG1posCD57neg	0.50028	0.0284813
1160	T_cells	CD8_memory_KLRG1posCD57neg_1	0.376751	0.18082
1161	CD4_T_cells	CD8_memory_KLRG1posCD57neg_1	0.172549	0.673112
1162	CD4_naive	CD8_memory_KLRG1posCD57neg_1	-0.135733	0.756396
1163	CD4_effector_cells	CD8_memory_KLRG1posCD57neg_1	0.418803	0.104593
1164	CD4_effector_Treg	CD8_memory_KLRG1posCD57neg_1	0.400728	0.132789
1165	CD4_effector_rest	CD8_memory_KLRG1posCD57neg_1	0.389567	0.153434
1166	CD4_memory_cells	CD8_memory_KLRG1posCD57neg_1	0.401681	0.131125
1167	CD4_memory_KLRG1negCD57neg	CD8_memory_KLRG1posCD57neg_1	0.378318	0.177558
1168	CD4_memory_KLRG1negCD57neg_1	CD8_memory_KLRG1posCD57neg_1	0.29916	0.342465
1169	CD4_memory_KLRG1negCD57neg_2	CD8_memory_KLRG1posCD57neg_1	0.361064	0.213976
1170	CD4_memory_KLRG1posCD57neg	CD8_memory_KLRG1posCD57neg_1	0.408964	0.119147
1171	CD4_memory_KLRG1negCD57neg_3	CD8_memory_KLRG1posCD57neg_1	0.356352	0.223268
1172	CD4_memory_KLRG1posCD57pos	CD8_memory_KLRG1posCD57neg_1	-0.091859	0.852694
1173	CD8_T_cells	CD8_memory_KLRG1posCD57neg_1	0.57619	0.00614289
1174	CD8_naive	CD8_memory_KLRG1posCD57neg_1	-0.118356	0.79503
1175	CD8_effector	CD8_memory_KLRG1posCD57neg_1	0.336161	0.260158
1176	CD8_memory_cells	CD8_memory_KLRG1posCD57neg_1	0.760504	7.52265e-06
1177	CD8_memory_KLRG1negCD57neg	CD8_memory_KLRG1posCD57neg_1	0.399664	0.134736
1178	CD8_memory_KLRG1posCD57neg	CD8_memory_KLRG1posCD57neg_1	0.849079	1.50043e-08
1221	T_cells	CD8_memory_KLRG1posCD57neg_2	0.116955	0.797907
1222	CD4_T_cells	CD8_memory_KLRG1posCD57neg_2	0.0294138	0.960191
1223	CD4_naive	CD8_memory_KLRG1posCD57neg_2	0.0207326	0.971502
1224	CD4_effector_cells	CD8_memory_KLRG1posCD57neg_2	0.538499	0.0139567
1225	CD4_effector_Treg	CD8_memory_KLRG1posCD57neg_2	0.514358	0.0217956
1226	CD4_effector_rest	CD8_memory_KLRG1posCD57neg_2	0.106164	0.817133
1227	CD4_memory_cells	CD8_memory_KLRG1posCD57neg_2	-0.0394986	0.94159
1228	CD4_memory_KLRG1negCD57neg	CD8_memory_KLRG1posCD57neg_2	0.243171	0.488966
1229	CD4_memory_KLRG1negCD57neg_1	CD8_memory_KLRG1posCD57neg_2	0.199734	0.595688
1230	CD4_memory_KLRG1negCD57neg_2	CD8_memory_KLRG1posCD57neg_2	0.0890819	0.85394
1231	CD4_memory_KLRG1posCD57neg	CD8_memory_KLRG1posCD57neg_2	0.287555	0.377448
1232	CD4_memory_KLRG1negCD57neg_3	CD8_memory_KLRG1posCD57neg_2	0.307067	0.326096
1233	CD4_memory_KLRG1posCD57pos	CD8_memory_KLRG1posCD57neg_2	-0.537869	0.0139813
1234	CD8_T_cells	CD8_memory_KLRG1posCD57neg_2	0.346943	0.244078
1235	CD8_naive	CD8_memory_KLRG1posCD57neg_2	0.180417	0.649758
1236	CD8_effector	CD8_memory_KLRG1posCD57neg_2	0.104444	0.821624
1237	CD8_memory_cells	CD8_memory_KLRG1posCD57neg_2	0.634918	0.00121641
1238	CD8_memory_KLRG1negCD57neg	CD8_memory_KLRG1posCD57neg_2	0.343093	0.24886
1239	CD8_memory_KLRG1posCD57neg	CD8_memory_KLRG1posCD57neg_2	0.665359	0.000430902
1240	CD8_memory_KLRG1posCD57neg_1	CD8_memory_KLRG1posCD57neg_2	0.291617	0.367564
1282	T_cells	CD8_memory_KLRG1posCD57pos	0.468026	0.0484314
1283	CD4_T_cells	CD8_memory_KLRG1posCD57pos	0.129719	0.770487
1284	CD4_naive	CD8_memory_KLRG1posCD57pos	-0.143888	0.740635
1285	CD4_effector_cells	CD8_memory_KLRG1posCD57pos	0.181627	0.646206
1286	CD4_effector_Treg	CD8_memory_KLRG1posCD57pos	0.109134	0.81182
1287	CD4_effector_rest	CD8_memory_KLRG1posCD57pos	0.570377	0.00705653
1288	CD4_memory_cells	CD8_memory_KLRG1posCD57pos	0.410731	0.116414
1289	CD4_memory_KLRG1negCD57neg	CD8_memory_KLRG1posCD57pos	0.240053	0.494494
1290	CD4_memory_KLRG1negCD57neg_1	CD8_memory_KLRG1posCD57pos	0.334944	0.262517
1291	CD4_memory_KLRG1negCD57neg_2	CD8_memory_KLRG1posCD57pos	0.194719	0.609987
1292	CD4_memory_KLRG1posCD57neg	CD8_memory_KLRG1posCD57pos	0.239266	0.496543
1293	CD4_memory_KLRG1negCD57neg_3	CD8_memory_KLRG1posCD57pos	0.174851	0.66841
1294	CD4_memory_KLRG1posCD57pos	CD8_memory_KLRG1posCD57pos	0.223173	0.538657
1295	CD8_T_cells	CD8_memory_KLRG1posCD57pos	0.621839	0.00174556
1296	CD8_naive	CD8_memory_KLRG1posCD57pos	-0.0919025	0.852694
1297	CD8_effector	CD8_memory_KLRG1posCD57pos	0.0338615	0.946421
1298	CD8_memory_cells	CD8_memory_KLRG1posCD57pos	0.577853	0.00592942
1299	CD8_memory_KLRG1negCD57neg	CD8_memory_KLRG1posCD57pos	0.163654	0.690145
1300	CD8_memory_KLRG1posCD57neg	CD8_memory_KLRG1posCD57pos	0.566265	0.00760867
1301	CD8_memory_KLRG1posCD57neg_1	CD8_memory_KLRG1posCD57pos	0.565945	0.00760867
1302	CD8_memory_KLRG1posCD57neg_2	CD8_memory_KLRG1posCD57pos	0.248179	0.477646
1343	T_cells	CD8_TEMRAs	0.321289	0.291237
1344	CD4_T_cells	CD8_TEMRAs	-0.142297	0.742792
1345	CD4_naive	CD8_TEMRAs	-0.266564	0.421616
1346	CD4_effector_cells	CD8_TEMRAs	-0.131007	0.76999
1347	CD4_effector_Treg	CD8_TEMRAs	-0.160936	0.699751
1348	CD4_effector_rest	CD8_TEMRAs	0.128734	0.774873
1349	CD4_memory_cells	CD8_TEMRAs	0.0977591	0.835242
1350	CD4_memory_KLRG1negCD57neg	CD8_TEMRAs	-0.279711	0.391905
1351	CD4_memory_KLRG1negCD57neg_1	CD8_TEMRAs	-0.342297	0.249301
1352	CD4_memory_KLRG1negCD57neg_2	CD8_TEMRAs	-0.232493	0.512718
1353	CD4_memory_KLRG1posCD57neg	CD8_TEMRAs	0.192717	0.612569
1354	CD4_memory_KLRG1negCD57neg_3	CD8_TEMRAs	-0.2971	0.347815
1355	CD4_memory_KLRG1posCD57pos	CD8_TEMRAs	0.428301	0.0911618
1356	CD8_T_cells	CD8_TEMRAs	0.630812	0.00134735
1357	CD8_naive	CD8_TEMRAs	0.0205897	0.971502
1358	CD8_effector	CD8_TEMRAs	-0.00140184	0.999363
1359	CD8_memory_cells	CD8_TEMRAs	-0.0647059	0.897244
1360	CD8_memory_KLRG1negCD57neg	CD8_TEMRAs	-0.337326	0.258018
1361	CD8_memory_KLRG1posCD57neg	CD8_TEMRAs	0.0343161	0.946164
1362	CD8_memory_KLRG1posCD57neg_1	CD8_TEMRAs	0.144538	0.738966
1363	CD8_memory_KLRG1posCD57neg_2	CD8_TEMRAs	-0.142867	0.742792
1364	CD8_memory_KLRG1posCD57pos	CD8_TEMRAs	0.306367	0.326096
1404	T_cells	CD8_TEMRA_CD57neg	0.17359	0.67065
1405	CD4_T_cells	CD8_TEMRA_CD57neg	-0.0811208	0.871225
1406	CD4_naive	CD8_TEMRA_CD57neg	-0.210187	0.566957
1407	CD4_effector_cells	CD8_TEMRA_CD57neg	0.123344	0.786786
1408	CD4_effector_Treg	CD8_TEMRA_CD57neg	0.119378	0.792534
1409	CD4_effector_rest	CD8_TEMRA_CD57neg	0.0899909	0.85394
1410	CD4_memory_cells	CD8_TEMRA_CD57neg	0.0891068	0.85394
1411	CD4_memory_KLRG1negCD57neg	CD8_TEMRA_CD57neg	0.031666	0.953623
1412	CD4_memory_KLRG1negCD57neg_1	CD8_TEMRA_CD57neg	-0.0868652	0.857277
1413	CD4_memory_KLRG1negCD57neg_2	CD8_TEMRA_CD57neg	0.113625	0.806236
1414	CD4_memory_KLRG1posCD57neg	CD8_TEMRA_CD57neg	0.198389	0.599662
1415	CD4_memory_KLRG1negCD57neg_3	CD8_TEMRA_CD57neg	-0.0189168	0.972003
1416	CD4_memory_KLRG1posCD57pos	CD8_TEMRA_CD57neg	0.0763188	0.876454
1417	CD8_T_cells	CD8_TEMRA_CD57neg	0.385149	0.162711
1418	CD8_naive	CD8_TEMRA_CD57neg	-0.222082	0.542826
1419	CD8_effector	CD8_TEMRA_CD57neg	0.134694	0.756585
1420	CD8_memory_cells	CD8_TEMRA_CD57neg	0.239159	0.496543
1421	CD8_memory_KLRG1negCD57neg	CD8_TEMRA_CD57neg	0.069787	0.890325
1422	CD8_memory_KLRG1posCD57neg	CD8_TEMRA_CD57neg	0.360025	0.215226
1423	CD8_memory_KLRG1posCD57neg_1	CD8_TEMRA_CD57neg	0.595727	0.00360552
1424	CD8_memory_KLRG1posCD57neg_2	CD8_TEMRA_CD57neg	-0.0945776	0.844591
1425	CD8_memory_KLRG1posCD57pos	CD8_TEMRA_CD57neg	0.13516	0.756585
1426	CD8_TEMRAs	CD8_TEMRA_CD57neg	0.481541	0.0389204
1465	T_cells	CD8_TEMRA_CD57pos	0.32549	0.280414
1466	CD4_T_cells	CD8_TEMRA_CD57pos	-0.129972	0.770416
1467	CD4_naive	CD8_TEMRA_CD57pos	-0.226642	0.528239
1468	CD4_effector_cells	CD8_TEMRA_CD57pos	-0.14614	0.736958
1469	CD4_effector_Treg	CD8_TEMRA_CD57pos	-0.189089	0.623471
1470	CD4_effector_rest	CD8_TEMRA_CD57pos	0.19268	0.612569
1471	CD4_memory_cells	CD8_TEMRA_CD57pos	0.108964	0.81182
1472	CD4_memory_KLRG1negCD57neg	CD8_TEMRA_CD57pos	-0.246516	0.479086
1473	CD4_memory_KLRG1negCD57neg_1	CD8_TEMRA_CD57pos	-0.256022	0.453304
1474	CD4_memory_KLRG1negCD57neg_2	CD8_TEMRA_CD57pos	-0.271148	0.412298
1475	CD4_memory_KLRG1posCD57neg	CD8_TEMRA_CD57pos	0.138655	0.749176
1476	CD4_memory_KLRG1negCD57neg_3	CD8_TEMRA_CD57pos	-0.24051	0.493401
1477	CD4_memory_KLRG1posCD57pos	CD8_TEMRA_CD57pos	0.459155	0.0562606
1478	CD8_T_cells	CD8_TEMRA_CD57pos	0.628011	0.00144564
1479	CD8_naive	CD8_TEMRA_CD57pos	0.154212	0.717555
1480	CD8_effector	CD8_TEMRA_CD57pos	-0.0601388	0.905751
1481	CD8_memory_cells	CD8_TEMRA_CD57pos	-0.0467787	0.931626
1482	CD8_memory_KLRG1negCD57neg	CD8_TEMRA_CD57pos	-0.329061	0.275167
1483	CD8_memory_KLRG1posCD57neg	CD8_TEMRA_CD57pos	0.000420197	0.999363
1484	CD8_memory_KLRG1posCD57neg_1	CD8_TEMRA_CD57pos	0.00504202	0.993904
1485	CD8_memory_KLRG1posCD57neg_2	CD8_TEMRA_CD57pos	-0.0205897	0.971502
1486	CD8_memory_KLRG1posCD57pos	CD8_TEMRA_CD57pos	0.423618	0.0977623
1487	CD8_TEMRAs	CD8_TEMRA_CD57pos	0.907843	1.3797e-11
1488	CD8_TEMRA_CD57neg	CD8_TEMRA_CD57pos	0.16014	0.701809
1526	T_cells	CD8_TEMRA_CD57pos_1	0.213955	0.558892
1527	CD4_T_cells	CD8_TEMRA_CD57pos_1	-0.0133109	0.983016
1528	CD4_naive	CD8_TEMRA_CD57pos_1	-0.0950112	0.843454
1529	CD4_effector_cells	CD8_TEMRA_CD57pos_1	-0.0879591	0.854152
1530	CD4_effector_Treg	CD8_TEMRA_CD57pos_1	-0.115393	0.801228
1531	CD4_effector_rest	CD8_TEMRA_CD57pos_1	0.20195	0.588698
1532	CD4_memory_cells	CD8_TEMRA_CD57pos_1	0.144879	0.738033
1533	CD4_memory_KLRG1negCD57neg	CD8_TEMRA_CD57pos_1	-0.111049	0.80997
1534	CD4_memory_KLRG1negCD57neg_1	CD8_TEMRA_CD57pos_1	-0.0116295	0.983813
1535	CD4_memory_KLRG1negCD57neg_2	CD8_TEMRA_CD57pos_1	-0.0724394	0.883494
1536	CD4_memory_KLRG1posCD57neg	CD8_TEMRA_CD57pos_1	0.187894	0.625838
1537	CD4_memory_KLRG1negCD57neg_3	CD8_TEMRA_CD57pos_1	-0.192124	0.614257
1538	CD4_memory_KLRG1posCD57pos	CD8_TEMRA_CD57pos_1	0.348299	0.241933
1539	CD8_T_cells	CD8_TEMRA_CD57pos_1	0.408015	0.119623
1540	CD8_naive	CD8_TEMRA_CD57pos_1	0.304911	0.327801
1541	CD8_effector	CD8_TEMRA_CD57pos_1	0.0156371	0.974208
1542	CD8_memory_cells	CD8_TEMRA_CD57pos_1	-0.0406333	0.940628
1543	CD8_memory_KLRG1negCD57neg	CD8_TEMRA_CD57pos_1	-0.263471	0.433283
1544	CD8_memory_KLRG1posCD57neg	CD8_TEMRA_CD57pos_1	0.0127513	0.983813
1545	CD8_memory_KLRG1posCD57neg_1	CD8_TEMRA_CD57pos_1	0.000980804	0.999363
1546	CD8_memory_KLRG1posCD57neg_2	CD8_TEMRA_CD57pos_1	0.00490437	0.993988
1547	CD8_memory_KLRG1posCD57pos	CD8_TEMRA_CD57pos_1	0.424988	0.096175
1548	CD8_TEMRAs	CD8_TEMRA_CD57pos_1	0.671851	0.000342151
1549	CD8_TEMRA_CD57neg	CD8_TEMRA_CD57pos_1	0.109678	0.811764
1550	CD8_TEMRA_CD57pos	CD8_TEMRA_CD57pos_1	0.782962	2.35927e-06
1587	T_cells	CD8_TEMRA_CD57pos_2	0.265425	0.425762
1588	CD4_T_cells	CD8_TEMRA_CD57pos_2	-0.196232	0.604307
1589	CD4_naive	CD8_TEMRA_CD57pos_2	-0.264481	0.429747
1590	CD4_effector_cells	CD8_TEMRA_CD57pos_2	-0.215021	0.558585
1591	CD4_effector_Treg	CD8_TEMRA_CD57pos_2	-0.254447	0.458139
1592	CD4_effector_rest	CD8_TEMRA_CD57pos_2	0.142557	0.742792
1593	CD4_memory_cells	CD8_TEMRA_CD57pos_2	0.0570068	0.910067
1594	CD4_memory_KLRG1negCD57neg	CD8_TEMRA_CD57pos_2	-0.298081	0.344165
1595	CD4_memory_KLRG1negCD57neg_1	CD8_TEMRA_CD57pos_2	-0.317669	0.300742
1596	CD4_memory_KLRG1negCD57neg_2	CD8_TEMRA_CD57pos_2	-0.327894	0.276213
1597	CD4_memory_KLRG1posCD57neg	CD8_TEMRA_CD57pos_2	0.102668	0.824429
1598	CD4_memory_KLRG1negCD57neg_3	CD8_TEMRA_CD57pos_2	-0.285214	0.379888
1599	CD4_memory_KLRG1posCD57pos	CD8_TEMRA_CD57pos_2	0.469636	0.0470499
1600	CD8_T_cells	CD8_TEMRA_CD57pos_2	0.609286	0.00243565
1601	CD8_naive	CD8_TEMRA_CD57pos_2	0.106878	0.815724
1602	CD8_effector	CD8_TEMRA_CD57pos_2	-0.0886724	0.85394
1603	CD8_memory_cells	CD8_TEMRA_CD57pos_2	-0.065971	0.895389
1604	CD8_memory_KLRG1negCD57neg	CD8_TEMRA_CD57pos_2	-0.33819	0.2574
1605	CD8_memory_KLRG1posCD57neg	CD8_TEMRA_CD57pos_2	-0.0152682	0.975402
1606	CD8_memory_KLRG1posCD57neg_1	CD8_TEMRA_CD57pos_2	0.000980461	0.999363
1607	CD8_memory_KLRG1posCD57neg_2	CD8_TEMRA_CD57pos_2	-0.0543493	0.9163
1608	CD8_memory_KLRG1posCD57pos	CD8_TEMRA_CD57pos_2	0.36831	0.196898
1609	CD8_TEMRAs	CD8_TEMRA_CD57pos_2	0.912249	7.41775e-12
1610	CD8_TEMRA_CD57neg	CD8_TEMRA_CD57pos_2	0.172201	0.673112
1611	CD8_TEMRA_CD57pos	CD8_TEMRA_CD57pos_2	0.987324	5.08512e-25
1612	CD8_TEMRA_CD57pos_1	CD8_TEMRA_CD57pos_2	0.713095	6.36831e-05
1648	T_cells	DNs	0.183616	0.638665
1649	CD4_T_cells	DNs	0.16468	0.688212
1650	CD4_naive	DNs	0.230991	0.515958
1651	CD4_effector_cells	DNs	0.16952	0.679123
1652	CD4_effector_Treg	DNs	0.181315	0.646715
1653	CD4_effector_rest	DNs	-0.00688202	0.989244
1654	CD4_memory_cells	DNs	0.0371722	0.942883
1655	CD4_memory_KLRG1negCD57neg	DNs	0.181735	0.646206
1656	CD4_memory_KLRG1negCD57neg_1	DNs	0.319119	0.296721
1657	CD4_memory_KLRG1negCD57neg_2	DNs	0.194417	0.61019
1658	CD4_memory_KLRG1posCD57neg	DNs	0.0540048	0.9163
1659	CD4_memory_KLRG1negCD57neg_3	DNs	0.19704	0.60314
1660	CD4_memory_KLRG1posCD57pos	DNs	-0.469907	0.0470485
1661	CD8_T_cells	DNs	0.210829	0.564095
1662	CD8_naive	DNs	0.47759	0.0414627
1663	CD8_effector	DNs	-0.11225	0.806236
1664	CD8_memory_cells	DNs	0.370179	0.19245
1665	CD8_memory_KLRG1negCD57neg	DNs	0.278429	0.393108
1666	CD8_memory_KLRG1posCD57neg	DNs	0.322368	0.289154
1667	CD8_memory_KLRG1posCD57neg_1	DNs	0.175761	0.667262
1668	CD8_memory_KLRG1posCD57neg_2	DNs	0.321527	0.291237
1669	CD8_memory_KLRG1posCD57pos	DNs	0.114697	0.80419
1670	CD8_TEMRAs	DNs	-0.109132	0.81182
1671	CD8_TEMRA_CD57neg	DNs	-0.0893848	0.85394
1672	CD8_TEMRA_CD57pos	DNs	-0.0676112	0.892127
1673	CD8_TEMRA_CD57pos_1	DNs	0.145383	0.738033
1674	CD8_TEMRA_CD57pos_2	DNs	-0.118468	0.79503
1709	T_cells	GDs	0.223529	0.538262
1710	CD4_T_cells	GDs	-0.126891	0.778649
1711	CD4_naive	GDs	0.087127	0.85646
1712	CD4_effector_cells	GDs	0.00196161	0.999363
1713	CD4_effector_Treg	GDs	-0.0438406	0.93843
1714	CD4_effector_rest	GDs	0.0907307	0.852694
1715	CD4_memory_cells	GDs	-0.159664	0.702264
1716	CD4_memory_KLRG1negCD57neg	GDs	-0.278311	0.393108
1717	CD4_memory_KLRG1negCD57neg_1	GDs	-0.271709	0.411929
1718	CD4_memory_KLRG1negCD57neg_2	GDs	-0.247899	0.477646
1719	CD4_memory_KLRG1posCD57neg	GDs	-0.142297	0.742792
1720	CD4_memory_KLRG1negCD57neg_3	GDs	-0.233086	0.511597
1721	CD4_memory_KLRG1posCD57pos	GDs	0.260431	0.439174
1722	CD8_T_cells	GDs	0.285154	0.379888
1723	CD8_naive	GDs	0.0759157	0.876454
1724	CD8_effector	GDs	-0.135137	0.756585
1725	CD8_memory_cells	GDs	-0.00588235	0.991671
1726	CD8_memory_KLRG1negCD57neg	GDs	-0.362401	0.210247
1727	CD8_memory_KLRG1posCD57neg	GDs	0.0759157	0.876454
1728	CD8_memory_KLRG1posCD57neg_1	GDs	0.104482	0.821624
1729	CD8_memory_KLRG1posCD57neg_2	GDs	0.0694727	0.890412
1730	CD8_memory_KLRG1posCD57pos	GDs	0.352875	0.230061
1731	CD8_TEMRAs	GDs	0.292717	0.364031
1732	CD8_TEMRA_CD57neg	GDs	0.0502977	0.925243
1733	CD8_TEMRA_CD57pos	GDs	0.409244	0.11907
1734	CD8_TEMRA_CD57pos_1	GDs	0.248003	0.477646
1735	CD8_TEMRA_CD57pos_2	GDs	0.390363	0.152588
1736	DNs	GDs	0.0497967	0.925243
1770	T_cells	GD1	0.214906	0.558585
1771	CD4_T_cells	GD1	-0.116279	0.79902
1772	CD4_naive	GD1	-0.0137313	0.981582
1773	CD4_effector_cells	GD1	-0.0831114	0.866223
1774	CD4_effector_Treg	GD1	-0.111173	0.80997
1775	CD4_effector_rest	GD1	0.0642447	0.897782
1776	CD4_memory_cells	GD1	-0.0979266	0.835242
1777	CD4_memory_KLRG1negCD57neg	GD1	-0.369527	0.193777
1778	CD4_memory_KLRG1negCD57neg_1	GD1	-0.267162	0.421009
1779	CD4_memory_KLRG1negCD57neg_2	GD1	-0.243205	0.488966
1780	CD4_memory_KLRG1posCD57neg	GD1	-0.203699	0.583757
1781	CD4_memory_KLRG1negCD57neg_3	GD1	-0.406053	0.122853
1782	CD4_memory_KLRG1posCD57pos	GD1	0.423091	0.0982739
1783	CD8_T_cells	GD1	0.284954	0.379888
1784	CD8_naive	GD1	0.0482662	0.927505
1785	CD8_effector	GD1	-0.0384912	0.94159
1786	CD8_memory_cells	GD1	-0.0383861	0.94159
1787	CD8_memory_KLRG1negCD57neg	GD1	-0.329924	0.275137
1788	CD8_memory_KLRG1posCD57neg	GD1	-0.00245184	0.99867
1789	CD8_memory_KLRG1posCD57neg_1	GD1	0.0347436	0.946164
1790	CD8_memory_KLRG1posCD57neg_2	GD1	-0.0271804	0.964891
1791	CD8_memory_KLRG1posCD57pos	GD1	0.444406	0.0705768
1792	CD8_TEMRAs	GD1	0.389885	0.15322
1793	CD8_TEMRA_CD57neg	GD1	0.0366477	0.943855
1794	CD8_TEMRA_CD57pos	GD1	0.522275	0.0184392
1795	CD8_TEMRA_CD57pos_1	GD1	0.440575	0.0751818
1796	CD8_TEMRA_CD57pos_2	GD1	0.495902	0.0298879
1797	DNs	GD1	-0.0239231	0.969685
1798	GDs	GD1	0.754833	9.86147e-06
1831	T_cells	GD2	0.109531	0.81182
1832	CD4_T_cells	GD2	-0.0669515	0.894448
1833	CD4_naive	GD2	0.219234	0.553688
1834	CD4_effector_cells	GD2	0.226442	0.528382
1835	CD4_effector_Treg	GD2	0.211234	0.564095
1836	CD4_effector_rest	GD2	0.0445271	0.938343
1837	CD4_memory_cells	GD2	-0.23433	0.511125
1838	CD4_memory_KLRG1negCD57neg	GD2	-0.0191203	0.972003
1839	CD4_memory_KLRG1negCD57neg_1	GD2	-0.0500035	0.925243
1840	CD4_memory_KLRG1negCD57neg_2	GD2	-0.0512641	0.922108
1841	CD4_memory_KLRG1posCD57neg	GD2	-0.0747952	0.876962
1842	CD4_memory_KLRG1negCD57neg_3	GD2	0.0105064	0.98507
1843	CD4_memory_KLRG1posCD57pos	GD2	-0.118023	0.795587
1844	CD8_T_cells	GD2	0.153372	0.720486
1845	CD8_naive	GD2	0.161227	0.698962
1846	CD8_effector	GD2	-0.0328053	0.950258
1847	CD8_memory_cells	GD2	0.236571	0.503783
1848	CD8_memory_KLRG1negCD57neg	GD2	-0.0434996	0.938823
1849	CD8_memory_KLRG1posCD57neg	GD2	0.326656	0.278826
1850	CD8_memory_KLRG1posCD57neg_1	GD2	0.2982	0.344165
1851	CD8_memory_KLRG1posCD57neg_2	GD2	0.283233	0.385436
1852	CD8_memory_KLRG1posCD57pos	GD2	0.20629	0.575367
1853	CD8_TEMRAs	GD2	0.0179284	0.974019
1854	CD8_TEMRA_CD57neg	GD2	0.130307	0.76999
1855	CD8_TEMRA_CD57pos	GD2	0.0571469	0.910067
1856	CD8_TEMRA_CD57pos_1	GD2	0.00812723	0.986968
1857	CD8_TEMRA_CD57pos_2	GD2	0.0470654	0.930739
1858	DNs	GD2	0.281546	0.387989
1859	GDs	GD2	0.775404	3.43351e-06
1860	GD1	GD2	0.321401	0.291237
1892	T_cells	GD3	0.152961	0.720666
1893	CD4_T_cells	GD3	-0.110301	0.810607
1894	CD4_naive	GD3	0.0786668	0.876236
1895	CD4_effector_cells	GD3	0.0678788	0.891925
1896	CD4_effector_Treg	GD3	-0.0109466	0.984216
1897	CD4_effector_rest	GD3	0.220528	0.547947
1898	CD4_memory_cells	GD3	-0.125316	0.784373
1899	CD4_memory_KLRG1negCD57neg	GD3	-0.12357	0.786408
1900	CD4_memory_KLRG1negCD57neg_1	GD3	-0.160118	0.701809
1901	CD4_memory_KLRG1negCD57neg_2	GD3	-0.161942	0.695456
1902	CD4_memory_KLRG1posCD57neg	GD3	-0.023295	0.96995
1903	CD4_memory_KLRG1negCD57neg_3	GD3	-0.102316	0.825108
1904	CD4_memory_KLRG1posCD57pos	GD3	0.26839	0.420213
1905	CD8_T_cells	GD3	0.172327	0.673112
1906	CD8_naive	GD3	0.0685567	0.890974
1907	CD8_effector	GD3	0.0025985	0.99867
1908	CD8_memory_cells	GD3	-0.0439237	0.93843
1909	CD8_memory_KLRG1negCD57neg	GD3	-0.382975	0.166864
1910	CD8_memory_KLRG1posCD57neg	GD3	0.0164199	0.974208
1911	CD8_memory_KLRG1posCD57neg_1	GD3	0.0071569	0.989072
1912	CD8_memory_KLRG1posCD57neg_2	GD3	0.116764	0.797907
1913	CD8_memory_KLRG1posCD57pos	GD3	0.359184	0.216575
1914	CD8_TEMRAs	GD3	0.319535	0.296697
1915	CD8_TEMRA_CD57neg	GD3	-0.0399383	0.941189
1916	CD8_TEMRA_CD57pos	GD3	0.467444	0.0487588
1917	CD8_TEMRA_CD57pos_1	GD3	0.315738	0.301806
1918	CD8_TEMRA_CD57pos_2	GD3	0.438145	0.0775421
1919	DNs	GD3	-0.0661982	0.895255
1920	GDs	GD3	0.832446	6.46527e-08
1921	GD1	GD3	0.561343	0.00842051
1922	GD2	GD3	0.67041	0.000356569
1953	T_cells	NKT_cells	-0.13976	0.747355
1954	CD4_T_cells	NKT_cells	-0.286396	0.379888
1955	CD4_naive	NKT_cells	-0.216897	0.557724
1956	CD4_effector_cells	NKT_cells	-0.247	0.477646
1957	CD4_effector_Treg	NKT_cells	-0.205375	0.578047
1958	CD4_effector_rest	NKT_cells	-0.209765	0.56726
1959	CD4_memory_cells	NKT_cells	-0.268295	0.420213
1960	CD4_memory_KLRG1negCD57neg	NKT_cells	-0.453972	0.0612394
1961	CD4_memory_KLRG1negCD57neg_1	NKT_cells	-0.31867	0.297358
1962	CD4_memory_KLRG1negCD57neg_2	NKT_cells	-0.416194	0.108203
1963	CD4_memory_KLRG1posCD57neg	NKT_cells	-0.110573	0.810607
1964	CD4_memory_KLRG1negCD57neg_3	NKT_cells	-0.417515	0.106563
1965	CD4_memory_KLRG1posCD57pos	NKT_cells	0.310173	0.316834
1966	CD8_T_cells	NKT_cells	0.059777	0.905751
1967	CD8_naive	NKT_cells	0.0512911	0.922108
1968	CD8_effector	NKT_cells	0.0360253	0.944331
1969	CD8_memory_cells	NKT_cells	-0.14818	0.732737
1970	CD8_memory_KLRG1negCD57neg	NKT_cells	-0.286737	0.37924
1971	CD8_memory_KLRG1posCD57neg	NKT_cells	-0.0342409	0.946164
1972	CD8_memory_KLRG1posCD57neg_1	NKT_cells	0.104961	0.821348
1973	CD8_memory_KLRG1posCD57neg_2	NKT_cells	-0.217514	0.5562
1974	CD8_memory_KLRG1posCD57pos	NKT_cells	-0.0117193	0.983813
1975	CD8_TEMRAs	NKT_cells	0.44089	0.0751818
1976	CD8_TEMRA_CD57neg	NKT_cells	0.413953	0.111743
1977	CD8_TEMRA_CD57pos	NKT_cells	0.325686	0.280395
1978	CD8_TEMRA_CD57pos_1	NKT_cells	0.24707	0.477646
1979	CD8_TEMRA_CD57pos_2	NKT_cells	0.34283	0.24886
1980	DNs	NKT_cells	-0.0304265	0.956593
1981	GDs	NKT_cells	0.0638463	0.898154
1982	GD1	NKT_cells	0.247737	0.477646
1983	GD2	NKT_cells	0.0509403	0.923197
1984	GD3	NKT_cells	-0.016239	0.974208
2014	T_cells	DP	0.191729	0.615785
2015	CD4_T_cells	DP	0.276033	0.399213
2016	CD4_naive	DP	-0.0765613	0.876454
2017	CD4_effector_cells	DP	0.497153	0.029617
2018	CD4_effector_Treg	DP	0.530816	0.0160975
2019	CD4_effector_rest	DP	0.0820817	0.868476
2020	CD4_memory_cells	DP	0.40827	0.119594
2021	CD4_memory_KLRG1negCD57neg	DP	0.612025	0.002251
2022	CD4_memory_KLRG1negCD57neg_1	DP	0.473683	0.0443745
2023	CD4_memory_KLRG1negCD57neg_2	DP	0.651878	0.000698177
2024	CD4_memory_KLRG1posCD57neg	DP	0.152396	0.720938
2025	CD4_memory_KLRG1negCD57neg_3	DP	0.496662	0.029758
2026	CD4_memory_KLRG1posCD57pos	DP	-0.315998	0.301493
2027	CD8_T_cells	DP	0.163956	0.689899
2028	CD8_naive	DP	-0.0858611	0.859748
2029	CD8_effector	DP	0.298227	0.344165
2030	CD8_memory_cells	DP	0.63623	0.00117814
2031	CD8_memory_KLRG1negCD57neg	DP	0.747054	1.45213e-05
2032	CD8_memory_KLRG1posCD57neg	DP	0.495992	0.0298879
2033	CD8_memory_KLRG1posCD57neg_1	DP	0.456061	0.0592904
2034	CD8_memory_KLRG1posCD57neg_2	DP	0.317221	0.301259
2035	CD8_memory_KLRG1posCD57pos	DP	0.200441	0.593979
2036	CD8_TEMRAs	DP	-0.285338	0.379888
2037	CD8_TEMRA_CD57neg	DP	0.114302	0.80491
2038	CD8_TEMRA_CD57pos	DP	-0.316635	0.301259
2039	CD8_TEMRA_CD57pos_1	DP	-0.0667808	0.894748
2040	CD8_TEMRA_CD57pos_2	DP	-0.346758	0.244078
2041	DNs	DP	0.233536	0.511597
2042	GDs	DP	-0.347509	0.243258
2043	GD1	DP	-0.114647	0.80419
2044	GD2	DP	-0.154381	0.717555
2045	GD3	DP	-0.356526	0.223268
2046	NKT_cells	DP	-0.240469	0.493401
2075	T_cells	B_cells	-0.340056	0.253329
2076	CD4_T_cells	B_cells	-0.256303	0.453304
2077	CD4_naive	B_cells	-0.213055	0.559396
2078	CD4_effector_cells	B_cells	-0.266779	0.421616
2079	CD4_effector_Treg	B_cells	-0.267666	0.420213
2080	CD4_effector_rest	B_cells	0.0368813	0.943767
2081	CD4_memory_cells	B_cells	-0.126891	0.778649
2082	CD4_memory_KLRG1negCD57neg	B_cells	0.125079	0.785062
2083	CD4_memory_KLRG1negCD57neg_1	B_cells	0.322409	0.289154
2084	CD4_memory_KLRG1negCD57neg_2	B_cells	-0.0761905	0.876454
2085	CD4_memory_KLRG1posCD57neg	B_cells	-0.0980392	0.835242
2086	CD4_memory_KLRG1negCD57neg_3	B_cells	-0.0238129	0.969685
2087	CD4_memory_KLRG1posCD57pos	B_cells	-0.117664	0.796986
2088	CD8_T_cells	B_cells	-0.228852	0.521388
2089	CD8_naive	B_cells	-0.0698928	0.890325
2090	CD8_effector	B_cells	-0.100231	0.831676
2091	CD8_memory_cells	B_cells	0.152941	0.720666
2092	CD8_memory_KLRG1negCD57neg	B_cells	0.14821	0.732737
2093	CD8_memory_KLRG1posCD57neg	B_cells	0.0997269	0.831852
2094	CD8_memory_KLRG1posCD57neg_1	B_cells	0.0879552	0.854152
2095	CD8_memory_KLRG1posCD57neg_2	B_cells	0.078717	0.876236
2096	CD8_memory_KLRG1posCD57pos	B_cells	0.194018	0.610961
2097	CD8_TEMRAs	B_cells	-0.354062	0.227448
2098	CD8_TEMRA_CD57neg	B_cells	-0.131979	0.766683
2099	CD8_TEMRA_CD57pos	B_cells	-0.242017	0.491813
2100	CD8_TEMRA_CD57pos_1	B_cells	-0.0885526	0.85394
2101	CD8_TEMRA_CD57pos_2	B_cells	-0.219063	0.553848
2102	DNs	B_cells	-0.0262309	0.965338
2103	GDs	B_cells	-0.0761905	0.876454
2104	GD1	B_cells	0.0493135	0.925243
2105	GD2	B_cells	-0.00784369	0.986983
2106	GD3	B_cells	-0.0190851	0.972003
2107	NKT_cells	B_cells	-0.150565	0.722961
2108	DP	B_cells	0.137453	0.751258
2136	T_cells	ABCs	-0.123116	0.787424
2137	CD4_T_cells	ABCs	0.0424876	0.938823
2138	CD4_naive	ABCs	-0.0162682	0.974208
2139	CD4_effector_cells	ABCs	-0.0878867	0.854152
2140	CD4_effector_Treg	ABCs	-0.130697	0.76999
2141	CD4_effector_rest	ABCs	0.248227	0.477646
2142	CD4_memory_cells	ABCs	0.0859567	0.859748
2143	CD4_memory_KLRG1negCD57neg	ABCs	0.158884	0.704661
2144	CD4_memory_KLRG1negCD57neg_1	ABCs	0.228984	0.521388
2145	CD4_memory_KLRG1negCD57neg_2	ABCs	0.213279	0.559396
2146	CD4_memory_KLRG1posCD57neg	ABCs	0.00939494	0.985877
2147	CD4_memory_KLRG1negCD57neg_3	ABCs	-0.0640208	0.897835
2148	CD4_memory_KLRG1posCD57pos	ABCs	0.0612188	0.90421
2149	CD8_T_cells	ABCs	-0.0394027	0.94159
2150	CD8_naive	ABCs	0.042771	0.938823
2151	CD8_effector	ABCs	-0.036	0.944331
2152	CD8_memory_cells	ABCs	0.129847	0.770445
2153	CD8_memory_KLRG1negCD57neg	ABCs	0.126788	0.778649
2154	CD8_memory_KLRG1posCD57neg	ABCs	0.107839	0.813566
2155	CD8_memory_KLRG1posCD57neg_1	ABCs	0.169389	0.679123
2156	CD8_memory_KLRG1posCD57neg_2	ABCs	-0.0100267	0.985877
2157	CD8_memory_KLRG1posCD57pos	ABCs	0.174965	0.66841
2158	CD8_TEMRAs	ABCs	-0.091145	0.852694
2159	CD8_TEMRA_CD57neg	ABCs	0.0828307	0.866223
2160	CD8_TEMRA_CD57pos	ABCs	-0.0776836	0.876454
2161	CD8_TEMRA_CD57pos_1	ABCs	0.192888	0.612569
2162	CD8_TEMRA_CD57pos_2	ABCs	-0.0782499	0.876236
2163	DNs	ABCs	0.0228917	0.96995
2164	GDs	ABCs	-0.218608	0.554254
2165	GD1	ABCs	0.0222316	0.97063
2166	GD2	ABCs	-0.230262	0.51758
2167	GD3	ABCs	-0.24222	0.491677
2168	NKT_cells	ABCs	-0.0262714	0.965338
2169	DP	ABCs	0.128372	0.77535
2170	B_cells	ABCs	0.530744	0.0160975
2197	T_cells	Bregs	-0.0344207	0.946164
2198	CD4_T_cells	Bregs	0.164565	0.688212
2199	CD4_naive	Bregs	0.124117	0.786408
2200	CD4_effector_cells	Bregs	-0.103163	0.823018
2201	CD4_effector_Treg	Bregs	-0.0953746	0.842714
2202	CD4_effector_rest	Bregs	0.103535	0.822814
2203	CD4_memory_cells	Bregs	0.109805	0.811714
2204	CD4_memory_KLRG1negCD57neg	Bregs	0.0726867	0.883319
2205	CD4_memory_KLRG1negCD57neg_1	Bregs	0.330694	0.272871
2206	CD4_memory_KLRG1negCD57neg_2	Bregs	0.12289	0.788045
2207	CD4_memory_KLRG1posCD57neg	Bregs	0.0945857	0.844591
2208	CD4_memory_KLRG1negCD57neg_3	Bregs	-0.130162	0.770004
2209	CD4_memory_KLRG1posCD57pos	Bregs	0.157948	0.706493
2210	CD8_T_cells	Bregs	-0.152759	0.720874
2211	CD8_naive	Bregs	0.19082	0.617229
2212	CD8_effector	Bregs	0.0365163	0.943855
2213	CD8_memory_cells	Bregs	0.0657122	0.895544
2214	CD8_memory_KLRG1negCD57neg	Bregs	-0.0259632	0.965338
2215	CD8_memory_KLRG1posCD57neg	Bregs	0.0858443	0.859748
2216	CD8_memory_KLRG1posCD57neg_1	Bregs	0.0998483	0.831852
2217	CD8_memory_KLRG1posCD57neg_2	Bregs	-0.000142244	0.999363
2218	CD8_memory_KLRG1posCD57pos	Bregs	0.144825	0.738033
2219	CD8_TEMRAs	Bregs	-0.173099	0.670841
2220	CD8_TEMRA_CD57neg	Bregs	0.00597592	0.991671
2221	CD8_TEMRA_CD57pos	Bregs	-0.145363	0.738033
2222	CD8_TEMRA_CD57pos_1	Bregs	0.266659	0.421616
2223	CD8_TEMRA_CD57pos_2	Bregs	-0.179939	0.651817
2224	DNs	Bregs	0.21482	0.558585
2225	GDs	Bregs	-0.139105	0.747355
2226	GD1	Bregs	0.0593282	0.906312
2227	GD2	Bregs	-0.0694862	0.890412
2228	GD3	Bregs	-0.189472	0.622773
2229	NKT_cells	Bregs	0.15141	0.721826
2230	DP	Bregs	0.10029	0.831676
2231	B_cells	Bregs	0.450598	0.0649311
2232	ABCs	Bregs	0.67834	0.000271691
2258	T_cells	ASCs	-0.139745	0.747355
2259	CD4_T_cells	ASCs	0.0197606	0.971502
2260	CD4_naive	ASCs	0.053887	0.9163
2261	CD4_effector_cells	ASCs	0.165546	0.685319
2262	CD4_effector_Treg	ASCs	0.17672	0.663183
2263	CD4_effector_rest	ASCs	0.118998	0.794059
2264	CD4_memory_cells	ASCs	-0.0906995	0.852694
2265	CD4_memory_KLRG1negCD57neg	ASCs	0.0528881	0.91792
2266	CD4_memory_KLRG1negCD57neg_1	ASCs	0.272667	0.408775
2267	CD4_memory_KLRG1negCD57neg_2	ASCs	0.212959	0.559396
2268	CD4_memory_KLRG1posCD57neg	ASCs	0.0446389	0.938343
2269	CD4_memory_KLRG1negCD57neg_3	ASCs	-0.0685318	0.890974
2270	CD4_memory_KLRG1posCD57pos	ASCs	-0.360577	0.214359
2271	CD8_T_cells	ASCs	0.000142162	0.999363
2272	CD8_naive	ASCs	-0.0157811	0.974208
2273	CD8_effector	ASCs	0.00875095	0.986968
2274	CD8_memory_cells	ASCs	0.313326	0.307296
2275	CD8_memory_KLRG1negCD57neg	ASCs	0.364438	0.205043
2276	CD8_memory_KLRG1posCD57neg	ASCs	0.253209	0.462597
2277	CD8_memory_KLRG1posCD57neg_1	ASCs	0.281339	0.388085
2278	CD8_memory_KLRG1posCD57neg_2	ASCs	0.0752091	0.876454
2279	CD8_memory_KLRG1posCD57pos	ASCs	0.062138	0.903784
2280	CD8_TEMRAs	ASCs	-0.214665	0.558585
2281	CD8_TEMRA_CD57neg	ASCs	0.12536	0.784373
2282	CD8_TEMRA_CD57pos	ASCs	-0.319012	0.296721
2283	CD8_TEMRA_CD57pos_1	ASCs	-0.170524	0.678088
2284	CD8_TEMRA_CD57pos_2	ASCs	-0.322447	0.289154
2285	DNs	ASCs	0.260274	0.439176
2286	GDs	ASCs	-0.195047	0.608858
2287	GD1	ASCs	-0.218565	0.554254
2288	GD2	ASCs	0.0765597	0.876454
2289	GD3	ASCs	-0.313514	0.307273
2290	NKT_cells	ASCs	0.0871683	0.85646
2291	DP	ASCs	0.253067	0.462597
2292	B_cells	ASCs	-0.022746	0.96995
2293	ABCs	ASCs	0.104614	0.821624
2294	Bregs	ASCs	0.110373	0.810607
2319	T_cells	CD27neg_B_cells	-0.130821	0.76999
2320	CD4_T_cells	CD27neg_B_cells	-0.097766	0.835242
2321	CD4_naive	CD27neg_B_cells	-0.137844	0.751258
2322	CD4_effector_cells	CD27neg_B_cells	-0.260912	0.438163
2323	CD4_effector_Treg	CD27neg_B_cells	-0.248494	0.477646
2324	CD4_effector_rest	CD27neg_B_cells	0.0111493	0.984216
2325	CD4_memory_cells	CD27neg_B_cells	0.038238	0.94159
2326	CD4_memory_KLRG1negCD57neg	CD27neg_B_cells	0.0993837	0.831852
2327	CD4_memory_KLRG1negCD57neg_1	CD27neg_B_cells	0.227607	0.525096
2328	CD4_memory_KLRG1negCD57neg_2	CD27neg_B_cells	-0.100007	0.831852
2329	CD4_memory_KLRG1posCD57neg	CD27neg_B_cells	-0.0334757	0.94749
2330	CD4_memory_KLRG1negCD57neg_3	CD27neg_B_cells	0.0746655	0.876962
2331	CD4_memory_KLRG1posCD57pos	CD27neg_B_cells	0.0757364	0.876454
2332	CD8_T_cells	CD27neg_B_cells	-0.168359	0.679123
2333	CD8_naive	CD27neg_B_cells	-0.0876874	0.85462
2334	CD8_effector	CD27neg_B_cells	0.124211	0.786408
2335	CD8_memory_cells	CD27neg_B_cells	-0.04258	0.938823
2336	CD8_memory_KLRG1negCD57neg	CD27neg_B_cells	0.0756514	0.876454
2337	CD8_memory_KLRG1posCD57neg	CD27neg_B_cells	-0.13055	0.76999
2338	CD8_memory_KLRG1posCD57neg_1	CD27neg_B_cells	-0.123958	0.786408
2339	CD8_memory_KLRG1posCD57neg_2	CD27neg_B_cells	-0.158005	0.706493
2340	CD8_memory_KLRG1posCD57pos	CD27neg_B_cells	0.00133091	0.999363
2341	CD8_TEMRAs	CD27neg_B_cells	-0.158695	0.705039
2342	CD8_TEMRA_CD57neg	CD27neg_B_cells	-0.213955	0.558892
2343	CD8_TEMRA_CD57pos	CD27neg_B_cells	-0.0662511	0.895255
2344	CD8_TEMRA_CD57pos_1	CD27neg_B_cells	-0.0738457	0.877682
2345	CD8_TEMRA_CD57pos_2	CD27neg_B_cells	-0.0399916	0.941189
2346	DNs	CD27neg_B_cells	-0.167848	0.679956
2347	GDs	CD27neg_B_cells	-0.169059	0.679123
2348	GD1	CD27neg_B_cells	-0.0489667	0.925664
2349	GD2	CD27neg_B_cells	-0.205981	0.575367
2350	GD3	CD27neg_B_cells	0.020981	0.971502
2351	NKT_cells	CD27neg_B_cells	-0.158925	0.704661
2352	DP	CD27neg_B_cells	0.130483	0.76999
2353	B_cells	CD27neg_B_cells	0.561384	0.00842051
2354	ABCs	CD27neg_B_cells	-0.146684	0.735746
2355	Bregs	CD27neg_B_cells	-0.0161447	0.974208
2356	ASCs	CD27neg_B_cells	-0.213685	0.559396
2380	T_cells	CD27pos_B_cells	-0.203796	0.583757
2381	CD4_T_cells	CD27pos_B_cells	-0.116675	0.797907
2382	CD4_naive	CD27pos_B_cells	-0.116691	0.797907
2383	CD4_effector_cells	CD27pos_B_cells	-0.183563	0.638665
2384	CD4_effector_Treg	CD27pos_B_cells	-0.22146	0.543487
2385	CD4_effector_rest	CD27pos_B_cells	0.181895	0.646206
2386	CD4_memory_cells	CD27pos_B_cells	-0.0502836	0.925243
2387	CD4_memory_KLRG1negCD57neg	CD27pos_B_cells	0.144838	0.738033
2388	CD4_memory_KLRG1negCD57neg_1	CD27pos_B_cells	0.328875	0.275167
2389	CD4_memory_KLRG1negCD57neg_2	CD27pos_B_cells	0.0308145	0.955545
2390	CD4_memory_KLRG1posCD57neg	CD27pos_B_cells	-0.0231109	0.96995
2391	CD4_memory_KLRG1negCD57neg_3	CD27pos_B_cells	-0.0375429	0.941596
2392	CD4_memory_KLRG1posCD57pos	CD27pos_B_cells	-0.0426368	0.938823
2393	CD8_T_cells	CD27pos_B_cells	-0.0676518	0.892127
2394	CD8_naive	CD27pos_B_cells	0.0236728	0.969685
2395	CD8_effector	CD27pos_B_cells	-0.165849	0.685028
2396	CD8_memory_cells	CD27pos_B_cells	0.235311	0.509906
2397	CD8_memory_KLRG1negCD57neg	CD27pos_B_cells	0.183665	0.638665
2398	CD8_memory_KLRG1posCD57neg	CD27pos_B_cells	0.228183	0.524095
2399	CD8_memory_KLRG1posCD57neg_1	CD27pos_B_cells	0.223265	0.538657
2400	CD8_memory_KLRG1posCD57neg_2	CD27pos_B_cells	0.103936	0.822448
2401	CD8_memory_KLRG1posCD57pos	CD27pos_B_cells	0.267582	0.420213
2402	CD8_TEMRAs	CD27pos_B_cells	-0.27621	0.399213
2403	CD8_TEMRA_CD57neg	CD27pos_B_cells	0.0430153	0.938823
2404	CD8_TEMRA_CD57pos	CD27pos_B_cells	-0.238532	0.497027
2405	CD8_TEMRA_CD57pos_1	CD27pos_B_cells	-0.0279549	0.962998
2406	CD8_TEMRA_CD57pos_2	CD27pos_B_cells	-0.232946	0.511597
2407	DNs	CD27pos_B_cells	0.143158	0.742792
2408	GDs	CD27pos_B_cells	-0.12788	0.776154
2409	GD1	CD27pos_B_cells	-0.0741856	0.877682
2410	GD2	CD27pos_B_cells	0.0169492	0.974208
2411	GD3	CD27pos_B_cells	-0.16848	0.679123
2412	NKT_cells	CD27pos_B_cells	-0.0115773	0.983813
2413	DP	CD27pos_B_cells	0.0621048	0.903784
2414	B_cells	CD27pos_B_cells	0.780307	2.59023e-06
2415	ABCs	CD27pos_B_cells	0.745758	1.51572e-05
2416	Bregs	CD27pos_B_cells	0.67822	0.000271691
2417	ASCs	CD27pos_B_cells	0.17935	0.654529
2418	CD27neg_B_cells	CD27pos_B_cells	0.122146	0.78854
2441	T_cells	Monocytes	-0.164426	0.688212
2442	CD4_T_cells	Monocytes	-0.00112045	0.999363
2443	CD4_naive	Monocytes	0.0791427	0.876236
2444	CD4_effector_cells	Monocytes	0.1219	0.78854
2445	CD4_effector_Treg	Monocytes	0.104069	0.822448
2446	CD4_effector_rest	Monocytes	0.088487	0.85394
2447	CD4_memory_cells	Monocytes	-0.0526611	0.91792
2448	CD4_memory_KLRG1negCD57neg	Monocytes	-0.0998669	0.831852
2449	CD4_memory_KLRG1negCD57neg_1	Monocytes	0.0641457	0.897782
2450	CD4_memory_KLRG1negCD57neg_2	Monocytes	0.0596639	0.905751
2451	CD4_memory_KLRG1posCD57neg	Monocytes	0.0963585	0.839775
2452	CD4_memory_KLRG1negCD57neg_3	Monocytes	-0.130971	0.76999
2453	CD4_memory_KLRG1posCD57pos	Monocytes	-0.0754506	0.876454
2454	CD8_T_cells	Monocytes	-0.202521	0.587484
2455	CD8_naive	Monocytes	-0.0654107	0.895928
2456	CD8_effector	Monocytes	-0.232004	0.513077
2457	CD8_memory_cells	Monocytes	-0.0613445	0.904153
2458	CD8_memory_KLRG1negCD57neg	Monocytes	-0.00168103	0.999363
2459	CD8_memory_KLRG1posCD57neg	Monocytes	-0.0770362	0.876454
2460	CD8_memory_KLRG1posCD57neg_1	Monocytes	-0.185154	0.633427
2461	CD8_memory_KLRG1posCD57neg_2	Monocytes	-0.110232	0.810607
2462	CD8_memory_KLRG1posCD57pos	Monocytes	-0.217553	0.5562
2463	CD8_TEMRAs	Monocytes	-0.248739	0.477646
2464	CD8_TEMRA_CD57neg	Monocytes	-0.22627	0.52854
2465	CD8_TEMRA_CD57pos	Monocytes	-0.221569	0.543487
2466	CD8_TEMRA_CD57pos_1	Monocytes	-0.0916351	0.852694
2467	CD8_TEMRA_CD57pos_2	Monocytes	-0.246936	0.477646
2468	DNs	Monocytes	0.281526	0.387989
2469	GDs	Monocytes	-0.0260504	0.965338
2470	GD1	Monocytes	-0.174279	0.669356
2471	GD2	Monocytes	0.0712935	0.885264
2472	GD3	Monocytes	-0.1016	0.827863
2473	NKT_cells	Monocytes	-0.0913494	0.852694
2474	DP	Monocytes	-0.119831	0.790587
2475	B_cells	Monocytes	-0.242857	0.489033
2476	ABCs	Monocytes	-0.122555	0.78854
2477	Bregs	Monocytes	0.0199128	0.971502
2478	ASCs	Monocytes	0.27153	0.412011
2479	CD27neg_B_cells	Monocytes	-0.174662	0.668471
2480	CD27pos_B_cells	Monocytes	-0.208138	0.571604
2502	T_cells	Monocytes_CD16	-0.19147	0.61588
2503	CD4_T_cells	Monocytes_CD16	-0.196933	0.60314
2504	CD4_naive	Monocytes_CD16	-0.111368	0.80997
2505	CD4_effector_cells	Monocytes_CD16	-0.0250823	0.967708
2506	CD4_effector_Treg	Monocytes_CD16	-0.0616333	0.904153
2507	CD4_effector_rest	Monocytes_CD16	0.00119206	0.999363
2508	CD4_memory_cells	Monocytes_CD16	-0.138385	0.750055
2509	CD4_memory_KLRG1negCD57neg	Monocytes_CD16	-0.163888	0.689899
2510	CD4_memory_KLRG1negCD57neg_1	Monocytes_CD16	-0.0449611	0.938044
2511	CD4_memory_KLRG1negCD57neg_2	Monocytes_CD16	0.0168079	0.974208
2512	CD4_memory_KLRG1posCD57neg	Monocytes_CD16	-0.0844597	0.863599
2513	CD4_memory_KLRG1negCD57neg_3	Monocytes_CD16	-0.287175	0.377965
2514	CD4_memory_KLRG1posCD57pos	Monocytes_CD16	0.0524545	0.91792
2515	CD8_T_cells	Monocytes_CD16	-0.146929	0.735746
2516	CD8_naive	Monocytes_CD16	-0.324975	0.281707
2517	CD8_effector	Monocytes_CD16	-0.479322	0.0403925
2518	CD8_memory_cells	Monocytes_CD16	-0.141046	0.746719
2519	CD8_memory_KLRG1negCD57neg	Monocytes_CD16	-0.0177921	0.974019
2520	CD8_memory_KLRG1posCD57neg	Monocytes_CD16	-0.223841	0.53821
2521	CD8_memory_KLRG1posCD57neg_1	Monocytes_CD16	-0.348764	0.241019
2522	CD8_memory_KLRG1posCD57neg_2	Monocytes_CD16	-0.215857	0.558585
2523	CD8_memory_KLRG1posCD57pos	Monocytes_CD16	-0.0907817	0.852694
2524	CD8_TEMRAs	Monocytes_CD16	-0.0394986	0.94159
2525	CD8_TEMRA_CD57neg	Monocytes_CD16	-0.0851899	0.861463
2526	CD8_TEMRA_CD57pos	Monocytes_CD16	-0.0428601	0.938823
2527	CD8_TEMRA_CD57pos_1	Monocytes_CD16	0.0446998	0.938343
2528	CD8_TEMRA_CD57pos_2	Monocytes_CD16	-0.0593921	0.906312
2529	DNs	Monocytes_CD16	0.0350004	0.946164
2530	GDs	Monocytes_CD16	-0.00700329	0.989233
2531	GD1	Monocytes_CD16	0.035937	0.944331
2532	GD2	Monocytes_CD16	-0.0665359	0.895255
2533	GD3	Monocytes_CD16	-0.0482774	0.927505
2534	NKT_cells	Monocytes_CD16	-0.0382403	0.94159
2535	DP	Monocytes_CD16	0.0323565	0.951919
2536	B_cells	Monocytes_CD16	-0.151551	0.721826
2537	ABCs	Monocytes_CD16	-0.151592	0.721826
2538	Bregs	Monocytes_CD16	-0.0553329	0.914465
2539	ASCs	Monocytes_CD16	0.170464	0.678088
2540	CD27neg_B_cells	Monocytes_CD16	-0.053649	0.916859
2541	CD27pos_B_cells	Monocytes_CD16	-0.168791	0.679123
2542	Monocytes	Monocytes_CD16	0.61755	0.00196868
2563	T_cells	Monocytes_CD14	-0.144268	0.739108
2564	CD4_T_cells	Monocytes_CD14	0.0238112	0.969685
2565	CD4_naive	Monocytes_CD14	0.0889543	0.85394
2566	CD4_effector_cells	Monocytes_CD14	0.127794	0.776154
2567	CD4_effector_Treg	Monocytes_CD14	0.126768	0.778649
2568	CD4_effector_rest	Monocytes_CD14	0.0552556	0.914465
2569	CD4_memory_cells	Monocytes_CD14	-0.0378178	0.941596
2570	CD4_memory_KLRG1negCD57neg	Monocytes_CD14	-0.0994537	0.831852
2571	CD4_memory_KLRG1negCD57neg_1	Monocytes_CD14	0.0540654	0.9163
2572	CD4_memory_KLRG1negCD57neg_2	Monocytes_CD14	0.0525247	0.91792
2573	CD4_memory_KLRG1posCD57neg	Monocytes_CD14	0.104489	0.821624
2574	CD4_memory_KLRG1negCD57neg_3	Monocytes_CD14	-0.106465	0.816077
2575	CD4_memory_KLRG1posCD57pos	Monocytes_CD14	-0.0924264	0.852694
2576	CD8_T_cells	Monocytes_CD14	-0.19133	0.61588
2577	CD8_naive	Monocytes_CD14	-0.0309567	0.955417
2578	CD8_effector	Monocytes_CD14	-0.172438	0.673112
2579	CD8_memory_cells	Monocytes_CD14	-0.0525247	0.91792
2580	CD8_memory_KLRG1negCD57neg	Monocytes_CD14	-0.00462314	0.994184
2581	CD8_memory_KLRG1posCD57neg	Monocytes_CD14	-0.0514778	0.922108
2582	CD8_memory_KLRG1posCD57neg_1	Monocytes_CD14	-0.134743	0.756585
2583	CD8_memory_KLRG1posCD57neg_2	Monocytes_CD14	-0.106878	0.815724
2584	CD8_memory_KLRG1posCD57pos	Monocytes_CD14	-0.232278	0.512867
2585	CD8_TEMRAs	Monocytes_CD14	-0.238252	0.497027
2586	CD8_TEMRA_CD57neg	Monocytes_CD14	-0.203797	0.583757
2587	CD8_TEMRA_CD57pos	Monocytes_CD14	-0.225786	0.529637
2588	CD8_TEMRA_CD57pos_1	Monocytes_CD14	-0.103832	0.822448
2589	CD8_TEMRA_CD57pos_2	Monocytes_CD14	-0.248354	0.477646
2590	DNs	Monocytes_CD14	0.291156	0.367736
2591	GDs	Monocytes_CD14	-0.0302542	0.956593
2592	GD1	Monocytes_CD14	-0.20056	0.593979
2593	GD2	Monocytes_CD14	0.0883877	0.85394
2594	GD3	Monocytes_CD14	-0.120272	0.790587
2595	NKT_cells	Monocytes_CD14	-0.0691132	0.890853
2596	DP	Monocytes_CD14	-0.135348	0.756585
2597	B_cells	Monocytes_CD14	-0.273689	0.406227
2598	ABCs	Monocytes_CD14	-0.137008	0.752453
2599	Bregs	Monocytes_CD14	0.00796567	0.986968
2600	ASCs	Monocytes_CD14	0.279795	0.391905
2601	CD27neg_B_cells	Monocytes_CD14	-0.201709	0.588972
2602	CD27pos_B_cells	Monocytes_CD14	-0.237148	0.501434
2603	Monocytes	Monocytes_CD14	0.987044	5.08512e-25
2604	Monocytes_CD16	Monocytes_CD14	0.503992	0.0268272
2624	T_cells	Monocytes_CD14posCD69neg	-0.217087	0.557724
2625	CD4_T_cells	Monocytes_CD14posCD69neg	-0.0196078	0.971502
2626	CD4_naive	Monocytes_CD14posCD69neg	0.0119064	0.983813
2627	CD4_effector_cells	Monocytes_CD14posCD69neg	0.25599	0.453304
2628	CD4_effector_Treg	Monocytes_CD14posCD69neg	0.189089	0.623471
2629	CD4_effector_rest	Monocytes_CD14posCD69neg	0.244987	0.482417
2630	CD4_memory_cells	Monocytes_CD14posCD69neg	-0.0815126	0.870336
2631	CD4_memory_KLRG1negCD57neg	Monocytes_CD14posCD69neg	0.174802	0.66841
2632	CD4_memory_KLRG1negCD57neg_1	Monocytes_CD14posCD69neg	0.157983	0.706493
2633	CD4_memory_KLRG1negCD57neg_2	Monocytes_CD14posCD69neg	0.15098	0.721826
2634	CD4_memory_KLRG1posCD57neg	Monocytes_CD14posCD69neg	0.128291	0.77535
2635	CD4_memory_KLRG1negCD57neg_3	Monocytes_CD14posCD69neg	0.192884	0.612569
2636	CD4_memory_KLRG1posCD57pos	Monocytes_CD14posCD69neg	-0.185962	0.63168
2637	CD8_T_cells	Monocytes_CD14posCD69neg	-0.164426	0.688212
2638	CD8_naive	Monocytes_CD14posCD69neg	-0.241053	0.493401
2639	CD8_effector	Monocytes_CD14posCD69neg	-0.09154	0.852694
2640	CD8_memory_cells	Monocytes_CD14posCD69neg	0.192437	0.613211
2641	CD8_memory_KLRG1negCD57neg	Monocytes_CD14posCD69neg	0.120614	0.790587
2642	CD8_memory_KLRG1posCD57neg	Monocytes_CD14posCD69neg	0.188529	0.623748
2643	CD8_memory_KLRG1posCD57neg_1	Monocytes_CD14posCD69neg	-0.0341737	0.946164
2644	CD8_memory_KLRG1posCD57neg_2	Monocytes_CD14posCD69neg	0.334337	0.26332
2645	CD8_memory_KLRG1posCD57pos	Monocytes_CD14posCD69neg	-0.00742453	0.98838
2646	CD8_TEMRAs	Monocytes_CD14posCD69neg	-0.439776	0.0758413
2647	CD8_TEMRA_CD57neg	Monocytes_CD14posCD69neg	-0.240701	0.493401
2648	CD8_TEMRA_CD57pos	Monocytes_CD14posCD69neg	-0.340056	0.253329
2649	CD8_TEMRA_CD57pos_1	Monocytes_CD14posCD69neg	-0.232451	0.512718
2650	CD8_TEMRA_CD57pos_2	Monocytes_CD14posCD69neg	-0.348904	0.241019
2651	DNs	Monocytes_CD14posCD69neg	-0.0708375	0.887118
2652	GDs	Monocytes_CD14posCD69neg	-0.201961	0.588698
2653	GD1	Monocytes_CD14posCD69neg	-0.391286	0.150802
2654	GD2	Monocytes_CD14posCD69neg	-0.0686323	0.890974
2655	GD3	Monocytes_CD14posCD69neg	-0.0746563	0.876962
2656	NKT_cells	Monocytes_CD14posCD69neg	-0.387147	0.15862
2657	DP	Monocytes_CD14posCD69neg	0.0115601	0.983813
2658	B_cells	Monocytes_CD14posCD69neg	0.173109	0.670841
2659	ABCs	Monocytes_CD14posCD69neg	0.123817	0.786408
2660	Bregs	Monocytes_CD14posCD69neg	0.159018	0.704661
2661	ASCs	Monocytes_CD14posCD69neg	0.136618	0.753092
2662	CD27neg_B_cells	Monocytes_CD14posCD69neg	0.0415996	0.939166
2663	CD27pos_B_cells	Monocytes_CD14posCD69neg	0.222004	0.542826
2664	Monocytes	Monocytes_CD14posCD69neg	0.371429	0.19069
2665	Monocytes_CD16	Monocytes_CD14posCD69neg	0.231949	0.513077
2666	Monocytes_CD14	Monocytes_CD14posCD69neg	0.342601	0.248939
2685	T_cells	Monocytes_CD14posCD69pos	0.00252101	0.99867
2686	CD4_T_cells	Monocytes_CD14posCD69pos	0.141457	0.745598
2687	CD4_naive	Monocytes_CD14posCD69pos	0.16655	0.683276
2688	CD4_effector_cells	Monocytes_CD14posCD69pos	0.0739807	0.877682
2689	CD4_effector_Treg	Monocytes_CD14posCD69pos	0.0881014	0.854152
2690	CD4_effector_rest	Monocytes_CD14posCD69pos	0.0179498	0.974019
2691	CD4_memory_cells	Monocytes_CD14posCD69pos	0.0557423	0.914329
2692	CD4_memory_KLRG1negCD57neg	Monocytes_CD14posCD69pos	-0.162756	0.69362
2693	CD4_memory_KLRG1negCD57neg_1	Monocytes_CD14posCD69pos	-0.0352941	0.945925
2694	CD4_memory_KLRG1negCD57neg_2	Monocytes_CD14posCD69pos	0.0630252	0.900705
2695	CD4_memory_KLRG1posCD57neg	Monocytes_CD14posCD69pos	0.144818	0.738033
2696	CD4_memory_KLRG1negCD57neg_3	Monocytes_CD14posCD69pos	-0.174254	0.669356
2697	CD4_memory_KLRG1posCD57pos	Monocytes_CD14posCD69pos	-0.0220181	0.970635
2698	CD8_T_cells	Monocytes_CD14posCD69pos	-0.105882	0.818076
2699	CD8_naive	Monocytes_CD14posCD69pos	0.0785769	0.876236
2700	CD8_effector	Monocytes_CD14posCD69pos	-0.0752786	0.876454
2701	CD8_memory_cells	Monocytes_CD14posCD69pos	-0.15098	0.721826
2702	CD8_memory_KLRG1negCD57neg	Monocytes_CD14posCD69pos	-0.0980598	0.835242
2703	CD8_memory_KLRG1posCD57neg	Monocytes_CD14posCD69pos	-0.129281	0.772359
2704	CD8_memory_KLRG1posCD57neg_1	Monocytes_CD14posCD69pos	-0.103361	0.823018
2705	CD8_memory_KLRG1posCD57neg_2	Monocytes_CD14posCD69pos	-0.23391	0.511125
2706	CD8_memory_KLRG1posCD57pos	Monocytes_CD14posCD69pos	-0.209428	0.568157
2707	CD8_TEMRAs	Monocytes_CD14posCD69pos	-0.022409	0.97063
2708	CD8_TEMRA_CD57neg	Monocytes_CD14posCD69pos	-0.113065	0.806236
2709	CD8_TEMRA_CD57pos	Monocytes_CD14posCD69pos	-0.059944	0.905751
2710	CD8_TEMRA_CD57pos_1	Monocytes_CD14posCD69pos	0.0680958	0.891925
2711	CD8_TEMRA_CD57pos_2	Monocytes_CD14posCD69pos	-0.0889418	0.85394
2712	DNs	Monocytes_CD14posCD69pos	0.341423	0.251795
2713	GDs	Monocytes_CD14posCD69pos	0.0196078	0.971502
2714	GD1	Monocytes_CD14posCD69pos	-0.0428692	0.938823
2715	GD2	Monocytes_CD14posCD69pos	0.0907627	0.852694
2716	GD3	Monocytes_CD14posCD69pos	-0.140893	0.746719
2717	NKT_cells	Monocytes_CD14posCD69pos	0.0913494	0.852694
2718	DP	Monocytes_CD14posCD69pos	-0.11109	0.80997
2719	B_cells	Monocytes_CD14posCD69pos	-0.447339	0.0682821
2720	ABCs	Monocytes_CD14posCD69pos	-0.15088	0.721826
2721	Bregs	Monocytes_CD14posCD69pos	-0.035843	0.944331
2722	ASCs	Monocytes_CD14posCD69pos	0.288163	0.375715
2723	CD27neg_B_cells	Monocytes_CD14posCD69pos	-0.325793	0.280395
2724	CD27pos_B_cells	Monocytes_CD14posCD69pos	-0.365992	0.202883
2725	Monocytes	Monocytes_CD14posCD69pos	0.821569	1.5761e-07
2726	Monocytes_CD16	Monocytes_CD14posCD69pos	0.406191	0.122853
2727	Monocytes_CD14	Monocytes_CD14posCD69pos	0.844457	2.22167e-08
2728	Monocytes_CD14posCD69neg	Monocytes_CD14posCD69pos	-0.121569	0.788677
2746	T_cells	DCs	-0.319395	0.296697
2747	CD4_T_cells	DCs	-0.0741052	0.877682
2748	CD4_naive	DCs	0.198669	0.599662
2749	CD4_effector_cells	DCs	0.171537	0.675053
2750	CD4_effector_Treg	DCs	0.0798543	0.876104
2751	CD4_effector_rest	DCs	0.233397	0.511597
2752	CD4_memory_cells	DCs	-0.218113	0.5544
2753	CD4_memory_KLRG1negCD57neg	DCs	-0.0212945	0.971327
2754	CD4_memory_KLRG1negCD57neg_1	DCs	-0.0780276	0.876236
2755	CD4_memory_KLRG1negCD57neg_2	DCs	0.0888142	0.85394
2756	CD4_memory_KLRG1posCD57neg	DCs	0.140085	0.747355
2757	CD4_memory_KLRG1negCD57neg_3	DCs	-0.0598249	0.905751
2758	CD4_memory_KLRG1posCD57pos	DCs	-0.00589143	0.991671
2759	CD8_T_cells	DCs	-0.320235	0.294786
2760	CD8_naive	DCs	-0.134912	0.756585
2761	CD8_effector	DCs	0.0574874	0.909974
2762	CD8_memory_cells	DCs	-0.153253	0.720486
2763	CD8_memory_KLRG1negCD57neg	DCs	-0.165616	0.685319
2764	CD8_memory_KLRG1posCD57neg	DCs	-0.0420986	0.939166
2765	CD8_memory_KLRG1posCD57neg_1	DCs	-0.0699026	0.890325
2766	CD8_memory_KLRG1posCD57neg_2	DCs	-0.00805548	0.986968
2767	CD8_memory_KLRG1posCD57pos	DCs	-0.316449	0.301259
2768	CD8_TEMRAs	DCs	-0.246971	0.477646
2769	CD8_TEMRA_CD57neg	DCs	0.0223515	0.97063
2770	CD8_TEMRA_CD57pos	DCs	-0.300203	0.341084
2771	CD8_TEMRA_CD57pos_1	DCs	-0.141546	0.745598
2772	CD8_TEMRA_CD57pos_2	DCs	-0.291258	0.367736
2773	DNs	DCs	-0.121642	0.788677
2774	GDs	DCs	0.0249352	0.967854
2775	GD1	DCs	-0.246339	0.479218
2776	GD2	DCs	0.166573	0.683276
2777	GD3	DCs	0.13994	0.747355
2778	NKT_cells	DCs	-0.252983	0.462597
2779	DP	DCs	-0.177175	0.663183
2780	B_cells	DCs	-0.0602367	0.905751
2781	ABCs	DCs	0.147686	0.734945
2782	Bregs	DCs	0.0720567	0.884119
2783	ASCs	DCs	-0.0121574	0.983813
2784	CD27neg_B_cells	DCs	-0.113897	0.806236
2785	CD27pos_B_cells	DCs	-0.0439899	0.93843
2786	Monocytes	DCs	0.50767	0.0249146
2787	Monocytes_CD16	DCs	0.224993	0.533266
2788	Monocytes_CD14	DCs	0.497408	0.029617
2789	Monocytes_CD14posCD69neg	DCs	0.501646	0.0277685
2790	Monocytes_CD14posCD69pos	DCs	0.267983	0.420213
2807	T_cells	cDCs	-0.277949	0.394067
2808	CD4_T_cells	cDCs	-0.0560381	0.913376
2809	CD4_naive	cDCs	0.144879	0.738033
2810	CD4_effector_cells	cDCs	0.140715	0.746719
2811	CD4_effector_Treg	cDCs	0.0617863	0.904153
2812	CD4_effector_rest	cDCs	0.232992	0.511597
2813	CD4_memory_cells	cDCs	-0.140656	0.746719
2814	CD4_memory_KLRG1negCD57neg	cDCs	-0.0221366	0.97063
2815	CD4_memory_KLRG1negCD57neg_1	cDCs	-0.00364248	0.996504
2816	CD4_memory_KLRG1negCD57neg_2	cDCs	0.0271785	0.964891
2817	CD4_memory_KLRG1posCD57neg	cDCs	0.245447	0.48194
2818	CD4_memory_KLRG1negCD57neg_3	cDCs	0.0175144	0.974208
2819	CD4_memory_KLRG1posCD57pos	cDCs	-0.0340885	0.946164
2820	CD8_T_cells	cDCs	-0.237602	0.499764
2821	CD8_naive	cDCs	-0.14725	0.735746
2822	CD8_effector	cDCs	0.00336535	0.996674
2823	CD8_memory_cells	cDCs	-0.0392267	0.94159
2824	CD8_memory_KLRG1negCD57neg	cDCs	-0.12373	0.786408
2825	CD8_memory_KLRG1posCD57neg	cDCs	0.0738354	0.877682
2826	CD8_memory_KLRG1posCD57neg_1	cDCs	-0.0123284	0.983813
2827	CD8_memory_KLRG1posCD57neg_2	cDCs	0.0494571	0.925243
2828	CD8_memory_KLRG1posCD57pos	cDCs	-0.234148	0.511125
2829	CD8_TEMRAs	cDCs	-0.228075	0.524095
2830	CD8_TEMRA_CD57neg	cDCs	-0.0470885	0.930739
2831	CD8_TEMRA_CD57pos	cDCs	-0.240403	0.493401
2832	CD8_TEMRA_CD57pos_1	cDCs	-0.188788	0.623693
2833	CD8_TEMRA_CD57pos_2	cDCs	-0.214781	0.558585
2834	DNs	cDCs	-0.058089	0.909176
2835	GDs	cDCs	-0.0232558	0.96995
2836	GD1	cDCs	-0.310959	0.31642
2837	GD2	cDCs	0.171489	0.675053
2838	GD3	cDCs	0.103032	0.823018
2839	NKT_cells	cDCs	-0.162257	0.694698
2840	DP	cDCs	-0.208423	0.570886
2841	B_cells	cDCs	-0.0753713	0.876454
2842	ABCs	cDCs	0.0279122	0.962998
2843	Bregs	cDCs	-0.0157924	0.974208
2844	ASCs	cDCs	-0.0575918	0.909974
2845	CD27neg_B_cells	cDCs	-0.0582837	0.908803
2846	CD27pos_B_cells	cDCs	-0.0931699	0.850598
2847	Monocytes	cDCs	0.577753	0.00592942
2848	Monocytes_CD16	cDCs	0.241401	0.493401
2849	Monocytes_CD14	cDCs	0.57275	0.00665314
2850	Monocytes_CD14posCD69neg	cDCs	0.530121	0.0162227
2851	Monocytes_CD14posCD69pos	cDCs	0.33847	0.2574
2852	DCs	cDCs	0.890212	1.37824e-10
2868	T_cells	pDCs	-0.408629	0.119343
2869	CD4_T_cells	pDCs	-0.227079	0.527235
2870	CD4_naive	pDCs	0.0321541	0.952349
2871	CD4_effector_cells	pDCs	-0.0461075	0.933905
2872	CD4_effector_Treg	pDCs	-0.107173	0.815724
2873	CD4_effector_rest	pDCs	0.0765833	0.876454
2874	CD4_memory_cells	pDCs	-0.292078	0.366213
2875	CD4_memory_KLRG1negCD57neg	pDCs	-0.101149	0.82856
2876	CD4_memory_KLRG1negCD57neg_1	pDCs	-0.13126	0.769944
2877	CD4_memory_KLRG1negCD57neg_2	pDCs	-0.0378231	0.941596
2878	CD4_memory_KLRG1posCD57neg	pDCs	-0.0669608	0.894448
2879	CD4_memory_KLRG1negCD57neg_3	pDCs	-0.170298	0.678251
2880	CD4_memory_KLRG1posCD57pos	pDCs	-0.0418011	0.939166
2881	CD8_T_cells	pDCs	-0.339987	0.253329
2882	CD8_naive	pDCs	-0.00798543	0.986968
2883	CD8_effector	pDCs	0.0010516	0.999363
2884	CD8_memory_cells	pDCs	-0.299643	0.341084
2885	CD8_memory_KLRG1negCD57neg	pDCs	-0.230489	0.517128
2886	CD8_memory_KLRG1posCD57neg	pDCs	-0.229616	0.519796
2887	CD8_memory_KLRG1posCD57neg_1	pDCs	-0.168243	0.679123
2888	CD8_memory_KLRG1posCD57neg_2	pDCs	-0.0895209	0.85394
2889	CD8_memory_KLRG1posCD57pos	pDCs	-0.345033	0.245338
2890	CD8_TEMRAs	pDCs	-0.215171	0.558585
2891	CD8_TEMRA_CD57neg	pDCs	0.0589966	0.906852
2892	CD8_TEMRA_CD57pos	pDCs	-0.27877	0.393108
2893	CD8_TEMRA_CD57pos_1	pDCs	-0.0442155	0.93843
2894	CD8_TEMRA_CD57pos_2	pDCs	-0.288736	0.37546
2895	DNs	pDCs	-0.177692	0.661278
2896	GDs	pDCs	0.0284373	0.962717
2897	GD1	pDCs	-0.11224	0.806236
2898	GD2	pDCs	0.00560381	0.991859
2899	GD3	pDCs	0.0811286	0.871225
2900	NKT_cells	pDCs	-0.167579	0.680793
2901	DP	pDCs	-0.155248	0.713945
2902	B_cells	pDCs	0.0631785	0.9005
2903	ABCs	pDCs	0.307504	0.325265
2904	Bregs	pDCs	0.171357	0.67507
2905	ASCs	pDCs	0.0524689	0.91792
2906	CD27neg_B_cells	pDCs	-0.145559	0.738033
2907	CD27pos_B_cells	pDCs	0.112637	0.806236
2908	Monocytes	pDCs	0.187154	0.627859
2909	Monocytes_CD16	pDCs	0.0789437	0.876236
2910	Monocytes_CD14	pDCs	0.17645	0.664015
2911	Monocytes_CD14posCD69neg	pDCs	0.282552	0.387094
2912	Monocytes_CD14posCD69pos	pDCs	-0.000140085	0.999363
2913	DCs	pDCs	0.723834	4.08302e-05
2914	cDCs	pDCs	0.395152	0.142206
2929	T_cells	pDCs_CD4neg	-0.146704	0.735746
2930	CD4_T_cells	pDCs_CD4neg	-0.0750351	0.876776
2931	CD4_naive	pDCs_CD4neg	-0.0279843	0.962998
2932	CD4_effector_cells	pDCs_CD4neg	0.109934	0.811646
2933	CD4_effector_Treg	pDCs_CD4neg	0.0413774	0.939166
2934	CD4_effector_rest	pDCs_CD4neg	0.239082	0.496543
2935	CD4_memory_cells	pDCs_CD4neg	-0.0479664	0.927862
2936	CD4_memory_KLRG1negCD57neg	pDCs_CD4neg	-0.0302967	0.956593
2937	CD4_memory_KLRG1negCD57neg_1	pDCs_CD4neg	0.0291725	0.960258
2938	CD4_memory_KLRG1negCD57neg_2	pDCs_CD4neg	0.0706873	0.887309
2939	CD4_memory_KLRG1posCD57neg	pDCs_CD4neg	0.146143	0.736958
2940	CD4_memory_KLRG1negCD57neg_3	pDCs_CD4neg	-0.1651	0.687213
2941	CD4_memory_KLRG1posCD57pos	pDCs_CD4neg	0.0117969	0.983813
2942	CD8_T_cells	pDCs_CD4neg	-0.0193549	0.972003
2943	CD8_naive	pDCs_CD4neg	0.00434813	0.99435
2944	CD8_effector	pDCs_CD4neg	0.169509	0.679123
2945	CD8_memory_cells	pDCs_CD4neg	-0.0796635	0.876104
2946	CD8_memory_KLRG1negCD57neg	pDCs_CD4neg	-0.168619	0.679123
2947	CD8_memory_KLRG1posCD57neg	pDCs_CD4neg	-0.00904693	0.986907
2948	CD8_memory_KLRG1posCD57neg_1	pDCs_CD4neg	0.0835905	0.865216
2949	CD8_memory_KLRG1posCD57neg_2	pDCs_CD4neg	0.0206887	0.971502
2950	CD8_memory_KLRG1posCD57pos	pDCs_CD4neg	-0.0386477	0.94159
2951	CD8_TEMRAs	pDCs_CD4neg	-0.0230014	0.96995
2952	CD8_TEMRA_CD57neg	pDCs_CD4neg	0.113153	0.806236
2953	CD8_TEMRA_CD57pos	pDCs_CD4neg	-0.0440393	0.93843
2954	CD8_TEMRA_CD57pos_1	pDCs_CD4neg	0.0994809	0.831852
2955	CD8_TEMRA_CD57pos_2	pDCs_CD4neg	-0.0642402	0.897782
2956	DNs	pDCs_CD4neg	-0.198553	0.599662
2957	GDs	pDCs_CD4neg	0.16648	0.683276
2958	GD1	pDCs_CD4neg	0.0962402	0.839785
2959	GD2	pDCs_CD4neg	0.0202679	0.971502
2960	GD3	pDCs_CD4neg	0.173412	0.67065
2961	NKT_cells	pDCs_CD4neg	-0.185344	0.633081
2962	DP	pDCs_CD4neg	-0.0900697	0.85394
2963	B_cells	pDCs_CD4neg	0.0647967	0.897244
2964	ABCs	pDCs_CD4neg	0.356807	0.223223
2965	Bregs	pDCs_CD4neg	0.210944	0.564095
2966	ASCs	pDCs_CD4neg	0.197954	0.601313
2967	CD27neg_B_cells	pDCs_CD4neg	-0.178975	0.655981
2968	CD27pos_B_cells	pDCs_CD4neg	0.140753	0.746719
2969	Monocytes	pDCs_CD4neg	0.0823283	0.868376
2970	Monocytes_CD16	pDCs_CD4neg	-0.0420086	0.939166
2971	Monocytes_CD14	pDCs_CD4neg	0.0796691	0.876104
2972	Monocytes_CD14posCD69neg	pDCs_CD4neg	0.282048	0.387989
2973	Monocytes_CD14posCD69pos	pDCs_CD4neg	-0.0741936	0.877682
2974	DCs	pDCs_CD4neg	0.523883	0.0184392
2975	cDCs	pDCs_CD4neg	0.241021	0.493401
2976	pDCs	pDCs_CD4neg	0.782353	2.35927e-06
2990	T_cells	pDCs_CD4pos	-0.397703	0.138876
2991	CD4_T_cells	pDCs_CD4pos	-0.219654	0.552106
2992	CD4_naive	pDCs_CD4pos	0.113065	0.806236
2993	CD4_effector_cells	pDCs_CD4pos	-0.151356	0.721826
2994	CD4_effector_Treg	pDCs_CD4pos	-0.206921	0.575367
2995	CD4_effector_rest	pDCs_CD4pos	0.0406761	0.940628
2996	CD4_memory_cells	pDCs_CD4pos	-0.322617	0.289154
2997	CD4_memory_KLRG1negCD57neg	pDCs_CD4pos	-0.109064	0.81182
2998	CD4_memory_KLRG1negCD57neg_1	pDCs_CD4pos	-0.119913	0.790587
2999	CD4_memory_KLRG1negCD57neg_2	pDCs_CD4pos	-0.0718638	0.884119
3000	CD4_memory_KLRG1posCD57neg	pDCs_CD4pos	-0.134342	0.756759
3001	CD4_memory_KLRG1negCD57neg_3	pDCs_CD4pos	-0.10662	0.815859
3002	CD4_memory_KLRG1posCD57pos	pDCs_CD4pos	-0.0605976	0.905751
3003	CD8_T_cells	pDCs_CD4pos	-0.411991	0.114791
3004	CD8_naive	pDCs_CD4pos	0.0238162	0.969685
3005	CD8_effector	pDCs_CD4pos	-0.0859507	0.859748
3006	CD8_memory_cells	pDCs_CD4pos	-0.284934	0.379888
3007	CD8_memory_KLRG1negCD57neg	pDCs_CD4pos	-0.168488	0.679123
3008	CD8_memory_KLRG1posCD57neg	pDCs_CD4pos	-0.222401	0.542199
3009	CD8_memory_KLRG1posCD57neg_1	pDCs_CD4pos	-0.202984	0.587079
3010	CD8_memory_KLRG1posCD57neg_2	pDCs_CD4pos	-0.159849	0.702113
3011	CD8_memory_KLRG1posCD57pos	pDCs_CD4pos	-0.367591	0.198465
3012	CD8_TEMRAs	pDCs_CD4pos	-0.287455	0.377448
3013	CD8_TEMRA_CD57neg	pDCs_CD4pos	0.0251541	0.967708
3014	CD8_TEMRA_CD57pos	pDCs_CD4pos	-0.373608	0.18681
3015	CD8_TEMRA_CD57pos_1	pDCs_CD4pos	-0.163478	0.690145
3016	CD8_TEMRA_CD57pos_2	pDCs_CD4pos	-0.370622	0.191777
3017	DNs	pDCs_CD4pos	-0.0400562	0.941189
3018	GDs	pDCs_CD4pos	-0.156055	0.712431
3019	GD1	pDCs_CD4pos	-0.271772	0.411929
3020	GD2	pDCs_CD4pos	-0.0418184	0.939166
3021	GD3	pDCs_CD4pos	-0.0407047	0.940628
3022	NKT_cells	pDCs_CD4pos	0.0160702	0.974208
3023	DP	pDCs_CD4pos	-0.118446	0.79503
3024	B_cells	pDCs_CD4pos	0.0605169	0.905751
3025	ABCs	pDCs_CD4pos	0.112272	0.806236
3026	Bregs	pDCs_CD4pos	0.108547	0.812607
3027	ASCs	pDCs_CD4pos	-0.00974016	0.985877
3028	CD27neg_B_cells	pDCs_CD4pos	0.109414	0.81182
3029	CD27pos_B_cells	pDCs_CD4pos	0.0604511	0.905751
3030	Monocytes	pDCs_CD4pos	0.270365	0.415406
3031	Monocytes_CD16	pDCs_CD4pos	0.168955	0.679123
3032	Monocytes_CD14	pDCs_CD4pos	0.254483	0.458139
3033	Monocytes_CD14posCD69neg	pDCs_CD4pos	0.234083	0.511125
3034	Monocytes_CD14posCD69pos	pDCs_CD4pos	0.0910555	0.852694
3035	DCs	pDCs_CD4pos	0.633039	0.00126238
3036	cDCs	pDCs_CD4pos	0.453303	0.0617545
3037	pDCs	pDCs_CD4pos	0.738405	2.21621e-05
3038	pDCs_CD4neg	pDCs_CD4pos	0.264151	0.43062
3051	T_cells	NK_cells	-0.494958	0.0301508
3052	CD4_T_cells	NK_cells	-0.445098	0.0699616
3053	CD4_naive	NK_cells	-0.288556	0.375493
3054	CD4_effector_cells	NK_cells	-0.303909	0.330767
3055	CD4_effector_Treg	NK_cells	-0.247076	0.477646
3056	CD4_effector_rest	NK_cells	-0.52363	0.0184392
3057	CD4_memory_cells	NK_cells	-0.419608	0.103932
3058	CD4_memory_KLRG1negCD57neg	NK_cells	-0.25618	0.453304
3059	CD4_memory_KLRG1negCD57neg_1	NK_cells	-0.416246	0.108203
3060	CD4_memory_KLRG1negCD57neg_2	NK_cells	-0.277591	0.394417
3061	CD4_memory_KLRG1posCD57neg	NK_cells	-0.315126	0.303132
3062	CD4_memory_KLRG1negCD57neg_3	NK_cells	-0.175515	0.667262
3063	CD4_memory_KLRG1posCD57pos	NK_cells	-0.1502	0.724394
3064	CD8_T_cells	NK_cells	-0.27535	0.399557
3065	CD8_naive	NK_cells	-0.159815	0.702113
3066	CD8_effector	NK_cells	0.0393916	0.94159
3067	CD8_memory_cells	NK_cells	-0.269748	0.41607
3068	CD8_memory_KLRG1negCD57neg	NK_cells	-0.0942775	0.845632
3069	CD8_memory_KLRG1posCD57neg	NK_cells	-0.211219	0.564095
3070	CD8_memory_KLRG1posCD57neg_1	NK_cells	-0.166106	0.684253
3071	CD8_memory_KLRG1posCD57neg_2	NK_cells	-0.0754955	0.876454
3072	CD8_memory_KLRG1posCD57pos	NK_cells	-0.303285	0.332738
3073	CD8_TEMRAs	NK_cells	0.0212885	0.971327
3074	CD8_TEMRA_CD57neg	NK_cells	0.145149	0.738033
3075	CD8_TEMRA_CD57pos	NK_cells	-0.0792717	0.876236
3076	CD8_TEMRA_CD57pos_1	NK_cells	-0.078044	0.876236
3077	CD8_TEMRA_CD57pos_2	NK_cells	-0.0312347	0.954612
3078	DNs	NK_cells	-0.34521	0.245338
3079	GDs	NK_cells	-0.344258	0.246653
3080	GD1	NK_cells	-0.209723	0.56726
3081	GD2	NK_cells	-0.310246	0.316834
3082	GD3	NK_cells	-0.344654	0.245962
3083	NKT_cells	NK_cells	0.261419	0.438163
3084	DP	NK_cells	0.0386277	0.94159
3085	B_cells	NK_cells	-0.0554622	0.914465
3086	ABCs	NK_cells	-0.0186497	0.972723
3087	Bregs	NK_cells	-0.185758	0.63168
3088	ASCs	NK_cells	0.0614141	0.904153
3089	CD27neg_B_cells	NK_cells	-0.12718	0.778649
3090	CD27pos_B_cells	NK_cells	-0.0483227	0.927505
3091	Monocytes	NK_cells	-0.445378	0.0699616
3092	Monocytes_CD16	NK_cells	-0.120457	0.790587
3093	Monocytes_CD14	NK_cells	-0.434904	0.0818169
3094	Monocytes_CD14posCD69neg	NK_cells	-0.121849	0.78854
3095	Monocytes_CD14posCD69pos	NK_cells	-0.335854	0.260562
3096	DCs	NK_cells	-0.211109	0.564095
3097	cDCs	NK_cells	-0.262258	0.437068
3098	pDCs	NK_cells	0.0416054	0.939166
3099	pDCs_CD4neg	NK_cells	-0.0618514	0.904153
3100	pDCs_CD4pos	NK_cells	-0.00938573	0.985877
3112	T_cells	NK_CD56bright	-0.100617	0.83081
3113	CD4_T_cells	NK_CD56bright	-0.167881	0.679956
3114	CD4_naive	NK_CD56bright	-0.142747	0.742792
3115	CD4_effector_cells	NK_CD56bright	0.0201178	0.971502
3116	CD4_effector_Treg	NK_CD56bright	0.0158363	0.974208
3117	CD4_effector_rest	NK_CD56bright	-0.0800477	0.876104
3118	CD4_memory_cells	NK_CD56bright	-0.186939	0.628347
3119	CD4_memory_KLRG1negCD57neg	NK_CD56bright	-0.0176582	0.974098
3120	CD4_memory_KLRG1negCD57neg_1	NK_CD56bright	0.0524103	0.91792
3121	CD4_memory_KLRG1negCD57neg_2	NK_CD56bright	-0.0568946	0.910067
3122	CD4_memory_KLRG1posCD57neg	NK_CD56bright	0.1037	0.82254
3123	CD4_memory_KLRG1negCD57neg_3	NK_CD56bright	-0.0313245	0.954612
3124	CD4_memory_KLRG1posCD57pos	NK_CD56bright	-0.382095	0.168682
3125	CD8_T_cells	NK_CD56bright	0.0177971	0.974019
3126	CD8_naive	NK_CD56bright	0.0816341	0.870305
3127	CD8_effector	NK_CD56bright	0.0976226	0.835242
3128	CD8_memory_cells	NK_CD56bright	-0.0763733	0.876454
3129	CD8_memory_KLRG1negCD57neg	NK_CD56bright	-0.115425	0.801228
3130	CD8_memory_KLRG1posCD57neg	NK_CD56bright	0.00147152	0.999363
3131	CD8_memory_KLRG1posCD57neg_1	NK_CD56bright	0.0127522	0.983813
3132	CD8_memory_KLRG1posCD57neg_2	NK_CD56bright	0.15528	0.713945
3133	CD8_memory_KLRG1posCD57pos	NK_CD56bright	-0.0494078	0.925243
3134	CD8_TEMRAs	NK_CD56bright	0.0930493	0.850618
3135	CD8_TEMRA_CD57neg	NK_CD56bright	0.174949	0.66841
3136	CD8_TEMRA_CD57pos	NK_CD56bright	0.0375561	0.941596
3137	CD8_TEMRA_CD57pos_1	NK_CD56bright	0.0718492	0.884119
3138	CD8_TEMRA_CD57pos_2	NK_CD56bright	0.0269077	0.965338
3139	DNs	NK_CD56bright	0.160842	0.699751
3140	GDs	NK_CD56bright	-0.180774	0.648425
3141	GD1	NK_CD56bright	-0.106672	0.815859
3142	GD2	NK_CD56bright	-0.134398	0.756759
3143	GD3	NK_CD56bright	-0.137602	0.751258
3144	NKT_cells	NK_CD56bright	0.153387	0.720486
3145	DP	NK_CD56bright	-0.0987393	0.834192
3146	B_cells	NK_CD56bright	0.243834	0.487832
3147	ABCs	NK_CD56bright	0.117433	0.797641
3148	Bregs	NK_CD56bright	0.123528	0.786408
3149	ASCs	NK_CD56bright	-0.0125884	0.983813
3150	CD27neg_B_cells	NK_CD56bright	0.110714	0.810607
3151	CD27pos_B_cells	NK_CD56bright	0.211408	0.564095
3152	Monocytes	NK_CD56bright	-0.121076	0.789916
3153	Monocytes_CD16	NK_CD56bright	-0.0649569	0.897244
3154	Monocytes_CD14	NK_CD56bright	-0.120244	0.790587
3155	Monocytes_CD14posCD69neg	NK_CD56bright	0.206138	0.575367
3156	Monocytes_CD14posCD69pos	NK_CD56bright	-0.238369	0.497027
3157	DCs	NK_CD56bright	-0.0255799	0.966414
3158	cDCs	NK_CD56bright	0.0113541	0.98387
3159	pDCs	NK_CD56bright	0.0185016	0.97287
3160	pDCs_CD4neg	NK_CD56bright	0.142436	0.742792
3161	pDCs_CD4pos	NK_CD56bright	0.0156984	0.974208
3162	NK_cells	NK_CD56bright	0.188201	0.624816
3173	T_cells	NK_CD56dim	-0.498599	0.0290218
3174	CD4_T_cells	NK_CD56dim	-0.45014	0.0651906
3175	CD4_naive	NK_CD56dim	-0.300042	0.341084
3176	CD4_effector_cells	NK_CD56dim	-0.316239	0.301259
3177	CD4_effector_Treg	NK_CD56dim	-0.260803	0.438163
3178	CD4_effector_rest	NK_CD56dim	-0.524471	0.0184392
3179	CD4_memory_cells	NK_CD56dim	-0.413165	0.112859
3180	CD4_memory_KLRG1negCD57neg	NK_CD56dim	-0.260943	0.438163
3181	CD4_memory_KLRG1negCD57neg_1	NK_CD56dim	-0.422129	0.0995997
3182	CD4_memory_KLRG1negCD57neg_2	NK_CD56dim	-0.281793	0.387989
3183	CD4_memory_KLRG1posCD57neg	NK_CD56dim	-0.307563	0.325265
3184	CD4_memory_KLRG1negCD57neg_3	NK_CD56dim	-0.182799	0.641876
3185	CD4_memory_KLRG1posCD57pos	NK_CD56dim	-0.139121	0.747355
3186	CD8_T_cells	NK_CD56dim	-0.281793	0.387989
3187	CD8_naive	NK_CD56dim	-0.17018	0.678251
3188	CD8_effector	NK_CD56dim	0.0239714	0.969685
3189	CD8_memory_cells	NK_CD56dim	-0.279552	0.391905
3190	CD8_memory_KLRG1negCD57neg	NK_CD56dim	-0.101282	0.82856
3191	CD8_memory_KLRG1posCD57neg	NK_CD56dim	-0.223825	0.53821
3192	CD8_memory_KLRG1posCD57neg_1	NK_CD56dim	-0.176751	0.663183
3193	CD8_memory_KLRG1posCD57neg_2	NK_CD56dim	-0.0861405	0.859748
3194	CD8_memory_KLRG1posCD57pos	NK_CD56dim	-0.306227	0.326096
3195	CD8_TEMRAs	NK_CD56dim	0.0218487	0.970888
3196	CD8_TEMRA_CD57neg	NK_CD56dim	0.136462	0.753092
3197	CD8_TEMRA_CD57pos	NK_CD56dim	-0.0773109	0.876454
3198	CD8_TEMRA_CD57pos_1	NK_CD56dim	-0.0856102	0.860409
3199	CD8_TEMRA_CD57pos_2	NK_CD56dim	-0.0281532	0.962998
3200	DNs	NK_CD56dim	-0.364427	0.205043
3201	GDs	NK_CD56dim	-0.343417	0.24886
3202	GD1	NK_CD56dim	-0.211964	0.563119
3203	GD2	NK_CD56dim	-0.314868	0.303132
3204	GD3	NK_CD56dim	-0.3389	0.256662
3205	NKT_cells	NK_CD56dim	0.260858	0.438163
3206	DP	NK_CD56dim	0.0318608	0.953231
3207	B_cells	NK_CD56dim	-0.0585434	0.908036
3208	ABCs	NK_CD56dim	-0.0259413	0.965338
3209	Bregs	NK_CD56dim	-0.196568	0.60314
3210	ASCs	NK_CD56dim	0.0597081	0.905751
3211	CD27neg_B_cells	NK_CD56dim	-0.124098	0.786408
3212	CD27pos_B_cells	NK_CD56dim	-0.0561664	0.913306
3213	Monocytes	NK_CD56dim	-0.439216	0.0763018
3214	Monocytes_CD16	NK_CD56dim	-0.108131	0.812607
3215	Monocytes_CD14	NK_CD56dim	-0.430422	0.0879467
3216	Monocytes_CD14posCD69neg	NK_CD56dim	-0.12549	0.784373
3217	Monocytes_CD14posCD69pos	NK_CD56dim	-0.328852	0.275167
3218	DCs	NK_CD56dim	-0.215311	0.558585
3219	cDCs	NK_CD56dim	-0.262819	0.435002
3220	pDCs	NK_CD56dim	0.0365623	0.943855
3221	pDCs_CD4neg	NK_CD56dim	-0.069425	0.890412
3222	pDCs_CD4pos	NK_CD56dim	-0.00826504	0.986968
3223	NK_cells	NK_CD56dim	0.99888	4.78903e-42
3224	NK_CD56bright	NK_CD56dim	0.168582	0.679123
3234	T_cells	NK_CD56dim_CD57neg	-0.431092	0.0873071
3235	CD4_T_cells	NK_CD56dim_CD57neg	-0.269748	0.41607
3236	CD4_naive	NK_CD56dim_CD57neg	-0.0654153	0.895928
3237	CD4_effector_cells	NK_CD56dim_CD57neg	-0.175564	0.667262
3238	CD4_effector_Treg	NK_CD56dim_CD57neg	-0.124939	0.785178
3239	CD4_effector_rest	NK_CD56dim_CD57neg	-0.411584	0.115131
3240	CD4_memory_cells	NK_CD56dim_CD57neg	-0.354902	0.226031
3241	CD4_memory_KLRG1negCD57neg	NK_CD56dim_CD57neg	-0.0501436	0.925243
3242	CD4_memory_KLRG1negCD57neg_1	NK_CD56dim_CD57neg	-0.0683473	0.891258
3243	CD4_memory_KLRG1negCD57neg_2	NK_CD56dim_CD57neg	-0.14902	0.729206
3244	CD4_memory_KLRG1posCD57neg	NK_CD56dim_CD57neg	-0.0837535	0.864954
3245	CD4_memory_KLRG1negCD57neg_3	NK_CD56dim_CD57neg	-0.000420227	0.999363
3246	CD4_memory_KLRG1posCD57pos	NK_CD56dim_CD57neg	-0.534746	0.0148774
3247	CD8_T_cells	NK_CD56dim_CD57neg	-0.306443	0.326096
3248	CD8_naive	NK_CD56dim_CD57neg	0.0570068	0.910067
3249	CD8_effector	NK_CD56dim_CD57neg	-0.0590173	0.906852
3250	CD8_memory_cells	NK_CD56dim_CD57neg	-0.12409	0.786408
3251	CD8_memory_KLRG1negCD57neg	NK_CD56dim_CD57neg	0.04917	0.925243
3252	CD8_memory_KLRG1posCD57neg	NK_CD56dim_CD57neg	-0.0491631	0.925243
3253	CD8_memory_KLRG1posCD57neg_1	NK_CD56dim_CD57neg	-0.0854342	0.860745
3254	CD8_memory_KLRG1posCD57neg_2	NK_CD56dim_CD57neg	0.121017	0.789916
3255	CD8_memory_KLRG1posCD57pos	NK_CD56dim_CD57neg	-0.359459	0.216392
3256	CD8_TEMRAs	NK_CD56dim_CD57neg	-0.273669	0.406227
3257	CD8_TEMRA_CD57neg	NK_CD56dim_CD57neg	0.0431524	0.938823
3258	CD8_TEMRA_CD57pos	NK_CD56dim_CD57neg	-0.373669	0.18681
3259	CD8_TEMRA_CD57pos_1	NK_CD56dim_CD57neg	-0.267479	0.420213
3260	CD8_TEMRA_CD57pos_2	NK_CD56dim_CD57neg	-0.345823	0.245187
3261	DNs	NK_CD56dim_CD57neg	-0.0338056	0.946421
3262	GDs	NK_CD56dim_CD57neg	-0.509804	0.0240088
3263	GD1	NK_CD56dim_CD57neg	-0.538947	0.0139169
3264	GD2	NK_CD56dim_CD57neg	-0.246096	0.479711
3265	GD3	NK_CD56dim_CD57neg	-0.53326	0.0153355
3266	NKT_cells	NK_CD56dim_CD57neg	0.0714237	0.885182
3267	DP	NK_CD56dim_CD57neg	0.0228383	0.96995
3268	B_cells	NK_CD56dim_CD57neg	0.139496	0.747355
3269	ABCs	NK_CD56dim_CD57neg	0.0799271	0.876104
3270	Bregs	NK_CD56dim_CD57neg	0.0264555	0.965338
3271	ASCs	NK_CD56dim_CD57neg	0.238406	0.497027
3272	CD27neg_B_cells	NK_CD56dim_CD57neg	-0.0578472	0.909287
3273	CD27pos_B_cells	NK_CD56dim_CD57neg	0.209819	0.56726
3274	Monocytes	NK_CD56dim_CD57neg	-0.185714	0.63168
3275	Monocytes_CD16	NK_CD56dim_CD57neg	-0.0780167	0.876236
3276	Monocytes_CD14	NK_CD56dim_CD57neg	-0.176903	0.663183
3277	Monocytes_CD14posCD69neg	NK_CD56dim_CD57neg	0.188515	0.623748
3278	Monocytes_CD14posCD69pos	NK_CD56dim_CD57neg	-0.210924	0.564095
3279	DCs	NK_CD56dim_CD57neg	-0.0528122	0.91792
3280	cDCs	NK_CD56dim_CD57neg	-0.0406276	0.940628
3281	pDCs	NK_CD56dim_CD57neg	0.0724242	0.883494
3282	pDCs_CD4neg	NK_CD56dim_CD57neg	-0.0159888	0.974208
3283	pDCs_CD4pos	NK_CD56dim_CD57neg	0.108146	0.812607
3284	NK_cells	NK_CD56dim_CD57neg	0.720448	4.62221e-05
3285	NK_CD56bright	NK_CD56dim_CD57neg	0.517377	0.0205331
3286	NK_CD56dim	NK_CD56dim_CD57neg	0.714846	5.9772e-05
3295	T_cells	NK_CD56dim_CD57pos	-0.326331	0.279357
3296	CD4_T_cells	NK_CD56dim_CD57pos	-0.364706	0.205043
3297	CD4_naive	NK_CD56dim_CD57pos	-0.357333	0.222166
3298	CD4_effector_cells	NK_CD56dim_CD57pos	-0.248424	0.477646
3299	CD4_effector_Treg	NK_CD56dim_CD57pos	-0.229428	0.519796
3300	CD4_effector_rest	NK_CD56dim_CD57pos	-0.333193	0.266201
3301	CD4_memory_cells	NK_CD56dim_CD57pos	-0.242857	0.489033
3302	CD4_memory_KLRG1negCD57neg	NK_CD56dim_CD57pos	-0.23433	0.511125
3303	CD4_memory_KLRG1negCD57neg_1	NK_CD56dim_CD57pos	-0.471989	0.0452339
3304	CD4_memory_KLRG1negCD57neg_2	NK_CD56dim_CD57pos	-0.234454	0.511125
3305	CD4_memory_KLRG1posCD57neg	NK_CD56dim_CD57pos	-0.330812	0.272871
3306	CD4_memory_KLRG1negCD57neg_3	NK_CD56dim_CD57pos	-0.136714	0.753092
3307	CD4_memory_KLRG1posCD57pos	NK_CD56dim_CD57pos	0.208401	0.570886
3308	CD8_T_cells	NK_CD56dim_CD57pos	-0.153221	0.720486
3309	CD8_naive	NK_CD56dim_CD57pos	-0.343021	0.24886
3310	CD8_effector	NK_CD56dim_CD57pos	-0.00953249	0.985877
3311	CD8_memory_cells	NK_CD56dim_CD57pos	-0.206443	0.575367
3312	CD8_memory_KLRG1negCD57neg	NK_CD56dim_CD57pos	-0.118092	0.795587
3313	CD8_memory_KLRG1posCD57neg	NK_CD56dim_CD57pos	-0.21276	0.559396
3314	CD8_memory_KLRG1posCD57neg_1	NK_CD56dim_CD57pos	-0.168627	0.679123
3315	CD8_memory_KLRG1posCD57neg_2	NK_CD56dim_CD57pos	-0.0959451	0.840799
3316	CD8_memory_KLRG1posCD57pos	NK_CD56dim_CD57pos	-0.0400644	0.941189
3317	CD8_TEMRAs	NK_CD56dim_CD57pos	0.108403	0.812607
3318	CD8_TEMRA_CD57neg	NK_CD56dim_CD57pos	0.0201751	0.971502
3319	CD8_TEMRA_CD57pos	NK_CD56dim_CD57pos	0.114286	0.80491
3320	CD8_TEMRA_CD57pos_1	NK_CD56dim_CD57pos	0.0276026	0.963951
3321	CD8_TEMRA_CD57pos_2	NK_CD56dim_CD57pos	0.151551	0.721826
3322	DNs	NK_CD56dim_CD57pos	-0.488849	0.0334027
3323	GDs	NK_CD56dim_CD57pos	-0.115966	0.79996
3324	GD1	NK_CD56dim_CD57pos	0.0792939	0.876236
3325	GD2	NK_CD56dim_CD57pos	-0.280132	0.391905
3326	GD3	NK_CD56dim_CD57pos	-0.098232	0.835242
3327	NKT_cells	NK_CD56dim_CD57pos	0.178208	0.658983
3328	DP	NK_CD56dim_CD57pos	0.0628758	0.900889
3329	B_cells	NK_CD56dim_CD57pos	-0.105602	0.81834
3330	ABCs	NK_CD56dim_CD57pos	-0.0692702	0.890627
3331	Bregs	NK_CD56dim_CD57pos	-0.289446	0.372899
3332	ASCs	NK_CD56dim_CD57pos	-0.112166	0.806236
3333	CD27neg_B_cells	NK_CD56dim_CD57pos	-0.0976259	0.835242
3334	CD27pos_B_cells	NK_CD56dim_CD57pos	-0.160375	0.701781
3335	Monocytes	NK_CD56dim_CD57pos	-0.459384	0.0562606
3336	Monocytes_CD16	NK_CD56dim_CD57pos	-0.10701	0.815724
3337	Monocytes_CD14	NK_CD56dim_CD57pos	-0.457455	0.0579126
3338	Monocytes_CD14posCD69neg	NK_CD56dim_CD57pos	-0.14902	0.729206
3339	Monocytes_CD14posCD69pos	NK_CD56dim_CD57pos	-0.337815	0.257694
3340	DCs	NK_CD56dim_CD57pos	-0.289557	0.372899
3341	cDCs	NK_CD56dim_CD57pos	-0.327263	0.277184
3342	pDCs	NK_CD56dim_CD57pos	-0.0969391	0.8378
3343	pDCs_CD4neg	NK_CD56dim_CD57pos	-0.190884	0.617229
3344	pDCs_CD4pos	NK_CD56dim_CD57pos	-0.139665	0.747355
3345	NK_cells	NK_CD56dim_CD57pos	0.809244	3.8485e-07
3346	NK_CD56bright	NK_CD56dim_CD57pos	-0.181194	0.646715
3347	NK_CD56dim	NK_CD56dim_CD57pos	0.818207	1.97197e-07
3348	NK_CD56dim_CD57neg	NK_CD56dim_CD57pos	0.27591	0.399213
3356	T_cells	NK_CD56dim_KLRG1posCD57pos	-0.247899	0.477646
3357	CD4_T_cells	NK_CD56dim_KLRG1posCD57pos	-0.304762	0.327801
3358	CD4_naive	NK_CD56dim_KLRG1posCD57pos	-0.256479	0.453304
3359	CD4_effector_cells	NK_CD56dim_KLRG1posCD57pos	-0.155948	0.712431
3360	CD4_effector_Treg	NK_CD56dim_KLRG1posCD57pos	-0.150991	0.721826
3361	CD4_effector_rest	NK_CD56dim_KLRG1posCD57pos	-0.206563	0.575367
3362	CD4_memory_cells	NK_CD56dim_KLRG1posCD57pos	-0.227731	0.525096
3363	CD4_memory_KLRG1negCD57neg	NK_CD56dim_KLRG1posCD57pos	-0.0911829	0.852694
3364	CD4_memory_KLRG1negCD57neg_1	NK_CD56dim_KLRG1posCD57pos	-0.265546	0.425762
3365	CD4_memory_KLRG1negCD57neg_2	NK_CD56dim_KLRG1posCD57pos	-0.197479	0.602876
3366	CD4_memory_KLRG1posCD57neg	NK_CD56dim_KLRG1posCD57pos	-0.37563	0.182784
3367	CD4_memory_KLRG1negCD57neg_3	NK_CD56dim_KLRG1posCD57pos	-0.0420227	0.939166
3368	CD4_memory_KLRG1posCD57pos	NK_CD56dim_KLRG1posCD57pos	0.130286	0.76999
3369	CD8_T_cells	NK_CD56dim_KLRG1posCD57pos	-0.121849	0.78854
3370	CD8_naive	NK_CD56dim_KLRG1posCD57pos	-0.21304	0.559396
3371	CD8_effector	NK_CD56dim_KLRG1posCD57pos	-0.0950445	0.843454
3372	CD8_memory_cells	NK_CD56dim_KLRG1posCD57pos	-0.191317	0.61588
3373	CD8_memory_KLRG1negCD57neg	NK_CD56dim_KLRG1posCD57pos	-0.019752	0.971502
3374	CD8_memory_KLRG1posCD57neg	NK_CD56dim_KLRG1posCD57pos	-0.27565	0.399557
3375	CD8_memory_KLRG1posCD57neg_1	NK_CD56dim_KLRG1posCD57pos	-0.396919	0.139036
3376	CD8_memory_KLRG1posCD57neg_2	NK_CD56dim_KLRG1posCD57pos	0.0641502	0.897782
3377	CD8_memory_KLRG1posCD57pos	NK_CD56dim_KLRG1posCD57pos	0.0264762	0.965338
3378	CD8_TEMRAs	NK_CD56dim_KLRG1posCD57pos	-0.0047619	0.994094
3379	CD8_TEMRA_CD57neg	NK_CD56dim_KLRG1posCD57pos	-0.328546	0.275167
3380	CD8_TEMRA_CD57pos	NK_CD56dim_KLRG1posCD57pos	0.132493	0.765518
3381	CD8_TEMRA_CD57pos_1	NK_CD56dim_KLRG1posCD57pos	0.113213	0.806236
3382	CD8_TEMRA_CD57pos_2	NK_CD56dim_KLRG1posCD57pos	0.142447	0.742792
3383	DNs	NK_CD56dim_KLRG1posCD57pos	-0.352785	0.230061
3384	GDs	NK_CD56dim_KLRG1posCD57pos	-0.0756303	0.876454
3385	GD1	NK_CD56dim_KLRG1posCD57pos	0.0402073	0.941189
3386	GD2	NK_CD56dim_KLRG1posCD57pos	-0.239513	0.496543
3387	GD3	NK_CD56dim_KLRG1posCD57pos	0.00645525	0.990672
3388	NKT_cells	NK_CD56dim_KLRG1posCD57pos	-0.166421	0.683276
3389	DP	NK_CD56dim_KLRG1posCD57pos	0.0345394	0.946164
3390	B_cells	NK_CD56dim_KLRG1posCD57pos	-0.0114846	0.983813
3391	ABCs	NK_CD56dim_KLRG1posCD57pos	-0.142046	0.743554
3392	Bregs	NK_CD56dim_KLRG1posCD57pos	-0.248056	0.477646
3393	ASCs	NK_CD56dim_KLRG1posCD57pos	-0.181541	0.646206
3394	CD27neg_B_cells	NK_CD56dim_KLRG1posCD57pos	0.0661111	0.895255
3395	CD27pos_B_cells	NK_CD56dim_KLRG1posCD57pos	-0.119896	0.790587
3396	Monocytes	NK_CD56dim_KLRG1posCD57pos	-0.336975	0.258586
3397	Monocytes_CD16	NK_CD56dim_KLRG1posCD57pos	0.0109251	0.984216
3398	Monocytes_CD14	NK_CD56dim_KLRG1posCD57pos	-0.355347	0.225241
3399	Monocytes_CD14posCD69neg	NK_CD56dim_KLRG1posCD57pos	0.0579832	0.909176
3400	Monocytes_CD14posCD69pos	NK_CD56dim_KLRG1posCD57pos	-0.387955	0.157083
3401	DCs	NK_CD56dim_KLRG1posCD57pos	-0.198781	0.599662
3402	cDCs	NK_CD56dim_KLRG1posCD57pos	-0.301205	0.338837
3403	pDCs	NK_CD56dim_KLRG1posCD57pos	0.0159697	0.974208
3404	pDCs_CD4neg	NK_CD56dim_KLRG1posCD57pos	-0.11683	0.797907
3405	pDCs_CD4pos	NK_CD56dim_KLRG1posCD57pos	-0.0494502	0.925243
3406	NK_cells	NK_CD56dim_KLRG1posCD57pos	0.565266	0.00767898
3407	NK_CD56bright	NK_CD56dim_KLRG1posCD57pos	-0.138033	0.751258
3408	NK_CD56dim	NK_CD56dim_KLRG1posCD57pos	0.566667	0.00760867
3409	NK_CD56dim_CD57neg	NK_CD56dim_KLRG1posCD57pos	0.173389	0.67065
3410	NK_CD56dim_CD57pos	NK_CD56dim_KLRG1posCD57pos	0.768067	5.07482e-06
3417	T_cells	NK_CD56dim_KLRG1negCD57pos	-0.218768	0.554254
3418	CD4_T_cells	NK_CD56dim_KLRG1negCD57pos	-0.285994	0.379888
3419	CD4_naive	NK_CD56dim_KLRG1negCD57pos	-0.31489	0.303132
3420	CD4_effector_cells	NK_CD56dim_KLRG1negCD57pos	-0.187474	0.62676
3421	CD4_effector_Treg	NK_CD56dim_KLRG1negCD57pos	-0.156454	0.711602
3422	CD4_effector_rest	NK_CD56dim_KLRG1negCD57pos	-0.3008	0.339859
3423	CD4_memory_cells	NK_CD56dim_KLRG1negCD57pos	-0.214566	0.558585
3424	CD4_memory_KLRG1negCD57neg	NK_CD56dim_KLRG1negCD57pos	-0.295539	0.353356
3425	CD4_memory_KLRG1negCD57neg_1	NK_CD56dim_KLRG1negCD57pos	-0.494678	0.0301508
3426	CD4_memory_KLRG1negCD57neg_2	NK_CD56dim_KLRG1negCD57pos	-0.212885	0.559396
3427	CD4_memory_KLRG1posCD57neg	NK_CD56dim_KLRG1negCD57pos	-0.243417	0.488966
3428	CD4_memory_KLRG1negCD57neg_3	NK_CD56dim_KLRG1negCD57pos	-0.218238	0.5544
3429	CD4_memory_KLRG1posCD57pos	NK_CD56dim_KLRG1negCD57pos	0.231681	0.513753
3430	CD8_T_cells	NK_CD56dim_KLRG1negCD57pos	-0.0341737	0.946164
3431	CD8_naive	NK_CD56dim_KLRG1negCD57pos	-0.284894	0.379888
3432	CD8_effector	NK_CD56dim_KLRG1negCD57pos	0.195276	0.608302
3433	CD8_memory_cells	NK_CD56dim_KLRG1negCD57pos	-0.133333	0.761274
3434	CD8_memory_KLRG1negCD57neg	NK_CD56dim_KLRG1negCD57pos	-0.14723	0.735746
3435	CD8_memory_KLRG1posCD57neg	NK_CD56dim_KLRG1negCD57pos	-0.0820786	0.868476
3436	CD8_memory_KLRG1posCD57neg_1	NK_CD56dim_KLRG1negCD57pos	0.035014	0.946164
3437	CD8_memory_KLRG1posCD57neg_2	NK_CD56dim_KLRG1negCD57pos	-0.133763	0.759455
3438	CD8_memory_KLRG1posCD57pos	NK_CD56dim_KLRG1negCD57pos	-0.00560342	0.991859
3439	CD8_TEMRAs	NK_CD56dim_KLRG1negCD57pos	0.294678	0.355712
3440	CD8_TEMRA_CD57neg	NK_CD56dim_KLRG1negCD57pos	0.277548	0.394417
3441	CD8_TEMRA_CD57pos	NK_CD56dim_KLRG1negCD57pos	0.209244	0.568426
3442	CD8_TEMRA_CD57pos_1	NK_CD56dim_KLRG1negCD57pos	0.0937369	0.848039
3443	CD8_TEMRA_CD57pos_2	NK_CD56dim_KLRG1negCD57pos	0.245115	0.482417
3444	DNs	NK_CD56dim_KLRG1negCD57pos	-0.424604	0.0964137
3445	GDs	NK_CD56dim_KLRG1negCD57pos	-0.0845938	0.863498
3446	GD1	NK_CD56dim_KLRG1negCD57pos	0.178341	0.658969
3447	GD2	NK_CD56dim_KLRG1negCD57pos	-0.229568	0.519796
3448	GD3	NK_CD56dim_KLRG1negCD57pos	-0.0759193	0.876454
3449	NKT_cells	NK_CD56dim_KLRG1negCD57pos	0.425315	0.0960414
3450	DP	NK_CD56dim_KLRG1negCD57pos	0.0685149	0.890974
3451	B_cells	NK_CD56dim_KLRG1negCD57pos	-0.137535	0.751258
3452	ABCs	NK_CD56dim_KLRG1negCD57pos	0.0291664	0.960258
3453	Bregs	NK_CD56dim_KLRG1negCD57pos	-0.203821	0.583757
3454	ASCs	NK_CD56dim_KLRG1negCD57pos	-0.0550168	0.915117
3455	CD27neg_B_cells	NK_CD56dim_KLRG1negCD57pos	-0.152532	0.720874
3456	CD27pos_B_cells	NK_CD56dim_KLRG1negCD57pos	-0.144268	0.739108
3457	Monocytes	NK_CD56dim_KLRG1negCD57pos	-0.49916	0.0288397
3458	Monocytes_CD16	NK_CD56dim_KLRG1negCD57pos	-0.216822	0.557724
3459	Monocytes_CD14	NK_CD56dim_KLRG1negCD57pos	-0.478605	0.0407893
3460	Monocytes_CD14posCD69neg	NK_CD56dim_KLRG1negCD57pos	-0.304762	0.327801
3461	Monocytes_CD14posCD69pos	NK_CD56dim_KLRG1negCD57pos	-0.272829	0.408775
3462	DCs	NK_CD56dim_KLRG1negCD57pos	-0.337606	0.25772
3463	cDCs	NK_CD56dim_KLRG1negCD57pos	-0.333987	0.263902
3464	pDCs	NK_CD56dim_KLRG1negCD57pos	-0.194579	0.610027
3465	pDCs_CD4neg	NK_CD56dim_KLRG1negCD57pos	-0.197335	0.602876
3466	pDCs_CD4pos	NK_CD56dim_KLRG1negCD57pos	-0.214051	0.558892
3467	NK_cells	NK_CD56dim_KLRG1negCD57pos	0.723249	4.10477e-05
3468	NK_CD56bright	NK_CD56dim_KLRG1negCD57pos	-0.0909473	0.852694
3469	NK_CD56dim	NK_CD56dim_KLRG1negCD57pos	0.730812	2.98563e-05
3470	NK_CD56dim_CD57neg	NK_CD56dim_KLRG1negCD57pos	0.192717	0.612569
3471	NK_CD56dim_CD57pos	NK_CD56dim_KLRG1negCD57pos	0.864706	3.00683e-09
3472	NK_CD56dim_KLRG1posCD57pos	NK_CD56dim_KLRG1negCD57pos	0.418768	0.104593
3478	T_cells	NK_CD56dim_KLRG1negCD57neg	-0.259104	0.443596
3479	CD4_T_cells	NK_CD56dim_KLRG1negCD57neg	-0.137815	0.751258
3480	CD4_naive	NK_CD56dim_KLRG1negCD57neg	-0.0767615	0.876454
3481	CD4_effector_cells	NK_CD56dim_KLRG1negCD57neg	-0.108169	0.812607
3482	CD4_effector_Treg	NK_CD56dim_KLRG1negCD57neg	-0.0455214	0.936343
3483	CD4_effector_rest	NK_CD56dim_KLRG1negCD57neg	-0.328706	0.275167
3484	CD4_memory_cells	NK_CD56dim_KLRG1negCD57neg	-0.221849	0.542899
3485	CD4_memory_KLRG1negCD57neg	NK_CD56dim_KLRG1negCD57neg	-0.12788	0.776154
3486	CD4_memory_KLRG1negCD57neg_1	NK_CD56dim_KLRG1negCD57neg	-0.192717	0.612569
3487	CD4_memory_KLRG1negCD57neg_2	NK_CD56dim_KLRG1negCD57neg	-0.0613445	0.904153
3488	CD4_memory_KLRG1posCD57neg	NK_CD56dim_KLRG1negCD57neg	-0.0464986	0.932478
3489	CD4_memory_KLRG1negCD57neg_3	NK_CD56dim_KLRG1negCD57neg	-0.107438	0.815197
3490	CD4_memory_KLRG1posCD57pos	NK_CD56dim_KLRG1negCD57neg	-0.256925	0.453304
3491	CD8_T_cells	NK_CD56dim_KLRG1negCD57neg	-0.139216	0.747355
3492	CD8_naive	NK_CD56dim_KLRG1negCD57neg	0.000560263	0.999363
3493	CD8_effector	NK_CD56dim_KLRG1negCD57neg	0.166959	0.683276
3494	CD8_memory_cells	NK_CD56dim_KLRG1negCD57neg	-0.0837535	0.864954
3495	CD8_memory_KLRG1negCD57neg	NK_CD56dim_KLRG1negCD57neg	0.0528122	0.91792
3496	CD8_memory_KLRG1posCD57neg	NK_CD56dim_KLRG1negCD57neg	0.00140066	0.999363
3497	CD8_memory_KLRG1posCD57neg_1	NK_CD56dim_KLRG1negCD57neg	0.122129	0.78854
3498	CD8_memory_KLRG1posCD57neg_2	NK_CD56dim_KLRG1negCD57neg	-0.10561	0.81834
3499	CD8_memory_KLRG1posCD57pos	NK_CD56dim_KLRG1negCD57neg	-0.306507	0.326096
3500	CD8_TEMRAs	NK_CD56dim_KLRG1negCD57neg	0.0215686	0.971107
3501	CD8_TEMRA_CD57neg	NK_CD56dim_KLRG1negCD57neg	0.345359	0.245338
3502	CD8_TEMRA_CD57pos	NK_CD56dim_KLRG1negCD57neg	-0.193557	0.612093
3503	CD8_TEMRA_CD57pos_1	NK_CD56dim_KLRG1negCD57neg	-0.215497	0.558585
3504	CD8_TEMRA_CD57pos_2	NK_CD56dim_KLRG1negCD57neg	-0.156454	0.711602
3505	DNs	NK_CD56dim_KLRG1negCD57neg	-0.183476	0.638665
3506	GDs	NK_CD56dim_KLRG1negCD57neg	-0.459104	0.0562606
3507	GD1	NK_CD56dim_KLRG1negCD57neg	-0.336649	0.259061
3508	GD2	NK_CD56dim_KLRG1negCD57neg	-0.291057	0.367736
3509	GD3	NK_CD56dim_KLRG1negCD57neg	-0.513753	0.0219569
3510	NKT_cells	NK_CD56dim_KLRG1negCD57neg	0.386446	0.15988
3511	DP	NK_CD56dim_KLRG1negCD57neg	0.0885337	0.85394
3512	B_cells	NK_CD56dim_KLRG1negCD57neg	-0.0843137	0.863767
3513	ABCs	NK_CD56dim_KLRG1negCD57neg	0.112739	0.806236
3514	Bregs	NK_CD56dim_KLRG1negCD57neg	-0.0389721	0.94159
3515	ASCs	NK_CD56dim_KLRG1negCD57neg	0.350003	0.238864
3516	CD27neg_B_cells	NK_CD56dim_KLRG1negCD57neg	-0.195952	0.605156
3517	CD27pos_B_cells	NK_CD56dim_KLRG1negCD57neg	0.038378	0.94159
3518	Monocytes	NK_CD56dim_KLRG1negCD57neg	-0.268067	0.420213
3519	Monocytes_CD16	NK_CD56dim_KLRG1negCD57neg	-0.166398	0.683276
3520	Monocytes_CD14	NK_CD56dim_KLRG1negCD57neg	-0.23461	0.511125
3521	Monocytes_CD14posCD69neg	NK_CD56dim_KLRG1negCD57neg	-0.101681	0.827863
3522	Monocytes_CD14posCD69pos	NK_CD56dim_KLRG1negCD57neg	-0.112325	0.806236
3523	DCs	NK_CD56dim_KLRG1negCD57neg	-0.189536	0.622773
3524	cDCs	NK_CD56dim_KLRG1negCD57neg	-0.157467	0.70861
3525	pDCs	NK_CD56dim_KLRG1negCD57neg	-0.0792884	0.876236
3526	pDCs_CD4neg	NK_CD56dim_KLRG1negCD57neg	-0.0499299	0.925243
3527	pDCs_CD4pos	NK_CD56dim_KLRG1negCD57neg	-0.0647195	0.897244
3528	NK_cells	NK_CD56dim_KLRG1negCD57neg	0.693277	0.000148753
3529	NK_CD56bright	NK_CD56dim_KLRG1negCD57neg	0.306334	0.326096
3530	NK_CD56dim	NK_CD56dim_KLRG1negCD57neg	0.695798	0.000135431
3531	NK_CD56dim_CD57neg	NK_CD56dim_KLRG1negCD57neg	0.726331	3.68056e-05
3532	NK_CD56dim_CD57pos	NK_CD56dim_KLRG1negCD57neg	0.381232	0.170468
3533	NK_CD56dim_KLRG1posCD57pos	NK_CD56dim_KLRG1negCD57neg	-0.045098	0.937937
3534	NK_CD56dim_KLRG1negCD57pos	NK_CD56dim_KLRG1negCD57neg	0.581513	0.00541707
3539	T_cells	NK_CD56dim_KLRG1posCD57neg	-0.37507	0.183773
3540	CD4_T_cells	NK_CD56dim_KLRG1posCD57neg	-0.214846	0.558585
3541	CD4_naive	NK_CD56dim_KLRG1posCD57neg	-0.0102255	0.985833
3542	CD4_effector_cells	NK_CD56dim_KLRG1posCD57neg	-0.150904	0.721826
3543	CD4_effector_Treg	NK_CD56dim_KLRG1posCD57neg	-0.124098	0.786408
3544	CD4_effector_rest	NK_CD56dim_KLRG1posCD57neg	-0.298836	0.34313
3545	CD4_memory_cells	NK_CD56dim_KLRG1posCD57neg	-0.305322	0.327801
3546	CD4_memory_KLRG1negCD57neg	NK_CD56dim_KLRG1posCD57neg	0.0717137	0.88423
3547	CD4_memory_KLRG1negCD57neg_1	NK_CD56dim_KLRG1posCD57neg	0.0829132	0.866223
3548	CD4_memory_KLRG1negCD57neg_2	NK_CD56dim_KLRG1posCD57neg	-0.118487	0.79503
3549	CD4_memory_KLRG1posCD57neg	NK_CD56dim_KLRG1posCD57neg	-0.0784314	0.876236
3550	CD4_memory_KLRG1negCD57neg_3	NK_CD56dim_KLRG1posCD57neg	0.0956717	0.84169
3551	CD4_memory_KLRG1posCD57pos	NK_CD56dim_KLRG1posCD57neg	-0.56644	0.00760867
3552	CD8_T_cells	NK_CD56dim_KLRG1posCD57neg	-0.317087	0.301259
3553	CD8_naive	NK_CD56dim_KLRG1posCD57neg	0.112473	0.806236
3554	CD8_effector	NK_CD56dim_KLRG1posCD57neg	-0.156866	0.711356
3555	CD8_memory_cells	NK_CD56dim_KLRG1posCD57neg	-0.147059	0.735746
3556	CD8_memory_KLRG1negCD57neg	NK_CD56dim_KLRG1posCD57neg	0.0477691	0.928287
3557	CD8_memory_KLRG1posCD57neg	NK_CD56dim_KLRG1posCD57neg	-0.121857	0.78854
3558	CD8_memory_KLRG1posCD57neg_1	NK_CD56dim_KLRG1posCD57neg	-0.231373	0.514653
3559	CD8_memory_KLRG1posCD57neg_2	NK_CD56dim_KLRG1posCD57neg	0.194131	0.610961
3560	CD8_memory_KLRG1posCD57pos	NK_CD56dim_KLRG1posCD57neg	-0.29474	0.355712
3561	CD8_TEMRAs	NK_CD56dim_KLRG1posCD57neg	-0.328011	0.276213
3562	CD8_TEMRA_CD57neg	NK_CD56dim_KLRG1posCD57neg	-0.158179	0.706493
3563	CD8_TEMRA_CD57pos	NK_CD56dim_KLRG1posCD57neg	-0.338095	0.2574
3564	CD8_TEMRA_CD57pos_1	NK_CD56dim_KLRG1posCD57neg	-0.197282	0.602876
3565	CD8_TEMRA_CD57pos_2	NK_CD56dim_KLRG1posCD57neg	-0.329155	0.275167
3566	DNs	NK_CD56dim_KLRG1posCD57neg	0.0359097	0.944331
3567	GDs	NK_CD56dim_KLRG1posCD57neg	-0.454622	0.0607526
3568	GD1	NK_CD56dim_KLRG1posCD57neg	-0.541608	0.0134495
3569	GD2	NK_CD56dim_KLRG1posCD57neg	-0.204076	0.583757
3570	GD3	NK_CD56dim_KLRG1posCD57neg	-0.396998	0.139036
3571	NKT_cells	NK_CD56dim_KLRG1posCD57neg	-0.134709	0.756585
3572	DP	NK_CD56dim_KLRG1posCD57neg	-0.0427161	0.938823
3573	B_cells	NK_CD56dim_KLRG1posCD57neg	0.270028	0.41607
3574	ABCs	NK_CD56dim_KLRG1posCD57neg	0.0776836	0.876454
3575	Bregs	NK_CD56dim_KLRG1posCD57neg	0.0357008	0.944465
3576	ASCs	NK_CD56dim_KLRG1posCD57neg	0.090273	0.85394
3577	CD27neg_B_cells	NK_CD56dim_KLRG1posCD57neg	0.101128	0.82856
3578	CD27pos_B_cells	NK_CD56dim_KLRG1posCD57neg	0.272848	0.408775
3579	Monocytes	NK_CD56dim_KLRG1posCD57neg	-0.152101	0.721826
3580	Monocytes_CD16	NK_CD56dim_KLRG1posCD57neg	-0.0376777	0.941596
3581	Monocytes_CD14	NK_CD56dim_KLRG1posCD57neg	-0.162196	0.694698
3582	Monocytes_CD14posCD69neg	NK_CD56dim_KLRG1posCD57neg	0.261345	0.438163
3583	Monocytes_CD14posCD69pos	NK_CD56dim_KLRG1posCD57neg	-0.254622	0.458139
3584	DCs	NK_CD56dim_KLRG1posCD57neg	0.00882538	0.986968
3585	cDCs	NK_CD56dim_KLRG1posCD57neg	0.0030821	0.997426
3586	pDCs	NK_CD56dim_KLRG1posCD57neg	0.126077	0.782015
3587	pDCs_CD4neg	NK_CD56dim_KLRG1posCD57neg	-0.00981768	0.985877
3588	pDCs_CD4pos	NK_CD56dim_KLRG1posCD57neg	0.184773	0.634893
3589	NK_cells	NK_CD56dim_KLRG1posCD57neg	0.522969	0.0184392
3590	NK_CD56bright	NK_CD56dim_KLRG1posCD57neg	0.568666	0.00733808
3591	NK_CD56dim	NK_CD56dim_KLRG1posCD57neg	0.514846	0.0216985
3592	NK_CD56dim_CD57neg	NK_CD56dim_KLRG1posCD57neg	0.9	3.8898e-11
3593	NK_CD56dim_CD57pos	NK_CD56dim_KLRG1posCD57neg	0.108123	0.812607
3594	NK_CD56dim_KLRG1posCD57pos	NK_CD56dim_KLRG1posCD57neg	0.251261	0.46846
3595	NK_CD56dim_KLRG1negCD57pos	NK_CD56dim_KLRG1posCD57neg	-0.0966387	0.838845
3596	NK_CD56dim_KLRG1negCD57neg	NK_CD56dim_KLRG1posCD57neg	0.402801	0.129648
3600	T_cells	NK_CD56dim_KLRG1posCD57neg_1	-0.396359	0.139822
3601	CD4_T_cells	NK_CD56dim_KLRG1posCD57neg_1	-0.372829	0.187862
3602	CD4_naive	NK_CD56dim_KLRG1posCD57neg_1	-0.120605	0.790587
3603	CD4_effector_cells	NK_CD56dim_KLRG1posCD57neg_1	-0.135491	0.756585
3604	CD4_effector_Treg	NK_CD56dim_KLRG1posCD57neg_1	-0.152532	0.720874
3605	CD4_effector_rest	NK_CD56dim_KLRG1posCD57neg_1	-0.238256	0.497027
3606	CD4_memory_cells	NK_CD56dim_KLRG1posCD57neg_1	-0.397199	0.139036
3607	CD4_memory_KLRG1negCD57neg	NK_CD56dim_KLRG1posCD57neg_1	-0.0911829	0.852694
3608	CD4_memory_KLRG1negCD57neg_1	NK_CD56dim_KLRG1posCD57neg_1	-0.132213	0.766458
3609	CD4_memory_KLRG1negCD57neg_2	NK_CD56dim_KLRG1posCD57neg_1	-0.259384	0.442957
3610	CD4_memory_KLRG1posCD57neg	NK_CD56dim_KLRG1posCD57neg_1	-0.0837535	0.864954
3611	CD4_memory_KLRG1negCD57neg_3	NK_CD56dim_KLRG1posCD57neg_1	-0.0414624	0.939166
3612	CD4_memory_KLRG1posCD57pos	NK_CD56dim_KLRG1posCD57neg_1	-0.3464	0.244195
3613	CD8_T_cells	NK_CD56dim_KLRG1posCD57neg_1	-0.215126	0.558585
3614	CD8_naive	NK_CD56dim_KLRG1posCD57neg_1	-0.00364171	0.996504
3615	CD8_effector	NK_CD56dim_KLRG1posCD57neg_1	-0.262003	0.437565
3616	CD8_memory_cells	NK_CD56dim_KLRG1posCD57neg_1	-0.185714	0.63168
3617	CD8_memory_KLRG1negCD57neg	NK_CD56dim_KLRG1posCD57neg_1	-0.156756	0.711356
3618	CD8_memory_KLRG1posCD57neg	NK_CD56dim_KLRG1posCD57neg_1	-0.112193	0.806236
3619	CD8_memory_KLRG1posCD57neg_1	NK_CD56dim_KLRG1posCD57neg_1	-0.128291	0.77535
3620	CD8_memory_KLRG1posCD57neg_2	NK_CD56dim_KLRG1posCD57neg_1	0.189509	0.622773
3621	CD8_memory_KLRG1posCD57pos	NK_CD56dim_KLRG1posCD57neg_1	-0.258598	0.445407
3622	CD8_TEMRAs	NK_CD56dim_KLRG1posCD57neg_1	-0.207283	0.575367
3623	CD8_TEMRA_CD57neg	NK_CD56dim_KLRG1posCD57neg_1	-0.00028021	0.999363
3624	CD8_TEMRA_CD57pos	NK_CD56dim_KLRG1posCD57neg_1	-0.226611	0.528239
3625	CD8_TEMRA_CD57pos_1	NK_CD56dim_KLRG1posCD57neg_1	-0.206109	0.575367
3626	CD8_TEMRA_CD57pos_2	NK_CD56dim_KLRG1posCD57neg_1	-0.206177	0.575367
3627	DNs	NK_CD56dim_KLRG1posCD57neg_1	-0.173517	0.67065
3628	GDs	NK_CD56dim_KLRG1posCD57neg_1	-0.0658263	0.895544
3629	GD1	NK_CD56dim_KLRG1posCD57neg_1	-0.282852	0.386459
3630	GD2	NK_CD56dim_KLRG1posCD57neg_1	0.0679319	0.891925
3631	GD3	NK_CD56dim_KLRG1posCD57neg_1	-0.0917768	0.852694
3632	NKT_cells	NK_CD56dim_KLRG1posCD57neg_1	0.00336772	0.996674
3633	DP	NK_CD56dim_KLRG1posCD57neg_1	-0.193844	0.611203
3634	B_cells	NK_CD56dim_KLRG1posCD57neg_1	0.171148	0.675546
3635	ABCs	NK_CD56dim_KLRG1posCD57neg_1	0.0197715	0.971502
3636	Bregs	NK_CD56dim_KLRG1posCD57neg_1	-0.0587427	0.907589
3637	ASCs	NK_CD56dim_KLRG1posCD57neg_1	0.0891357	0.85394
3638	CD27neg_B_cells	NK_CD56dim_KLRG1posCD57neg_1	-0.0635899	0.898912
3639	CD27pos_B_cells	NK_CD56dim_KLRG1posCD57neg_1	0.199874	0.595656
3640	Monocytes	NK_CD56dim_KLRG1posCD57neg_1	-0.196639	0.60314
3641	Monocytes_CD16	NK_CD56dim_KLRG1posCD57neg_1	-0.0217102	0.97099
3642	Monocytes_CD14	NK_CD56dim_KLRG1posCD57neg_1	-0.214721	0.558585
3643	Monocytes_CD14posCD69neg	NK_CD56dim_KLRG1posCD57neg_1	0.263025	0.434756
3644	Monocytes_CD14posCD69pos	NK_CD56dim_KLRG1posCD57neg_1	-0.316246	0.301259
3645	DCs	NK_CD56dim_KLRG1posCD57neg_1	0.146109	0.736958
3646	cDCs	NK_CD56dim_KLRG1posCD57neg_1	0.0686467	0.890974
3647	pDCs	NK_CD56dim_KLRG1posCD57neg_1	0.340968	0.252728
3648	pDCs_CD4neg	NK_CD56dim_KLRG1posCD57neg_1	0.23296	0.511597
3649	pDCs_CD4pos	NK_CD56dim_KLRG1posCD57neg_1	0.252434	0.463864
3650	NK_cells	NK_CD56dim_KLRG1posCD57neg_1	0.502521	0.0275872
3651	NK_CD56bright	NK_CD56dim_KLRG1posCD57neg_1	0.431054	0.0873071
3652	NK_CD56dim	NK_CD56dim_KLRG1posCD57neg_1	0.501961	0.0277581
3653	NK_CD56dim_CD57neg	NK_CD56dim_KLRG1posCD57neg_1	0.758824	8.04029e-06
3654	NK_CD56dim_CD57pos	NK_CD56dim_KLRG1posCD57neg_1	0.213445	0.559396
3655	NK_CD56dim_KLRG1posCD57pos	NK_CD56dim_KLRG1posCD57neg_1	0.245378	0.48194
3656	NK_CD56dim_KLRG1negCD57pos	NK_CD56dim_KLRG1posCD57neg_1	0.0156863	0.974208
3657	NK_CD56dim_KLRG1negCD57neg	NK_CD56dim_KLRG1posCD57neg_1	0.380392	0.172204
3658	NK_CD56dim_KLRG1posCD57neg	NK_CD56dim_KLRG1posCD57neg_1	0.792157	1.31297e-06
3661	T_cells	NK_CD56dim_KLRG1posCD57neg_2	-0.302241	0.335003
3662	CD4_T_cells	NK_CD56dim_KLRG1posCD57neg_2	-0.119888	0.790587
3663	CD4_naive	NK_CD56dim_KLRG1posCD57neg_2	0.0107858	0.984314
3664	CD4_effector_cells	NK_CD56dim_KLRG1posCD57neg_2	-0.154267	0.717555
3665	CD4_effector_Treg	NK_CD56dim_KLRG1posCD57neg_2	-0.110372	0.810607
3666	CD4_effector_rest	NK_CD56dim_KLRG1posCD57neg_2	-0.309354	0.318795
3667	CD4_memory_cells	NK_CD56dim_KLRG1posCD57neg_2	-0.223529	0.538262
3668	CD4_memory_KLRG1negCD57neg	NK_CD56dim_KLRG1posCD57neg_2	0.117235	0.797907
3669	CD4_memory_KLRG1negCD57neg_1	NK_CD56dim_KLRG1posCD57neg_2	0.0988796	0.834058
3670	CD4_memory_KLRG1negCD57neg_2	NK_CD56dim_KLRG1posCD57neg_2	-0.0386555	0.94159
3671	CD4_memory_KLRG1posCD57neg	NK_CD56dim_KLRG1posCD57neg_2	-0.0834734	0.865223
3672	CD4_memory_KLRG1negCD57neg_3	NK_CD56dim_KLRG1posCD57neg_2	0.134613	0.756585
3673	CD4_memory_KLRG1posCD57pos	NK_CD56dim_KLRG1posCD57neg_2	-0.539233	0.0139169
3674	CD8_T_cells	NK_CD56dim_KLRG1posCD57neg_2	-0.316807	0.301259
3675	CD8_naive	NK_CD56dim_KLRG1posCD57neg_2	0.0785769	0.876236
3676	CD8_effector	NK_CD56dim_KLRG1posCD57neg_2	-0.0546716	0.915963
3677	CD8_memory_cells	NK_CD56dim_KLRG1posCD57neg_2	-0.142297	0.742792
3678	CD8_memory_KLRG1negCD57neg	NK_CD56dim_KLRG1posCD57neg_2	0.115571	0.801228
3679	CD8_memory_KLRG1posCD57neg	NK_CD56dim_KLRG1posCD57neg_2	-0.155333	0.713945
3680	CD8_memory_KLRG1posCD57neg_1	NK_CD56dim_KLRG1posCD57neg_2	-0.278711	0.393108
3681	CD8_memory_KLRG1posCD57neg_2	NK_CD56dim_KLRG1posCD57neg_2	0.139085	0.747355
3682	CD8_memory_KLRG1posCD57pos	NK_CD56dim_KLRG1posCD57neg_2	-0.27849	0.393108
3683	CD8_TEMRAs	NK_CD56dim_KLRG1posCD57neg_2	-0.290196	0.370988
3684	CD8_TEMRA_CD57neg	NK_CD56dim_KLRG1posCD57neg_2	-0.201891	0.588698
3685	CD8_TEMRA_CD57pos	NK_CD56dim_KLRG1posCD57neg_2	-0.302521	0.334548
3686	CD8_TEMRA_CD57pos_1	NK_CD56dim_KLRG1posCD57neg_2	-0.12218	0.78854
3687	CD8_TEMRA_CD57pos_2	NK_CD56dim_KLRG1posCD57neg_2	-0.295819	0.352873
3688	DNs	NK_CD56dim_KLRG1posCD57neg_2	0.168748	0.679123
3689	GDs	NK_CD56dim_KLRG1posCD57neg_2	-0.551821	0.0104744
3690	GD1	NK_CD56dim_KLRG1posCD57neg_2	-0.522275	0.0184392
3691	GD2	NK_CD56dim_KLRG1posCD57neg_2	-0.309405	0.318795
3692	GD3	NK_CD56dim_KLRG1posCD57neg_2	-0.490879	0.0322901
3693	NKT_cells	NK_CD56dim_KLRG1posCD57neg_2	-0.200099	0.595137
3694	DP	NK_CD56dim_KLRG1posCD57neg_2	0.0662593	0.895255
3695	B_cells	NK_CD56dim_KLRG1posCD57neg_2	0.260784	0.438163
3696	ABCs	NK_CD56dim_KLRG1posCD57neg_2	0.0542663	0.9163
3697	Bregs	NK_CD56dim_KLRG1posCD57neg_2	0.0554713	0.914465
3698	ASCs	NK_CD56dim_KLRG1posCD57neg_2	0.00980919	0.985877
3699	CD27neg_B_cells	NK_CD56dim_KLRG1posCD57neg_2	0.188949	0.62352
3700	CD27pos_B_cells	NK_CD56dim_KLRG1posCD57neg_2	0.230548	0.517128
3701	Monocytes	NK_CD56dim_KLRG1posCD57neg_2	-0.14902	0.729206
3702	Monocytes_CD16	NK_CD56dim_KLRG1posCD57neg_2	-0.0379578	0.941596
3703	Monocytes_CD14	NK_CD56dim_KLRG1posCD57neg_2	-0.155193	0.713945
3704	Monocytes_CD14posCD69neg	NK_CD56dim_KLRG1posCD57neg_2	0.131933	0.766683
3705	Monocytes_CD14posCD69pos	NK_CD56dim_KLRG1posCD57neg_2	-0.171989	0.673609
3706	DCs	NK_CD56dim_KLRG1posCD57neg_2	-0.102543	0.824481
3707	cDCs	NK_CD56dim_KLRG1posCD57neg_2	-0.0848977	0.862448
3708	pDCs	NK_CD56dim_KLRG1posCD57neg_2	-0.057295	0.910067
3709	pDCs_CD4neg	NK_CD56dim_KLRG1posCD57neg_2	-0.21641	0.558585
3710	pDCs_CD4pos	NK_CD56dim_KLRG1posCD57neg_2	0.0603768	0.905751
3711	NK_cells	NK_CD56dim_KLRG1posCD57neg_2	0.476751	0.0417309
3712	NK_CD56bright	NK_CD56dim_KLRG1posCD57neg_2	0.5206	0.0190867
3713	NK_CD56dim	NK_CD56dim_KLRG1posCD57neg_2	0.462465	0.0536054
3714	NK_CD56dim_CD57neg	NK_CD56dim_KLRG1posCD57neg_2	0.766667	5.336e-06
3715	NK_CD56dim_CD57pos	NK_CD56dim_KLRG1posCD57neg_2	0.116246	0.79902
3716	NK_CD56dim_KLRG1posCD57pos	NK_CD56dim_KLRG1posCD57neg_2	0.304762	0.327801
3717	NK_CD56dim_KLRG1negCD57pos	NK_CD56dim_KLRG1posCD57neg_2	-0.0829132	0.866223
3718	NK_CD56dim_KLRG1negCD57neg	NK_CD56dim_KLRG1posCD57neg_2	0.279272	0.392456
3719	NK_CD56dim_KLRG1posCD57neg	NK_CD56dim_KLRG1posCD57neg_2	0.896919	5.64145e-11
3720	NK_CD56dim_KLRG1posCD57neg_1	NK_CD56dim_KLRG1posCD57neg_2	0.494678	0.0301508

## Sheet: S6b MCI due to AD
#	X1	X2	Spearman correlation	P adjusted
62	T_cells	CD4_T_cells	0.592208	0.0566792
123	T_cells	CD4_naive	0.341558	0.401541
124	CD4_T_cells	CD4_naive	0.793506	0.000735549
184	T_cells	CD4_effector_cells	0.514286	0.121088
185	CD4_T_cells	CD4_effector_cells	0.858442	4.69177e-05
186	CD4_naive	CD4_effector_cells	0.522078	0.116352
245	T_cells	CD4_effector_Treg	0.377518	0.334232
246	CD4_T_cells	CD4_effector_Treg	0.864847	3.52491e-05
247	CD4_naive	CD4_effector_Treg	0.671215	0.0161491
248	CD4_effector_cells	CD4_effector_Treg	0.926576	3.35556e-07
306	T_cells	CD4_effector_rest	0.464089	0.188348
307	CD4_T_cells	CD4_effector_rest	0.40884	0.27507
308	CD4_naive	CD4_effector_rest	0.114397	0.816253
309	CD4_effector_cells	CD4_effector_rest	0.666234	0.0175058
310	CD4_effector_Treg	CD4_effector_rest	0.47187	0.177243
367	T_cells	CD4_memory_cells	0.516883	0.120242
368	CD4_T_cells	CD4_memory_cells	0.694805	0.0109621
369	CD4_naive	CD4_memory_cells	0.320779	0.435983
370	CD4_effector_cells	CD4_memory_cells	0.822078	0.000246151
371	CD4_effector_Treg	CD4_memory_cells	0.782326	0.00106143
372	CD4_effector_rest	CD4_memory_cells	0.666884	0.0174051
428	T_cells	CD4_memory_KLRG1negCD57neg	0.455343	0.200134
429	CD4_T_cells	CD4_memory_KLRG1negCD57neg	0.771679	0.00153318
430	CD4_naive	CD4_memory_KLRG1negCD57neg	0.580708	0.0650594
431	CD4_effector_cells	CD4_memory_KLRG1negCD57neg	0.87366	2.35323e-05
432	CD4_effector_Treg	CD4_memory_KLRG1negCD57neg	0.907377	1.69451e-06
433	CD4_effector_rest	CD4_memory_KLRG1negCD57neg	0.626138	0.0322426
434	CD4_memory_cells	CD4_memory_KLRG1negCD57neg	0.823644	0.000234305
489	T_cells	CD4_memory_KLRG1negCD57neg_1	0.301299	0.466787
490	CD4_T_cells	CD4_memory_KLRG1negCD57neg_1	0.64026	0.0265469
491	CD4_naive	CD4_memory_KLRG1negCD57neg_1	0.531169	0.107061
492	CD4_effector_cells	CD4_memory_KLRG1negCD57neg_1	0.790909	0.000801082
493	CD4_effector_Treg	CD4_memory_KLRG1negCD57neg_1	0.838857	0.000119572
494	CD4_effector_rest	CD4_memory_KLRG1negCD57neg_1	0.624635	0.0327474
495	CD4_memory_cells	CD4_memory_KLRG1negCD57neg_1	0.745455	0.00331932
496	CD4_memory_KLRG1negCD57neg	CD4_memory_KLRG1negCD57neg_1	0.936018	1.21119e-07
550	T_cells	CD4_memory_KLRG1negCD57neg_2	0.589152	0.0584437
551	CD4_T_cells	CD4_memory_KLRG1negCD57neg_2	0.855473	5.42834e-05
552	CD4_naive	CD4_memory_KLRG1negCD57neg_2	0.634622	0.0285533
553	CD4_effector_cells	CD4_memory_KLRG1negCD57neg_2	0.900292	3.11024e-06
554	CD4_effector_Treg	CD4_memory_KLRG1negCD57neg_2	0.915502	9.41794e-07
555	CD4_effector_rest	CD4_memory_KLRG1negCD57neg_2	0.550065	0.0899435
556	CD4_memory_cells	CD4_memory_KLRG1negCD57neg_2	0.813251	0.00035607
557	CD4_memory_KLRG1negCD57neg	CD4_memory_KLRG1negCD57neg_2	0.94282	4.98999e-08
558	CD4_memory_KLRG1negCD57neg_1	CD4_memory_KLRG1negCD57neg_2	0.849627	7.17262e-05
611	T_cells	CD4_memory_KLRG1posCD57neg	0.496915	0.142791
612	CD4_T_cells	CD4_memory_KLRG1posCD57neg	0.374147	0.339486
613	CD4_naive	CD4_memory_KLRG1posCD57neg	0.0831439	0.871099
614	CD4_effector_cells	CD4_memory_KLRG1posCD57neg	0.41507	0.263308
615	CD4_effector_Treg	CD4_memory_KLRG1posCD57neg	0.309392	0.451111
616	CD4_effector_rest	CD4_memory_KLRG1posCD57neg	0.572822	0.070757
617	CD4_memory_cells	CD4_memory_KLRG1posCD57neg	0.632023	0.0295342
618	CD4_memory_KLRG1negCD57neg	CD4_memory_KLRG1posCD57neg	0.302144	0.465454
619	CD4_memory_KLRG1negCD57neg_1	CD4_memory_KLRG1posCD57neg	0.318935	0.438941
620	CD4_memory_KLRG1negCD57neg_2	CD4_memory_KLRG1posCD57neg	0.320338	0.435983
672	T_cells	CD4_memory_KLRG1negCD57neg_3	0.381818	0.328652
673	CD4_T_cells	CD4_memory_KLRG1negCD57neg_3	0.748052	0.00309836
674	CD4_naive	CD4_memory_KLRG1negCD57neg_3	0.619481	0.0358927
675	CD4_effector_cells	CD4_memory_KLRG1negCD57neg_3	0.754545	0.00267358
676	CD4_effector_Treg	CD4_memory_KLRG1negCD57neg_3	0.827161	0.000208242
677	CD4_effector_rest	CD4_memory_KLRG1negCD57neg_3	0.536237	0.102538
678	CD4_memory_cells	CD4_memory_KLRG1negCD57neg_3	0.749351	0.00309836
679	CD4_memory_KLRG1negCD57neg	CD4_memory_KLRG1negCD57neg_3	0.915232	9.41794e-07
680	CD4_memory_KLRG1negCD57neg_1	CD4_memory_KLRG1negCD57neg_3	0.827273	0.000208242
681	CD4_memory_KLRG1negCD57neg_2	CD4_memory_KLRG1negCD57neg_3	0.808704	0.000417126
682	CD4_memory_KLRG1posCD57neg	CD4_memory_KLRG1negCD57neg_3	0.366353	0.35688
733	T_cells	CD4_memory_KLRG1posCD57pos	0.277363	0.508087
734	CD4_T_cells	CD4_memory_KLRG1posCD57pos	-0.212407	0.646304
735	CD4_naive	CD4_memory_KLRG1posCD57pos	-0.550179	0.0899435
736	CD4_effector_cells	CD4_memory_KLRG1posCD57pos	-0.0779474	0.876346
737	CD4_effector_Treg	CD4_memory_KLRG1posCD57pos	-0.270068	0.521412
738	CD4_effector_rest	CD4_memory_KLRG1posCD57pos	0.148895	0.760445
739	CD4_memory_cells	CD4_memory_KLRG1posCD57pos	0.120169	0.808985
740	CD4_memory_KLRG1negCD57neg	CD4_memory_KLRG1posCD57pos	-0.286875	0.490835
741	CD4_memory_KLRG1negCD57neg_1	CD4_memory_KLRG1posCD57pos	-0.329328	0.419069
742	CD4_memory_KLRG1negCD57neg_2	CD4_memory_KLRG1posCD57pos	-0.204029	0.657919
743	CD4_memory_KLRG1posCD57neg	CD4_memory_KLRG1posCD57pos	0.218973	0.634728
744	CD4_memory_KLRG1negCD57neg_3	CD4_memory_KLRG1posCD57pos	-0.442351	0.219645
794	T_cells	CD8_T_cells	0.354545	0.380592
795	CD4_T_cells	CD8_T_cells	-0.527273	0.110982
796	CD4_naive	CD8_T_cells	-0.527273	0.110982
797	CD4_effector_cells	CD8_T_cells	-0.455844	0.199454
798	CD4_effector_Treg	CD8_T_cells	-0.625731	0.0322426
799	CD4_effector_rest	CD8_T_cells	0.0376991	0.950595
800	CD4_memory_cells	CD8_T_cells	-0.288312	0.49029
801	CD4_memory_KLRG1negCD57neg	CD8_T_cells	-0.457941	0.195393
802	CD4_memory_KLRG1negCD57neg_1	CD8_T_cells	-0.454545	0.201559
803	CD4_memory_KLRG1negCD57neg_2	CD8_T_cells	-0.405976	0.279618
804	CD4_memory_KLRG1posCD57neg	CD8_T_cells	0.113024	0.816253
805	CD4_memory_KLRG1negCD57neg_3	CD8_T_cells	-0.48961	0.153155
806	CD4_memory_KLRG1posCD57pos	CD8_T_cells	0.546931	0.0912709
855	T_cells	CD8_naive	0.570315	0.0713875
856	CD4_T_cells	CD8_naive	0.578759	0.066739
857	CD4_naive	CD8_naive	0.661254	0.0188819
858	CD4_effector_cells	CD8_naive	0.316986	0.442404
859	CD4_effector_Treg	CD8_naive	0.339292	0.405561
860	CD4_effector_rest	CD8_naive	0.312744	0.447812
861	CD4_memory_cells	CD8_naive	0.378694	0.333168
862	CD4_memory_KLRG1negCD57neg	CD8_naive	0.413255	0.2664
863	CD4_memory_KLRG1negCD57neg_1	CD8_naive	0.299448	0.468798
864	CD4_memory_KLRG1negCD57neg_2	CD8_naive	0.466212	0.18439
865	CD4_memory_KLRG1posCD57neg	CD8_naive	0.413905	0.26509
866	CD4_memory_KLRG1negCD57neg_3	CD8_naive	0.519649	0.117072
867	CD4_memory_KLRG1posCD57pos	CD8_naive	-0.198181	0.667075
868	CD8_T_cells	CD8_naive	-0.00779474	0.992235
916	T_cells	CD8_effector	0.0350877	0.954093
917	CD4_T_cells	CD8_effector	-0.350877	0.387764
918	CD4_naive	CD8_effector	-0.0695257	0.895774
919	CD4_effector_cells	CD8_effector	-0.351527	0.38746
920	CD4_effector_Treg	CD8_effector	-0.331599	0.417999
921	CD4_effector_rest	CD8_effector	-0.0806504	0.874826
922	CD4_memory_cells	CD8_effector	-0.333983	0.415936
923	CD4_memory_KLRG1negCD57neg	CD8_effector	-0.243744	0.580969
924	CD4_memory_KLRG1negCD57neg_1	CD8_effector	-0.126706	0.798889
925	CD4_memory_KLRG1negCD57neg_2	CD8_effector	-0.292818	0.482373
926	CD4_memory_KLRG1posCD57neg	CD8_effector	0.0909977	0.853752
927	CD4_memory_KLRG1negCD57neg_3	CD8_effector	-0.163093	0.731934
928	CD4_memory_KLRG1posCD57pos	CD8_effector	-0.0500488	0.930867
929	CD8_T_cells	CD8_effector	0.506173	0.133213
930	CD8_naive	CD8_effector	0.117647	0.81449
977	T_cells	CD8_memory_cells	0.531169	0.107061
978	CD4_T_cells	CD8_memory_cells	0.0766234	0.878627
979	CD4_naive	CD8_memory_cells	-0.0168831	0.973482
980	CD4_effector_cells	CD8_memory_cells	0.294805	0.478474
981	CD4_effector_Treg	CD8_memory_cells	0.131904	0.78862
982	CD4_effector_rest	CD8_memory_cells	0.620085	0.0357074
983	CD4_memory_cells	CD8_memory_cells	0.314286	0.444819
984	CD4_memory_KLRG1negCD57neg	CD8_memory_cells	0.38454	0.322706
985	CD4_memory_KLRG1negCD57neg_1	CD8_memory_cells	0.414286	0.26458
986	CD4_memory_KLRG1negCD57neg_2	CD8_memory_cells	0.341669	0.401541
987	CD4_memory_KLRG1posCD57neg	CD8_memory_cells	0.343618	0.399274
988	CD4_memory_KLRG1negCD57neg_3	CD8_memory_cells	0.297403	0.474301
989	CD4_memory_KLRG1posCD57pos	CD8_memory_cells	0.140955	0.769812
990	CD8_T_cells	CD8_memory_cells	0.466234	0.18439
991	CD8_naive	CD8_memory_cells	0.280611	0.500935
992	CD8_effector	CD8_memory_cells	0.316439	0.442871
1038	T_cells	CD8_memory_KLRG1negCD57neg	0.548052	0.0912709
1039	CD4_T_cells	CD8_memory_KLRG1negCD57neg	0.231169	0.6068
1040	CD4_naive	CD8_memory_KLRG1negCD57neg	0.122078	0.805963
1041	CD4_effector_cells	CD8_memory_KLRG1negCD57neg	0.422078	0.253624
1042	CD4_effector_Treg	CD8_memory_KLRG1negCD57neg	0.333333	0.415936
1043	CD4_effector_rest	CD8_memory_KLRG1negCD57neg	0.658434	0.0197029
1044	CD4_memory_cells	CD8_memory_KLRG1negCD57neg	0.45974	0.194381
1045	CD4_memory_KLRG1negCD57neg	CD8_memory_KLRG1negCD57neg	0.608639	0.0433676
1046	CD4_memory_KLRG1negCD57neg_1	CD8_memory_KLRG1negCD57neg	0.580519	0.0650594
1047	CD4_memory_KLRG1negCD57neg_2	CD8_memory_KLRG1negCD57neg	0.545632	0.0924991
1048	CD4_memory_KLRG1posCD57neg	CD8_memory_KLRG1negCD57neg	0.277363	0.508087
1049	CD4_memory_KLRG1negCD57neg_3	CD8_memory_KLRG1negCD57neg	0.525974	0.11249
1050	CD4_memory_KLRG1posCD57pos	CD8_memory_KLRG1negCD57neg	0.0201364	0.972964
1051	CD8_T_cells	CD8_memory_KLRG1negCD57neg	0.272727	0.517326
1052	CD8_naive	CD8_memory_KLRG1negCD57neg	0.318935	0.438941
1053	CD8_effector	CD8_memory_KLRG1negCD57neg	0.259259	0.546935
1054	CD8_memory_cells	CD8_memory_KLRG1negCD57neg	0.872727	2.38175e-05
1099	T_cells	CD8_memory_KLRG1posCD57neg	0.467532	0.18439
1100	CD4_T_cells	CD8_memory_KLRG1posCD57neg	-0.0402597	0.945638
1101	CD4_naive	CD8_memory_KLRG1posCD57neg	-0.0363636	0.951002
1102	CD4_effector_cells	CD8_memory_KLRG1posCD57neg	0.142857	0.767972
1103	CD4_effector_Treg	CD8_memory_KLRG1posCD57neg	0.0194932	0.973482
1104	CD4_effector_rest	CD8_memory_KLRG1posCD57neg	0.503088	0.135607
1105	CD4_memory_cells	CD8_memory_KLRG1posCD57neg	0.2	0.665877
1106	CD4_memory_KLRG1negCD57neg	CD8_memory_KLRG1posCD57neg	0.25203	0.565839
1107	CD4_memory_KLRG1negCD57neg_1	CD8_memory_KLRG1posCD57neg	0.297403	0.474301
1108	CD4_memory_KLRG1negCD57neg_2	CD8_memory_KLRG1posCD57neg	0.198116	0.667075
1109	CD4_memory_KLRG1posCD57neg	CD8_memory_KLRG1posCD57neg	0.32543	0.425589
1110	CD4_memory_KLRG1negCD57neg_3	CD8_memory_KLRG1posCD57neg	0.198701	0.665877
1111	CD4_memory_KLRG1posCD57pos	CD8_memory_KLRG1posCD57neg	0.16239	0.733858
1112	CD8_T_cells	CD8_memory_KLRG1posCD57neg	0.550649	0.0899435
1113	CD8_naive	CD8_memory_KLRG1posCD57neg	0.315687	0.442871
1114	CD8_effector	CD8_memory_KLRG1posCD57neg	0.454191	0.201874
1115	CD8_memory_cells	CD8_memory_KLRG1posCD57neg	0.964935	7.84021e-10
1116	CD8_memory_KLRG1negCD57neg	CD8_memory_KLRG1posCD57neg	0.783117	0.00105069
1160	T_cells	CD8_memory_KLRG1posCD57neg_1	0.442857	0.218895
1161	CD4_T_cells	CD8_memory_KLRG1posCD57neg_1	-0.153247	0.750957
1162	CD4_naive	CD8_memory_KLRG1posCD57neg_1	-0.154545	0.749268
1163	CD4_effector_cells	CD8_memory_KLRG1posCD57neg_1	-0.0025974	0.99653
1164	CD4_effector_Treg	CD8_memory_KLRG1posCD57neg_1	-0.17024	0.722197
1165	CD4_effector_rest	CD8_memory_KLRG1posCD57neg_1	0.42444	0.252923
1166	CD4_memory_cells	CD8_memory_KLRG1posCD57neg_1	0.0428571	0.942215
1167	CD4_memory_KLRG1negCD57neg	CD8_memory_KLRG1posCD57neg_1	0.113024	0.816253
1168	CD4_memory_KLRG1negCD57neg_1	CD8_memory_KLRG1posCD57neg_1	0.127273	0.798889
1169	CD4_memory_KLRG1negCD57neg_2	CD8_memory_KLRG1posCD57neg_1	0.0539136	0.925151
1170	CD4_memory_KLRG1posCD57neg	CD8_memory_KLRG1posCD57neg_1	0.229295	0.610119
1171	CD4_memory_KLRG1negCD57neg_3	CD8_memory_KLRG1posCD57neg_1	0.0987013	0.840248
1172	CD4_memory_KLRG1posCD57pos	CD8_memory_KLRG1posCD57neg_1	0.137057	0.779251
1173	CD8_T_cells	CD8_memory_KLRG1posCD57neg_1	0.657143	0.0201196
1174	CD8_naive	CD8_memory_KLRG1posCD57neg_1	0.243586	0.58098
1175	CD8_effector	CD8_memory_KLRG1posCD57neg_1	0.57115	0.0713875
1176	CD8_memory_cells	CD8_memory_KLRG1posCD57neg_1	0.898701	3.38071e-06
1177	CD8_memory_KLRG1negCD57neg	CD8_memory_KLRG1posCD57neg_1	0.77013	0.00159233
1178	CD8_memory_KLRG1posCD57neg	CD8_memory_KLRG1posCD57neg_1	0.914286	9.62431e-07
1221	T_cells	CD8_memory_KLRG1posCD57neg_2	0.31514	0.442871
1222	CD4_T_cells	CD8_memory_KLRG1posCD57neg_2	0.350227	0.389183
1223	CD4_naive	CD8_memory_KLRG1posCD57neg_2	0.267706	0.526268
1224	CD4_effector_cells	CD8_memory_KLRG1posCD57neg_2	0.521118	0.116587
1225	CD4_effector_Treg	CD8_memory_KLRG1posCD57neg_2	0.505202	0.133586
1226	CD4_effector_rest	CD8_memory_KLRG1posCD57neg_2	0.449106	0.20845
1227	CD4_memory_cells	CD8_memory_KLRG1posCD57neg_2	0.499025	0.140101
1228	CD4_memory_KLRG1negCD57neg	CD8_memory_KLRG1posCD57neg_2	0.503737	0.135607
1229	CD4_memory_KLRG1negCD57neg_1	CD8_memory_KLRG1posCD57neg_2	0.57245	0.070757
1230	CD4_memory_KLRG1negCD57neg_2	CD8_memory_KLRG1posCD57neg_2	0.461488	0.192339
1231	CD4_memory_KLRG1posCD57neg	CD8_memory_KLRG1posCD57neg_2	0.485213	0.159896
1232	CD4_memory_KLRG1negCD57neg_3	CD8_memory_KLRG1posCD57neg_2	0.492528	0.149683
1233	CD4_memory_KLRG1posCD57pos	CD8_memory_KLRG1posCD57neg_2	-0.0994475	0.838572
1234	CD8_T_cells	CD8_memory_KLRG1posCD57neg_2	-0.0597791	0.915501
1235	CD8_naive	CD8_memory_KLRG1posCD57neg_2	0.310042	0.451111
1236	CD8_effector	CD8_memory_KLRG1posCD57neg_2	-0.00715215	0.992906
1237	CD8_memory_cells	CD8_memory_KLRG1posCD57neg_2	0.562703	0.0783856
1238	CD8_memory_KLRG1negCD57neg	CD8_memory_KLRG1posCD57neg_2	0.359974	0.369279
1239	CD8_memory_KLRG1posCD57neg	CD8_memory_KLRG1posCD57neg_2	0.575699	0.0688026
1240	CD8_memory_KLRG1posCD57neg_1	CD8_memory_KLRG1posCD57neg_2	0.266407	0.528311
1282	T_cells	CD8_memory_KLRG1posCD57pos	0.352177	0.385773
1283	CD4_T_cells	CD8_memory_KLRG1posCD57pos	-0.0175439	0.973482
1284	CD4_naive	CD8_memory_KLRG1posCD57pos	-0.192333	0.677467
1285	CD4_effector_cells	CD8_memory_KLRG1posCD57pos	0.14425	0.766222
1286	CD4_effector_Treg	CD8_memory_KLRG1posCD57pos	-0.0585176	0.918816
1287	CD4_effector_rest	CD8_memory_KLRG1posCD57pos	0.574634	0.0696969
1288	CD4_memory_cells	CD8_memory_KLRG1posCD57pos	0.180637	0.701701
1289	CD4_memory_KLRG1negCD57neg	CD8_memory_KLRG1posCD57pos	0.139747	0.772985
1290	CD4_memory_KLRG1negCD57neg_1	CD8_memory_KLRG1posCD57pos	0.154646	0.749268
1291	CD4_memory_KLRG1negCD57neg_2	CD8_memory_KLRG1posCD57pos	0.188495	0.688186
1292	CD4_memory_KLRG1posCD57neg	CD8_memory_KLRG1posCD57pos	0.21807	0.636599
1293	CD4_memory_KLRG1negCD57neg_3	CD8_memory_KLRG1posCD57pos	-0.0409357	0.944828
1294	CD4_memory_KLRG1posCD57pos	CD8_memory_KLRG1posCD57pos	0.398115	0.299054
1295	CD8_T_cells	CD8_memory_KLRG1posCD57pos	0.380117	0.33114
1296	CD8_naive	CD8_memory_KLRG1posCD57pos	0.137797	0.777411
1297	CD8_effector	CD8_memory_KLRG1posCD57pos	-0.0851756	0.869012
1298	CD8_memory_cells	CD8_memory_KLRG1posCD57pos	0.692658	0.0114618
1299	CD8_memory_KLRG1negCD57neg	CD8_memory_KLRG1posCD57pos	0.597791	0.0520523
1300	CD8_memory_KLRG1posCD57neg	CD8_memory_KLRG1posCD57pos	0.610137	0.0423988
1301	CD8_memory_KLRG1posCD57neg_1	CD8_memory_KLRG1posCD57pos	0.533463	0.105166
1302	CD8_memory_KLRG1posCD57neg_2	CD8_memory_KLRG1posCD57pos	0.199935	0.665877
1343	T_cells	CD8_TEMRAs	0.0584416	0.918816
1344	CD4_T_cells	CD8_TEMRAs	-0.674026	0.0155472
1345	CD4_naive	CD8_TEMRAs	-0.679221	0.0138032
1346	CD4_effector_cells	CD8_TEMRAs	-0.680519	0.0136484
1347	CD4_effector_Treg	CD8_TEMRAs	-0.810916	0.000386621
1348	CD4_effector_rest	CD8_TEMRAs	-0.291193	0.484551
1349	CD4_memory_cells	CD8_TEMRAs	-0.519481	0.117072
1350	CD4_memory_KLRG1negCD57neg	CD8_TEMRAs	-0.730757	0.0049677
1351	CD4_memory_KLRG1negCD57neg_1	CD8_TEMRAs	-0.727273	0.0051164
1352	CD4_memory_KLRG1negCD57neg_2	CD8_TEMRAs	-0.68139	0.0134972
1353	CD4_memory_KLRG1posCD57neg	CD8_TEMRAs	-0.112374	0.816253
1354	CD4_memory_KLRG1negCD57neg_3	CD8_TEMRAs	-0.732468	0.00478777
1355	CD4_memory_KLRG1posCD57pos	CD8_TEMRAs	0.586554	0.0605286
1356	CD8_T_cells	CD8_TEMRAs	0.853247	5.98929e-05
1357	CD8_naive	CD8_TEMRAs	-0.28191	0.499367
1358	CD8_effector	CD8_TEMRAs	0.361923	0.365048
1359	CD8_memory_cells	CD8_TEMRAs	0.0142857	0.976609
1360	CD8_memory_KLRG1negCD57neg	CD8_TEMRAs	-0.141558	0.769722
1361	CD8_memory_KLRG1posCD57neg	CD8_TEMRAs	0.109091	0.821432
1362	CD8_memory_KLRG1posCD57neg_1	CD8_TEMRAs	0.302597	0.464996
1363	CD8_memory_KLRG1posCD57neg_2	CD8_TEMRAs	-0.439246	0.223791
1364	CD8_memory_KLRG1posCD57pos	CD8_TEMRAs	0.0831709	0.871099
1404	T_cells	CD8_TEMRA_CD57neg	0.00649351	0.992906
1405	CD4_T_cells	CD8_TEMRA_CD57neg	-0.633766	0.0286743
1406	CD4_naive	CD8_TEMRA_CD57neg	-0.523377	0.115538
1407	CD4_effector_cells	CD8_TEMRA_CD57neg	-0.642857	0.0254908
1408	CD4_effector_Treg	CD8_TEMRA_CD57neg	-0.710202	0.00798008
1409	CD4_effector_rest	CD8_TEMRA_CD57neg	-0.262594	0.537342
1410	CD4_memory_cells	CD8_TEMRA_CD57neg	-0.458442	0.195295
1411	CD4_memory_KLRG1negCD57neg	CD8_TEMRA_CD57neg	-0.564469	0.0768225
1412	CD4_memory_KLRG1negCD57neg_1	CD8_TEMRA_CD57neg	-0.523377	0.115538
1413	CD4_memory_KLRG1negCD57neg_2	CD8_TEMRA_CD57neg	-0.604092	0.0467497
1414	CD4_memory_KLRG1posCD57neg	CD8_TEMRA_CD57neg	-0.00454693	0.995271
1415	CD4_memory_KLRG1negCD57neg_3	CD8_TEMRA_CD57neg	-0.502597	0.135607
1416	CD4_memory_KLRG1posCD57pos	CD8_TEMRA_CD57neg	0.360507	0.368731
1417	CD8_T_cells	CD8_TEMRA_CD57neg	0.748052	0.00309836
1418	CD8_naive	CD8_TEMRA_CD57neg	-0.0915882	0.852802
1419	CD8_effector	CD8_TEMRA_CD57neg	0.655621	0.020654
1420	CD8_memory_cells	CD8_TEMRA_CD57neg	0.201299	0.664408
1421	CD8_memory_KLRG1negCD57neg	CD8_TEMRA_CD57neg	0.0961039	0.844767
1422	CD8_memory_KLRG1posCD57neg	CD8_TEMRA_CD57neg	0.328571	0.419145
1423	CD8_memory_KLRG1posCD57neg_1	CD8_TEMRA_CD57neg	0.514286	0.121088
1424	CD8_memory_KLRG1posCD57neg_2	CD8_TEMRA_CD57neg	-0.304094	0.460517
1425	CD8_memory_KLRG1posCD57pos	CD8_TEMRA_CD57neg	0.0292398	0.964155
1426	CD8_TEMRAs	CD8_TEMRA_CD57neg	0.806494	0.000439005
1465	T_cells	CD8_TEMRA_CD57pos	0.111688	0.816253
1466	CD4_T_cells	CD8_TEMRA_CD57pos	-0.631169	0.0298477
1467	CD4_naive	CD8_TEMRA_CD57pos	-0.681818	0.0134972
1468	CD4_effector_cells	CD8_TEMRA_CD57pos	-0.625974	0.0322426
1469	CD4_effector_Treg	CD8_TEMRA_CD57pos	-0.784276	0.00102527
1470	CD4_effector_rest	CD8_TEMRA_CD57pos	-0.248944	0.568245
1471	CD4_memory_cells	CD8_TEMRA_CD57pos	-0.474026	0.174718
1472	CD4_memory_KLRG1negCD57neg	CD8_TEMRA_CD57pos	-0.702176	0.00920922
1473	CD4_memory_KLRG1negCD57neg_1	CD8_TEMRA_CD57pos	-0.705195	0.00869691
1474	CD4_memory_KLRG1negCD57neg_2	CD8_TEMRA_CD57pos	-0.628126	0.0313534
1475	CD4_memory_KLRG1posCD57neg	CD8_TEMRA_CD57pos	-0.105879	0.826733
1476	CD4_memory_KLRG1negCD57neg_3	CD8_TEMRA_CD57pos	-0.727273	0.0051164
1477	CD4_memory_KLRG1posCD57pos	CD8_TEMRA_CD57pos	0.635921	0.0280235
1478	CD8_T_cells	CD8_TEMRA_CD57pos	0.85974	4.50136e-05
1479	CD8_naive	CD8_TEMRA_CD57pos	-0.270867	0.521231
1480	CD8_effector	CD8_TEMRA_CD57pos	0.275504	0.511733
1481	CD8_memory_cells	CD8_TEMRA_CD57pos	0.0519481	0.926306
1482	CD8_memory_KLRG1negCD57neg	CD8_TEMRA_CD57pos	-0.124675	0.800725
1483	CD8_memory_KLRG1posCD57neg	CD8_TEMRA_CD57pos	0.125974	0.798889
1484	CD8_memory_KLRG1posCD57neg_1	CD8_TEMRA_CD57pos	0.3	0.467946
1485	CD8_memory_KLRG1posCD57neg_2	CD8_TEMRA_CD57pos	-0.397011	0.301301
1486	CD8_memory_KLRG1posCD57pos	CD8_TEMRA_CD57pos	0.167641	0.727516
1487	CD8_TEMRAs	CD8_TEMRA_CD57pos	0.984416	7.62968e-13
1488	CD8_TEMRA_CD57neg	CD8_TEMRA_CD57pos	0.738961	0.004031
1526	T_cells	CD8_TEMRA_CD57pos_1	0.0688312	0.897306
1527	CD4_T_cells	CD8_TEMRA_CD57pos_1	-0.372727	0.342154
1528	CD4_naive	CD8_TEMRA_CD57pos_1	-0.416883	0.26001
1529	CD4_effector_cells	CD8_TEMRA_CD57pos_1	-0.453247	0.203681
1530	CD4_effector_Treg	CD8_TEMRA_CD57pos_1	-0.547758	0.0912709
1531	CD4_effector_rest	CD8_TEMRA_CD57pos_1	-0.105297	0.82847
1532	CD4_memory_cells	CD8_TEMRA_CD57pos_1	-0.212987	0.644499
1533	CD4_memory_KLRG1negCD57neg	CD8_TEMRA_CD57pos_1	-0.466385	0.18439
1534	CD4_memory_KLRG1negCD57neg_1	CD8_TEMRA_CD57pos_1	-0.514286	0.121088
1535	CD4_memory_KLRG1negCD57neg_2	CD8_TEMRA_CD57pos_1	-0.472881	0.17546
1536	CD4_memory_KLRG1posCD57neg	CD8_TEMRA_CD57pos_1	0.0318285	0.958076
1537	CD4_memory_KLRG1negCD57neg_3	CD8_TEMRA_CD57pos_1	-0.425974	0.251004
1538	CD4_memory_KLRG1posCD57pos	CD8_TEMRA_CD57pos_1	0.537187	0.101478
1539	CD8_T_cells	CD8_TEMRA_CD57pos_1	0.538961	0.0991256
1540	CD8_naive	CD8_TEMRA_CD57pos_1	-0.0506658	0.930006
1541	CD8_effector	CD8_TEMRA_CD57pos_1	0.242365	0.584419
1542	CD8_memory_cells	CD8_TEMRA_CD57pos_1	-0.124675	0.800725
1543	CD8_memory_KLRG1negCD57neg	CD8_TEMRA_CD57pos_1	-0.185714	0.691601
1544	CD8_memory_KLRG1posCD57neg	CD8_TEMRA_CD57pos_1	-0.0220779	0.971243
1545	CD8_memory_KLRG1posCD57neg_1	CD8_TEMRA_CD57pos_1	0.148052	0.760445
1546	CD8_memory_KLRG1posCD57neg_2	CD8_TEMRA_CD57pos_1	-0.475634	0.173586
1547	CD8_memory_KLRG1posCD57pos	CD8_TEMRA_CD57pos_1	0.0168941	0.973482
1548	CD8_TEMRAs	CD8_TEMRA_CD57pos_1	0.728571	0.00507676
1549	CD8_TEMRA_CD57neg	CD8_TEMRA_CD57pos_1	0.568831	0.0724414
1550	CD8_TEMRA_CD57pos	CD8_TEMRA_CD57pos_1	0.698701	0.00999665
1587	T_cells	CD8_TEMRA_CD57pos_2	0.166234	0.729867
1588	CD4_T_cells	CD8_TEMRA_CD57pos_2	-0.562338	0.0783856
1589	CD4_naive	CD8_TEMRA_CD57pos_2	-0.679221	0.0138032
1590	CD4_effector_cells	CD8_TEMRA_CD57pos_2	-0.546753	0.0912709
1591	CD4_effector_Treg	CD8_TEMRA_CD57pos_2	-0.738142	0.00406918
1592	CD4_effector_rest	CD8_TEMRA_CD57pos_2	-0.185245	0.692205
1593	CD4_memory_cells	CD8_TEMRA_CD57pos_2	-0.407792	0.276592
1594	CD4_memory_KLRG1negCD57neg	CD8_TEMRA_CD57pos_2	-0.646963	0.0239741
1595	CD4_memory_KLRG1negCD57neg_1	CD8_TEMRA_CD57pos_2	-0.641558	0.0260142
1596	CD4_memory_KLRG1negCD57neg_2	CD8_TEMRA_CD57pos_2	-0.560572	0.0803396
1597	CD4_memory_KLRG1posCD57neg	CD8_TEMRA_CD57pos_2	-0.0545632	0.924978
1598	CD4_memory_KLRG1negCD57neg_3	CD8_TEMRA_CD57pos_2	-0.690909	0.0118555
1599	CD4_memory_KLRG1posCD57pos	CD8_TEMRA_CD57pos_2	0.646314	0.0240058
1600	CD8_T_cells	CD8_TEMRA_CD57pos_2	0.838961	0.000119572
1601	CD8_naive	CD8_TEMRA_CD57pos_2	-0.270867	0.521231
1602	CD8_effector	CD8_TEMRA_CD57pos_2	0.233268	0.603051
1603	CD8_memory_cells	CD8_TEMRA_CD57pos_2	0.116883	0.81463
1604	CD8_memory_KLRG1negCD57neg	CD8_TEMRA_CD57pos_2	-0.0766234	0.878627
1605	CD8_memory_KLRG1posCD57neg	CD8_TEMRA_CD57pos_2	0.157143	0.745112
1606	CD8_memory_KLRG1posCD57neg_1	CD8_TEMRA_CD57pos_2	0.337662	0.409911
1607	CD8_memory_KLRG1posCD57neg_2	CD8_TEMRA_CD57pos_2	-0.346979	0.393694
1608	CD8_memory_KLRG1posCD57pos	CD8_TEMRA_CD57pos_2	0.233268	0.603051
1609	CD8_TEMRAs	CD8_TEMRA_CD57pos_2	0.935065	1.21508e-07
1610	CD8_TEMRA_CD57neg	CD8_TEMRA_CD57pos_2	0.658442	0.0197029
1611	CD8_TEMRA_CD57pos	CD8_TEMRA_CD57pos_2	0.962338	1.22416e-09
1612	CD8_TEMRA_CD57pos_1	CD8_TEMRA_CD57pos_2	0.594805	0.0546138
1648	T_cells	DNs	0.287761	0.49029
1649	CD4_T_cells	DNs	0.458986	0.194524
1650	CD4_naive	DNs	0.421876	0.253624
1651	CD4_effector_cells	DNs	0.408205	0.275967
1652	CD4_effector_Treg	DNs	0.474919	0.174313
1653	CD4_effector_rest	DNs	0.358098	0.370791
1654	CD4_memory_cells	DNs	0.56771	0.0734548
1655	CD4_memory_KLRG1negCD57neg	DNs	0.610878	0.0420751
1656	CD4_memory_KLRG1negCD57neg_1	DNs	0.589846	0.0584437
1657	CD4_memory_KLRG1negCD57neg_2	DNs	0.520353	0.117064
1658	CD4_memory_KLRG1posCD57neg	DNs	0.319766	0.437099
1659	CD4_memory_KLRG1negCD57neg_3	DNs	0.728518	0.00507676
1660	CD4_memory_KLRG1posCD57pos	DNs	-0.210355	0.64918
1661	CD8_T_cells	DNs	-0.19987	0.665877
1662	CD8_naive	DNs	0.519702	0.117072
1663	CD8_effector	DNs	0.068404	0.89838
1664	CD8_memory_cells	DNs	0.350913	0.387764
1665	CD8_memory_KLRG1negCD57neg	DNs	0.542971	0.094733
1666	CD8_memory_KLRG1posCD57neg	DNs	0.306642	0.455807
1667	CD8_memory_KLRG1posCD57neg_1	DNs	0.251954	0.565839
1668	CD8_memory_KLRG1posCD57neg_2	DNs	0.335506	0.413898
1669	CD8_memory_KLRG1posCD57pos	DNs	0.063518	0.910297
1670	CD8_TEMRAs	DNs	-0.402996	0.286272
1671	CD8_TEMRA_CD57neg	DNs	-0.156902	0.745506
1672	CD8_TEMRA_CD57pos	DNs	-0.420574	0.254448
1673	CD8_TEMRA_CD57pos_1	DNs	-0.175131	0.710526
1674	CD8_TEMRA_CD57pos_2	DNs	-0.348308	0.392366
1709	T_cells	GDs	0.388312	0.317033
1710	CD4_T_cells	GDs	0.392208	0.312252
1711	CD4_naive	GDs	0.103896	0.831737
1712	CD4_effector_cells	GDs	0.420779	0.254448
1713	CD4_effector_Treg	GDs	0.385965	0.320967
1714	CD4_effector_rest	GDs	0.202145	0.663545
1715	CD4_memory_cells	GDs	0.55974	0.0810052
1716	CD4_memory_KLRG1negCD57neg	GDs	0.529393	0.109559
1717	CD4_memory_KLRG1negCD57neg_1	GDs	0.446753	0.212782
1718	CD4_memory_KLRG1negCD57neg_2	GDs	0.494316	0.147035
1719	CD4_memory_KLRG1posCD57neg	GDs	0.313738	0.445601
1720	CD4_memory_KLRG1negCD57neg_3	GDs	0.471429	0.177711
1721	CD4_memory_KLRG1posCD57pos	GDs	0.0168886	0.973482
1722	CD8_T_cells	GDs	-0.149351	0.760445
1723	CD8_naive	GDs	0.0928873	0.850559
1724	CD8_effector	GDs	-0.149448	0.760445
1725	CD8_memory_cells	GDs	0.35974	0.369279
1726	CD8_memory_KLRG1negCD57neg	GDs	0.42987	0.243365
1727	CD8_memory_KLRG1posCD57neg	GDs	0.264935	0.531679
1728	CD8_memory_KLRG1posCD57neg_1	GDs	0.25974	0.545624
1729	CD8_memory_KLRG1posCD57neg_2	GDs	0.223522	0.624597
1730	CD8_memory_KLRG1posCD57pos	GDs	0.146849	0.760719
1731	CD8_TEMRAs	GDs	-0.249351	0.568164
1732	CD8_TEMRA_CD57neg	GDs	-0.0246753	0.967806
1733	CD8_TEMRA_CD57pos	GDs	-0.253247	0.564411
1734	CD8_TEMRA_CD57pos_1	GDs	-0.0519481	0.926306
1735	CD8_TEMRA_CD57pos_2	GDs	-0.193506	0.676353
1736	DNs	GDs	0.368491	0.352105
1770	T_cells	GD1	0.159194	0.742067
1771	CD4_T_cells	GD1	-0.0363873	0.951002
1772	CD4_naive	GD1	-0.288499	0.49029
1773	CD4_effector_cells	GD1	0.0649773	0.906409
1774	CD4_effector_Treg	GD1	-0.026658	0.96742
1775	CD4_effector_rest	GD1	0.147642	0.760445
1776	CD4_memory_cells	GD1	0.252112	0.565839
1777	CD4_memory_KLRG1negCD57neg	GD1	0.175171	0.710526
1778	CD4_memory_KLRG1negCD57neg_1	GD1	0.181936	0.698611
1779	CD4_memory_KLRG1negCD57neg_2	GD1	0.113747	0.816253
1780	CD4_memory_KLRG1posCD57neg	GD1	0.154371	0.749268
1781	CD4_memory_KLRG1negCD57neg_3	GD1	0.152047	0.754528
1782	CD4_memory_KLRG1posCD57pos	GD1	0.221969	0.628575
1783	CD8_T_cells	GD1	0.148148	0.760445
1784	CD8_naive	GD1	-0.21677	0.638852
1785	CD8_effector	GD1	0.13199	0.78862
1786	CD8_memory_cells	GD1	0.333333	0.415936
1787	CD8_memory_KLRG1negCD57neg	GD1	0.45809	0.195393
1788	CD8_memory_KLRG1posCD57neg	GD1	0.233918	0.603051
1789	CD8_memory_KLRG1posCD57neg_1	GD1	0.406758	0.277859
1790	CD8_memory_KLRG1posCD57neg_2	GD1	-0.20091	0.664964
1791	CD8_memory_KLRG1posCD57pos	GD1	0.224967	0.619858
1792	CD8_TEMRAs	GD1	0.174789	0.711339
1793	CD8_TEMRA_CD57neg	GD1	0.327485	0.419668
1794	CD8_TEMRA_CD57pos	GD1	0.177388	0.709221
1795	CD8_TEMRA_CD57pos_1	GD1	0.280052	0.501898
1796	CD8_TEMRA_CD57pos_2	GD1	0.213125	0.644499
1797	DNs	GD1	0.327362	0.419668
1798	GDs	GD1	0.662768	0.0184711
1831	T_cells	GD2	0.37013	0.34843
1832	CD4_T_cells	GD2	0.484416	0.160542
1833	CD4_naive	GD2	0.372727	0.342154
1834	CD4_effector_cells	GD2	0.450649	0.208266
1835	CD4_effector_Treg	GD2	0.439896	0.222642
1836	CD4_effector_rest	GD2	0.106597	0.825438
1837	CD4_memory_cells	GD2	0.383117	0.325628
1838	CD4_memory_KLRG1negCD57neg	GD2	0.467035	0.18439
1839	CD4_memory_KLRG1negCD57neg_1	GD2	0.435065	0.232153
1840	CD4_memory_KLRG1negCD57neg_2	GD2	0.512504	0.123351
1841	CD4_memory_KLRG1posCD57neg	GD2	0.176031	0.709845
1842	CD4_memory_KLRG1negCD57neg_3	GD2	0.385714	0.320967
1843	CD4_memory_KLRG1posCD57pos	GD2	-0.17733	0.709221
1844	CD8_T_cells	GD2	-0.249351	0.568164
1845	CD8_naive	GD2	0.238389	0.592844
1846	CD8_effector	GD2	-0.423652	0.253624
1847	CD8_memory_cells	GD2	0.283117	0.497424
1848	CD8_memory_KLRG1negCD57neg	GD2	0.21039	0.64918
1849	CD8_memory_KLRG1posCD57neg	GD2	0.197403	0.667565
1850	CD8_memory_KLRG1posCD57neg_1	GD2	-0.00649351	0.992906
1851	CD8_memory_KLRG1posCD57neg_2	GD2	0.5705	0.0713875
1852	CD8_memory_KLRG1posCD57pos	GD2	0.205978	0.6555
1853	CD8_TEMRAs	GD2	-0.449351	0.2084
1854	CD8_TEMRA_CD57neg	GD2	-0.363636	0.361698
1855	CD8_TEMRA_CD57pos	GD2	-0.38961	0.314084
1856	CD8_TEMRA_CD57pos_1	GD2	-0.501299	0.137136
1857	CD8_TEMRA_CD57pos_2	GD2	-0.320779	0.435983
1858	DNs	GD2	0.199219	0.665877
1859	GDs	GD2	0.562338	0.0783856
1860	GD1	GD2	-0.0207927	0.972889
1892	T_cells	GD3	0.155406	0.749268
1893	CD4_T_cells	GD3	0.343459	0.399274
1894	CD4_naive	GD3	0.228538	0.610716
1895	CD4_effector_cells	GD3	0.185442	0.69212
1896	CD4_effector_Treg	GD3	0.296965	0.474301
1897	CD4_effector_rest	GD3	-0.287585	0.49029
1898	CD4_memory_cells	GD3	0.281428	0.499939
1899	CD4_memory_KLRG1negCD57neg	GD3	0.269435	0.522522
1900	CD4_memory_KLRG1negCD57neg_1	GD3	0.215478	0.641547
1901	CD4_memory_KLRG1negCD57neg_2	GD3	0.33312	0.416061
1902	CD4_memory_KLRG1posCD57neg	GD3	0.0806673	0.874826
1903	CD4_memory_KLRG1negCD57neg_3	GD3	0.245515	0.575597
1904	CD4_memory_KLRG1posCD57pos	GD3	-0.200852	0.664964
1905	CD8_T_cells	GD3	-0.340195	0.403475
1906	CD8_naive	GD3	-0.00163294	0.997177
1907	CD8_effector	GD3	-0.334209	0.415936
1908	CD8_memory_cells	GD3	-0.188054	0.688644
1909	CD8_memory_KLRG1negCD57neg	GD3	-0.13647	0.779942
1910	CD8_memory_KLRG1posCD57neg	GD3	-0.240291	0.588819
1911	CD8_memory_KLRG1posCD57neg_1	GD3	-0.297099	0.474301
1912	CD8_memory_KLRG1posCD57neg_2	GD3	0.108789	0.822058
1913	CD8_memory_KLRG1posCD57pos	GD3	-0.199284	0.665877
1914	CD8_TEMRAs	GD3	-0.287957	0.49029
1915	CD8_TEMRA_CD57neg	GD3	-0.320606	0.435983
1916	CD8_TEMRA_CD57pos	GD3	-0.275551	0.511733
1917	CD8_TEMRA_CD57pos_1	GD3	-0.126022	0.798889
1918	CD8_TEMRA_CD57pos_2	GD3	-0.216784	0.638852
1919	DNs	GD3	0.118822	0.812088
1920	GDs	GD3	0.639252	0.0269172
1921	GD1	GD3	0.217579	0.638024
1922	GD2	GD3	0.629458	0.0307155
1953	T_cells	NKT_cells	-0.420814	0.254448
1954	CD4_T_cells	NKT_cells	-0.521627	0.116587
1955	CD4_naive	NKT_cells	-0.459188	0.194524
1956	CD4_effector_cells	NKT_cells	-0.461139	0.192339
1957	CD4_effector_Treg	NKT_cells	-0.343964	0.399274
1958	CD4_effector_rest	NKT_cells	-0.541667	0.0962797
1959	CD4_memory_cells	NKT_cells	-0.384391	0.322706
1960	CD4_memory_KLRG1negCD57neg	NKT_cells	-0.429734	0.243365
1961	CD4_memory_KLRG1negCD57neg_1	NKT_cells	-0.450732	0.208266
1962	CD4_memory_KLRG1negCD57neg_2	NKT_cells	-0.449577	0.2084
1963	CD4_memory_KLRG1posCD57neg	NKT_cells	-0.444047	0.218018
1964	CD4_memory_KLRG1negCD57neg_3	NKT_cells	-0.503415	0.135607
1965	CD4_memory_KLRG1posCD57pos	NKT_cells	0.27326	0.516766
1966	CD8_T_cells	NKT_cells	0.121626	0.807098
1967	CD8_naive	NKT_cells	-0.424854	0.252923
1968	CD8_effector	NKT_cells	-0.00195249	0.997177
1969	CD8_memory_cells	NKT_cells	-0.329106	0.419069
1970	CD8_memory_KLRG1negCD57neg	NKT_cells	-0.407155	0.277276
1971	CD8_memory_KLRG1posCD57neg	NKT_cells	-0.189919	0.684563
1972	CD8_memory_KLRG1posCD57neg_1	NKT_cells	-0.230895	0.6073
1973	CD8_memory_KLRG1posCD57neg_2	NKT_cells	-0.194924	0.672557
1974	CD8_memory_KLRG1posCD57pos	NKT_cells	-0.246339	0.574166
1975	CD8_TEMRAs	NKT_cells	0.342765	0.399798
1976	CD8_TEMRA_CD57neg	NKT_cells	0.264065	0.533904
1977	CD8_TEMRA_CD57pos	NKT_cells	0.282277	0.499367
1978	CD8_TEMRA_CD57pos_1	NKT_cells	0.22309	0.625157
1979	CD8_TEMRA_CD57pos_2	NKT_cells	0.236748	0.59804
1980	DNs	NKT_cells	-0.36583	0.357805
1981	GDs	NKT_cells	-0.12813	0.798541
1982	GD1	NKT_cells	-0.220631	0.631622
1983	GD2	NKT_cells	-0.193171	0.676353
1984	GD3	NKT_cells	0.0663838	0.90379
2014	T_cells	DP	0.643441	0.025375
2015	CD4_T_cells	DP	0.263759	0.534363
2016	CD4_naive	DP	0.115272	0.816253
2017	CD4_effector_cells	DP	0.33149	0.417999
2018	CD4_effector_Treg	DP	0.258065	0.549358
2019	CD4_effector_rest	DP	0.51532	0.121088
2020	CD4_memory_cells	DP	0.500816	0.13758
2021	CD4_memory_KLRG1negCD57neg	DP	0.358307	0.370791
2022	CD4_memory_KLRG1negCD57neg_1	DP	0.313254	0.446796
2023	CD4_memory_KLRG1negCD57neg_2	DP	0.421826	0.253624
2024	CD4_memory_KLRG1posCD57neg	DP	0.591533	0.0570199
2025	CD4_memory_KLRG1negCD57neg_3	DP	0.334746	0.414705
2026	CD4_memory_KLRG1posCD57pos	DP	0.241695	0.585501
2027	CD8_T_cells	DP	0.373821	0.339742
2028	CD8_naive	DP	0.486972	0.156638
2029	CD8_effector	DP	0.140111	0.772084
2030	CD8_memory_cells	DP	0.634324	0.0285533
2031	CD8_memory_KLRG1negCD57neg	DP	0.672748	0.0157139
2032	CD8_memory_KLRG1posCD57neg	DP	0.603715	0.0467729
2033	CD8_memory_KLRG1posCD57neg_1	DP	0.556173	0.0843105
2034	CD8_memory_KLRG1posCD57neg_2	DP	0.334963	0.414569
2035	CD8_memory_KLRG1posCD57pos	DP	0.447704	0.211483
2036	CD8_TEMRAs	DP	0.0488442	0.930867
2037	CD8_TEMRA_CD57neg	DP	0.173234	0.714142
2038	CD8_TEMRA_CD57pos	DP	0.0833608	0.871099
2039	CD8_TEMRA_CD57pos_1	DP	-0.0794533	0.874826
2040	CD8_TEMRA_CD57pos_2	DP	0.113319	0.816253
2041	DNs	DP	0.427032	0.249212
2042	GDs	DP	0.181701	0.698611
2043	GD1	DP	0.233301	0.603051
2044	GD2	DP	0.0924784	0.850939
2045	GD3	DP	-0.21873	0.635106
2046	NKT_cells	DP	-0.389759	0.314084
2075	T_cells	B_cells	-0.254628	0.561328
2076	CD4_T_cells	B_cells	-0.14745	0.760445
2077	CD4_naive	B_cells	-0.26697	0.527321
2078	CD4_effector_cells	B_cells	-0.1481	0.760445
2079	CD4_effector_Treg	B_cells	-0.0558986	0.921827
2080	CD4_effector_rest	B_cells	-0.118336	0.812911
2081	CD4_memory_cells	B_cells	0.0746996	0.884362
2082	CD4_memory_KLRG1negCD57neg	B_cells	-0.0445094	0.938887
2083	CD4_memory_KLRG1negCD57neg_1	B_cells	0.053264	0.925962
2084	CD4_memory_KLRG1negCD57neg_2	B_cells	-0.0461339	0.934574
2085	CD4_memory_KLRG1posCD57neg	B_cells	0.31514	0.442871
2086	CD4_memory_KLRG1negCD57neg_3	B_cells	0.0116921	0.98243
2087	CD4_memory_KLRG1posCD57pos	B_cells	-0.107537	0.824164
2088	CD8_T_cells	B_cells	-0.135109	0.783067
2089	CD8_naive	B_cells	-0.0298895	0.962347
2090	CD8_effector	B_cells	-0.0246994	0.967806
2091	CD8_memory_cells	B_cells	-0.169536	0.724069
2092	CD8_memory_KLRG1negCD57neg	B_cells	-0.135758	0.782196
2093	CD8_memory_KLRG1posCD57neg	B_cells	-0.172783	0.714415
2094	CD8_memory_KLRG1posCD57neg_1	B_cells	-0.205261	0.656257
2095	CD8_memory_KLRG1posCD57neg_2	B_cells	0.0519987	0.926306
2096	CD8_memory_KLRG1posCD57pos	B_cells	-0.0201495	0.972964
2097	CD8_TEMRAs	B_cells	-0.0571614	0.920899
2098	CD8_TEMRA_CD57neg	B_cells	0.0324781	0.956862
2099	CD8_TEMRA_CD57pos	B_cells	-0.0662553	0.90379
2100	CD8_TEMRA_CD57pos_1	B_cells	-0.114323	0.816253
2101	CD8_TEMRA_CD57pos_2	B_cells	-0.0233842	0.968578
2102	DNs	B_cells	0.0947577	0.847207
2103	GDs	B_cells	0.0902891	0.854468
2104	GD1	B_cells	0.109522	0.820866
2105	GD2	B_cells	0.0272816	0.967344
2106	GD3	B_cells	0.299482	0.468798
2107	NKT_cells	B_cells	0.144437	0.766222
2108	DP	B_cells	0.0364822	0.951002
2136	T_cells	ABCs	0.07405	0.885255
2137	CD4_T_cells	ABCs	0.175382	0.710526
2138	CD4_naive	ABCs	0.0337772	0.95657
2139	CD4_effector_cells	ABCs	0.270218	0.521412
2140	CD4_effector_Treg	ABCs	0.38674	0.320269
2141	CD4_effector_rest	ABCs	0.023407	0.968578
2142	CD4_memory_cells	ABCs	0.337122	0.410566
2143	CD4_memory_KLRG1negCD57neg	ABCs	0.430799	0.242612
2144	CD4_memory_KLRG1negCD57neg_1	ABCs	0.45924	0.194524
2145	CD4_memory_KLRG1negCD57neg_2	ABCs	0.424626	0.252923
2146	CD4_memory_KLRG1posCD57neg	ABCs	0.0493827	0.930867
2147	CD4_memory_KLRG1negCD57neg_3	ABCs	0.368951	0.351595
2148	CD4_memory_KLRG1posCD57pos	ABCs	-0.0649773	0.906409
2149	CD8_T_cells	ABCs	-0.179279	0.704911
2150	CD8_naive	ABCs	0.00162443	0.997177
2151	CD8_effector	ABCs	0.0740982	0.885255
2152	CD8_memory_cells	ABCs	0.0721013	0.889837
2153	CD8_memory_KLRG1negCD57neg	ABCs	0.34102	0.402178
2154	CD8_memory_KLRG1posCD57neg	ABCs	0.000649562	0.99777
2155	CD8_memory_KLRG1posCD57neg_1	ABCs	-0.0363754	0.951002
2156	CD8_memory_KLRG1posCD57neg_2	ABCs	0.0994475	0.838572
2157	CD8_memory_KLRG1posCD57pos	ABCs	-0.0935977	0.849268
2158	CD8_TEMRAs	ABCs	-0.198766	0.665877
2159	CD8_TEMRA_CD57neg	ABCs	0.0149399	0.97595
2160	CD8_TEMRA_CD57pos	ABCs	-0.19292	0.676353
2161	CD8_TEMRA_CD57pos_1	ABCs	-0.324131	0.428501
2162	CD8_TEMRA_CD57pos_2	ABCs	-0.184475	0.693315
2163	DNs	ABCs	0.397917	0.299054
2164	GDs	ABCs	0.242286	0.584419
2165	GD1	ABCs	0.350991	0.387764
2166	GD2	ABCs	0.0617084	0.913215
2167	GD3	ABCs	0.113	0.816253
2168	NKT_cells	ABCs	-0.0143136	0.976609
2169	DP	ABCs	0.280457	0.500935
2170	B_cells	ABCs	0.473684	0.174718
2197	T_cells	Bregs	0.328117	0.419145
2198	CD4_T_cells	Bregs	0.198737	0.665877
2199	CD4_naive	Bregs	-0.0800285	0.874826
2200	CD4_effector_cells	Bregs	0.44149	0.220163
2201	CD4_effector_Treg	Bregs	0.353021	0.383379
2202	CD4_effector_rest	Bregs	0.399865	0.294814
2203	CD4_memory_cells	Bregs	0.393473	0.308774
2204	CD4_memory_KLRG1negCD57neg	Bregs	0.443635	0.218018
2205	CD4_memory_KLRG1negCD57neg_1	Bregs	0.461497	0.192339
2206	CD4_memory_KLRG1negCD57neg_2	Bregs	0.483662	0.160542
2207	CD4_memory_KLRG1posCD57neg	Bregs	0.310211	0.451111
2208	CD4_memory_KLRG1negCD57neg_3	Bregs	0.337453	0.41001
2209	CD4_memory_KLRG1posCD57pos	Bregs	0.0286862	0.964732
2210	CD8_T_cells	Bregs	0.062689	0.911951
2211	CD8_naive	Bregs	-0.022015	0.971243
2212	CD8_effector	Bregs	0.0707378	0.892814
2213	CD8_memory_cells	Bregs	0.49751	0.142106
2214	CD8_memory_KLRG1negCD57neg	Bregs	0.649564	0.0228958
2215	CD8_memory_KLRG1posCD57neg	Bregs	0.342789	0.399798
2216	CD8_memory_KLRG1posCD57neg_1	Bregs	0.340121	0.403475
2217	CD8_memory_KLRG1posCD57neg_2	Bregs	0.2656	0.530276
2218	CD8_memory_KLRG1posCD57pos	Bregs	0.364366	0.36116
2219	CD8_TEMRAs	Bregs	-0.165392	0.730372
2220	CD8_TEMRA_CD57neg	Bregs	0.00533523	0.994672
2221	CD8_TEMRA_CD57pos	Bregs	-0.116041	0.816253
2222	CD8_TEMRA_CD57pos_1	Bregs	-0.446826	0.212782
2223	CD8_TEMRA_CD57pos_2	Bregs	-0.0493509	0.930867
2224	DNs	Bregs	0.268794	0.523817
2225	GDs	Bregs	0.316112	0.442871
2226	GD1	Bregs	0.443779	0.218018
2227	GD2	Bregs	0.232083	0.605562
2228	GD3	Bregs	-0.0181066	0.973482
2229	NKT_cells	Bregs	-0.380086	0.33114
2230	DP	Bregs	0.555824	0.0843105
2231	B_cells	Bregs	0.296869	0.474301
2232	ABCs	Bregs	0.706481	0.00850365
2258	T_cells	ASCs	-0.589457	0.0584437
2259	CD4_T_cells	ASCs	-0.389897	0.314084
2260	CD4_naive	ASCs	-0.233148	0.603051
2261	CD4_effector_cells	ASCs	-0.212073	0.646428
2262	CD4_effector_Treg	ASCs	-0.115332	0.816253
2263	CD4_effector_rest	ASCs	-0.12328	0.802848
2264	CD4_memory_cells	ASCs	-0.315474	0.442871
2265	CD4_memory_KLRG1negCD57neg	ASCs	-0.131106	0.789922
2266	CD4_memory_KLRG1negCD57neg_1	ASCs	0.0770574	0.878627
2267	CD4_memory_KLRG1negCD57neg_2	ASCs	-0.197647	0.667565
2268	CD4_memory_KLRG1posCD57neg	ASCs	-0.317883	0.440303
2269	CD4_memory_KLRG1negCD57neg_3	ASCs	-0.183094	0.695131
2270	CD4_memory_KLRG1posCD57pos	ASCs	-0.224989	0.619858
2271	CD8_T_cells	ASCs	-0.127112	0.798889
2272	CD8_naive	ASCs	-0.336659	0.410936
2273	CD8_effector	ASCs	0.179588	0.704858
2274	CD8_memory_cells	ASCs	-0.134357	0.783165
2275	CD8_memory_KLRG1negCD57neg	ASCs	-0.152798	0.752215
2276	CD8_memory_KLRG1posCD57neg	ASCs	-0.0948399	0.847207
2277	CD8_memory_KLRG1posCD57neg_1	ASCs	-0.148846	0.760445
2278	CD8_memory_KLRG1posCD57neg_2	ASCs	0.0237254	0.968578
2279	CD8_memory_KLRG1posCD57pos	ASCs	-0.102481	0.835058
2280	CD8_TEMRAs	ASCs	-0.0210755	0.972889
2281	CD8_TEMRA_CD57neg	ASCs	0.0125136	0.980645
2282	CD8_TEMRA_CD57pos	ASCs	-0.0434683	0.941071
2283	CD8_TEMRA_CD57pos_1	ASCs	-0.134357	0.783165
2284	CD8_TEMRA_CD57pos_2	ASCs	-0.0849608	0.869061
2285	DNs	ASCs	-0.0782489	0.875747
2286	GDs	ASCs	-0.414925	0.263308
2287	GD1	ASCs	-0.147625	0.760445
2288	GD2	ASCs	-0.347088	0.393694
2289	GD3	ASCs	-0.309945	0.451111
2290	NKT_cells	ASCs	0.287622	0.49029
2291	DP	ASCs	-0.284364	0.49506
2292	B_cells	ASCs	0.412754	0.267095
2293	ABCs	ASCs	0.38673	0.320269
2294	Bregs	ASCs	0.101462	0.83545
2319	T_cells	CD27neg_B_cells	-0.54026	0.0975511
2320	CD4_T_cells	CD27neg_B_cells	-0.231169	0.6068
2321	CD4_naive	CD27neg_B_cells	-0.197403	0.667565
2322	CD4_effector_cells	CD27neg_B_cells	-0.335065	0.414569
2323	CD4_effector_Treg	CD27neg_B_cells	-0.246264	0.574166
2324	CD4_effector_rest	CD27neg_B_cells	-0.367241	0.355121
2325	CD4_memory_cells	CD27neg_B_cells	-0.174026	0.712065
2326	CD4_memory_KLRG1negCD57neg	CD27neg_B_cells	-0.409873	0.273422
2327	CD4_memory_KLRG1negCD57neg_1	CD27neg_B_cells	-0.405195	0.281383
2328	CD4_memory_KLRG1negCD57neg_2	CD27neg_B_cells	-0.422215	0.253624
2329	CD4_memory_KLRG1posCD57neg	CD27neg_B_cells	0.0656057	0.905717
2330	CD4_memory_KLRG1negCD57neg_3	CD27neg_B_cells	-0.209091	0.651049
2331	CD4_memory_KLRG1posCD57pos	CD27neg_B_cells	-0.140955	0.769812
2332	CD8_T_cells	CD27neg_B_cells	-0.253247	0.564411
2333	CD8_naive	CD27neg_B_cells	-0.135109	0.783067
2334	CD8_effector	CD27neg_B_cells	-0.124107	0.801262
2335	CD8_memory_cells	CD27neg_B_cells	-0.588312	0.058978
2336	CD8_memory_KLRG1negCD57neg	CD27neg_B_cells	-0.681818	0.0134972
2337	CD8_memory_KLRG1posCD57neg	CD27neg_B_cells	-0.502597	0.135607
2338	CD8_memory_KLRG1posCD57neg_1	CD27neg_B_cells	-0.480519	0.163702
2339	CD8_memory_KLRG1posCD57neg_2	CD27neg_B_cells	-0.153996	0.749268
2340	CD8_memory_KLRG1posCD57pos	CD27neg_B_cells	-0.42755	0.248987
2341	CD8_TEMRAs	CD27neg_B_cells	-0.0246753	0.967806
2342	CD8_TEMRA_CD57neg	CD27neg_B_cells	-0.163636	0.731502
2343	CD8_TEMRA_CD57pos	CD27neg_B_cells	-0.0623377	0.911951
2344	CD8_TEMRA_CD57pos_1	CD27neg_B_cells	0.174026	0.712065
2345	CD8_TEMRA_CD57pos_2	CD27neg_B_cells	-0.0519481	0.926306
2346	DNs	CD27neg_B_cells	-0.117188	0.81463
2347	GDs	CD27neg_B_cells	-0.244156	0.579911
2348	GD1	CD27neg_B_cells	-0.25861	0.548294
2349	GD2	CD27neg_B_cells	-0.296104	0.475988
2350	GD3	CD27neg_B_cells	0.186095	0.691601
2351	NKT_cells	CD27neg_B_cells	0.298537	0.471683
2352	DP	CD27neg_B_cells	-0.427224	0.249212
2353	B_cells	CD27neg_B_cells	0.415719	0.262198
2354	ABCs	CD27neg_B_cells	-0.328029	0.419145
2355	Bregs	CD27neg_B_cells	-0.51485	0.121088
2356	ASCs	CD27neg_B_cells	0.128429	0.79851
2380	T_cells	CD27pos_B_cells	0.16369	0.731502
2381	CD4_T_cells	CD27pos_B_cells	0.0324781	0.956862
2382	CD4_naive	CD27pos_B_cells	-0.17798	0.708742
2383	CD4_effector_cells	CD27pos_B_cells	0.209159	0.651049
2384	CD4_effector_Treg	CD27pos_B_cells	0.208645	0.651049
2385	CD4_effector_rest	CD27pos_B_cells	0.206762	0.653967
2386	CD4_memory_cells	CD27pos_B_cells	0.240987	0.587222
2387	CD4_memory_KLRG1negCD57neg	CD27pos_B_cells	0.287849	0.49029
2388	CD4_memory_KLRG1negCD57neg_1	CD27pos_B_cells	0.390387	0.314084
2389	CD4_memory_KLRG1negCD57neg_2	CD27pos_B_cells	0.324561	0.42754
2390	CD4_memory_KLRG1posCD57neg	CD27pos_B_cells	0.300195	0.467946
2391	CD4_memory_KLRG1negCD57neg_3	CD27pos_B_cells	0.1481	0.760445
2392	CD4_memory_KLRG1posCD57pos	CD27pos_B_cells	0.014295	0.976609
2393	CD8_T_cells	CD27pos_B_cells	0.0623579	0.911951
2394	CD8_naive	CD27pos_B_cells	-0.0841455	0.871099
2395	CD8_effector	CD27pos_B_cells	0.116997	0.81463
2396	CD8_memory_cells	CD27pos_B_cells	0.354011	0.381156
2397	CD8_memory_KLRG1negCD57neg	CD27pos_B_cells	0.420266	0.254448
2398	CD8_memory_KLRG1posCD57neg	CD27pos_B_cells	0.268269	0.524654
2399	CD8_memory_KLRG1posCD57neg_1	CD27pos_B_cells	0.229945	0.609004
2400	CD8_memory_KLRG1posCD57neg_2	CD27pos_B_cells	0.230094	0.609004
2401	CD8_memory_KLRG1posCD57pos	CD27pos_B_cells	0.287293	0.49029
2402	CD8_TEMRAs	CD27pos_B_cells	-0.0610588	0.914054
2403	CD8_TEMRA_CD57neg	CD27pos_B_cells	0.100682	0.837006
2404	CD8_TEMRA_CD57pos	CD27pos_B_cells	-0.0435206	0.941071
2405	CD8_TEMRA_CD57pos_1	CD27pos_B_cells	-0.359208	0.369279
2406	CD8_TEMRA_CD57pos_2	CD27pos_B_cells	0.031179	0.9588
2407	DNs	CD27pos_B_cells	0.101596	0.83545
2408	GDs	CD27pos_B_cells	0.300747	0.467631
2409	GD1	CD27pos_B_cells	0.341241	0.402035
2410	GD2	CD27pos_B_cells	0.166937	0.728773
2411	GD3	CD27pos_B_cells	0.112346	0.816253
2412	NKT_cells	CD27pos_B_cells	-0.0540013	0.925151
2413	DP	CD27pos_B_cells	0.417917	0.25883
2414	B_cells	CD27pos_B_cells	0.638077	0.0273926
2415	ABCs	CD27pos_B_cells	0.729695	0.00505189
2416	Bregs	CD27pos_B_cells	0.798543	0.000608002
2417	ASCs	CD27pos_B_cells	0.356424	0.375171
2418	CD27neg_B_cells	CD27pos_B_cells	-0.32543	0.425589
2441	T_cells	Monocytes	-0.688312	0.0125355
2442	CD4_T_cells	Monocytes	-0.246753	0.573704
2443	CD4_naive	Monocytes	-0.0792208	0.874826
2444	CD4_effector_cells	Monocytes	-0.342857	0.399798
2445	CD4_effector_Treg	Monocytes	-0.207927	0.651049
2446	CD4_effector_rest	Monocytes	-0.468639	0.183144
2447	CD4_memory_cells	Monocytes	-0.32987	0.418198
2448	CD4_memory_KLRG1negCD57neg	Monocytes	-0.391686	0.31262
2449	CD4_memory_KLRG1negCD57neg_1	Monocytes	-0.32987	0.418198
2450	CD4_memory_KLRG1negCD57neg_2	Monocytes	-0.359208	0.369279
2451	CD4_memory_KLRG1posCD57neg	Monocytes	-0.285807	0.491669
2452	CD4_memory_KLRG1negCD57neg_3	Monocytes	-0.34026	0.403475
2453	CD4_memory_KLRG1posCD57pos	Monocytes	-0.161091	0.735996
2454	CD8_T_cells	Monocytes	-0.44026	0.22226
2455	CD8_naive	Monocytes	-0.292952	0.482373
2456	CD8_effector	Monocytes	-0.34373	0.399274
2457	CD8_memory_cells	Monocytes	-0.636364	0.0279772
2458	CD8_memory_KLRG1negCD57neg	Monocytes	-0.546753	0.0912709
2459	CD8_memory_KLRG1posCD57neg	Monocytes	-0.637662	0.027419
2460	CD8_memory_KLRG1posCD57neg_1	Monocytes	-0.646753	0.0239741
2461	CD8_memory_KLRG1posCD57neg_2	Monocytes	-0.412606	0.267095
2462	CD8_memory_KLRG1posCD57pos	Monocytes	-0.206628	0.653967
2463	CD8_TEMRAs	Monocytes	-0.151948	0.754528
2464	CD8_TEMRA_CD57neg	Monocytes	-0.144156	0.766222
2465	CD8_TEMRA_CD57pos	Monocytes	-0.164935	0.730372
2466	CD8_TEMRA_CD57pos_1	Monocytes	-0.223377	0.624597
2467	CD8_TEMRA_CD57pos_2	Monocytes	-0.203896	0.657919
2468	DNs	Monocytes	-0.216798	0.638852
2469	GDs	Monocytes	-0.355844	0.376578
2470	GD1	Monocytes	-0.218324	0.636175
2471	GD2	Monocytes	-0.120779	0.807098
2472	GD3	Monocytes	-0.0398308	0.946663
2473	NKT_cells	Monocytes	0.166504	0.729867
2474	DP	Monocytes	-0.291112	0.484551
2475	B_cells	Monocytes	0.285158	0.492584
2476	ABCs	Monocytes	-0.00519649	0.994672
2477	Bregs	Monocytes	-0.137382	0.778516
2478	ASCs	Monocytes	0.212073	0.646428
2479	CD27neg_B_cells	Monocytes	0.41039	0.272491
2480	CD27pos_B_cells	Monocytes	-0.0974342	0.842509
2502	T_cells	Monocytes_CD16	-0.663636	0.0182683
2503	CD4_T_cells	Monocytes_CD16	-0.379221	0.332726
2504	CD4_naive	Monocytes_CD16	-0.158442	0.742146
2505	CD4_effector_cells	Monocytes_CD16	-0.306494	0.455807
2506	CD4_effector_Treg	Monocytes_CD16	-0.195582	0.671443
2507	CD4_effector_rest	Monocytes_CD16	-0.235294	0.601596
2508	CD4_memory_cells	Monocytes_CD16	-0.47013	0.180186
2509	CD4_memory_KLRG1negCD57neg	Monocytes_CD16	-0.23644	0.59804
2510	CD4_memory_KLRG1negCD57neg_1	Monocytes_CD16	-0.12987	0.794393
2511	CD4_memory_KLRG1negCD57neg_2	Monocytes_CD16	-0.285807	0.491669
2512	CD4_memory_KLRG1posCD57neg	Monocytes_CD16	-0.376746	0.334855
2513	CD4_memory_KLRG1negCD57neg_3	Monocytes_CD16	-0.27013	0.521412
2514	CD4_memory_KLRG1posCD57pos	Monocytes_CD16	-0.330627	0.418198
2515	CD8_T_cells	Monocytes_CD16	-0.281818	0.499367
2516	CD8_naive	Monocytes_CD16	-0.274765	0.513181
2517	CD8_effector	Monocytes_CD16	0.00389864	0.99533
2518	CD8_memory_cells	Monocytes_CD16	-0.276623	0.509748
2519	CD8_memory_KLRG1negCD57neg	Monocytes_CD16	-0.236364	0.59804
2520	CD8_memory_KLRG1posCD57neg	Monocytes_CD16	-0.250649	0.567973
2521	CD8_memory_KLRG1posCD57neg_1	Monocytes_CD16	-0.283117	0.497424
2522	CD8_memory_KLRG1posCD57neg_2	Monocytes_CD16	-0.192982	0.676353
2523	CD8_memory_KLRG1posCD57pos	Monocytes_CD16	0.0110461	0.984147
2524	CD8_TEMRAs	Monocytes_CD16	-0.15974	0.740402
2525	CD8_TEMRA_CD57neg	Monocytes_CD16	-0.0012987	0.997177
2526	CD8_TEMRA_CD57pos	Monocytes_CD16	-0.18961	0.684609
2527	CD8_TEMRA_CD57pos_1	Monocytes_CD16	-0.268831	0.523817
2528	CD8_TEMRA_CD57pos_2	Monocytes_CD16	-0.285714	0.491669
2529	DNs	Monocytes_CD16	-0.418621	0.258622
2530	GDs	Monocytes_CD16	-0.348052	0.392621
2531	GD1	Monocytes_CD16	-0.292398	0.482459
2532	GD2	Monocytes_CD16	-0.141558	0.769722
2533	GD3	Monocytes_CD16	-0.216784	0.638852
2534	NKT_cells	Monocytes_CD16	0.272521	0.517326
2535	DP	Monocytes_CD16	-0.374472	0.339486
2536	B_cells	Monocytes_CD16	0.372199	0.343301
2537	ABCs	Monocytes_CD16	0.131861	0.78862
2538	Bregs	Monocytes_CD16	0.0480171	0.930867
2539	ASCs	Monocytes_CD16	0.613825	0.0399554
2540	CD27neg_B_cells	Monocytes_CD16	0.107792	0.823725
2541	CD27pos_B_cells	Monocytes_CD16	0.238389	0.592844
2542	Monocytes	Monocytes_CD16	0.572727	0.070757
2563	T_cells	Monocytes_CD14	-0.684416	0.0133756
2564	CD4_T_cells	Monocytes_CD14	-0.205195	0.656257
2565	CD4_naive	Monocytes_CD14	-0.061039	0.914054
2566	CD4_effector_cells	Monocytes_CD14	-0.288312	0.49029
2567	CD4_effector_Treg	Monocytes_CD14	-0.154646	0.749268
2568	CD4_effector_rest	Monocytes_CD14	-0.438739	0.224353
2569	CD4_memory_cells	Monocytes_CD14	-0.249351	0.568164
2570	CD4_memory_KLRG1negCD57neg	Monocytes_CD14	-0.354011	0.381156
2571	CD4_memory_KLRG1negCD57neg_1	Monocytes_CD14	-0.275325	0.511733
2572	CD4_memory_KLRG1negCD57neg_2	Monocytes_CD14	-0.315687	0.442871
2573	CD4_memory_KLRG1posCD57neg	Monocytes_CD14	-0.250081	0.568164
2574	CD4_memory_KLRG1negCD57neg_3	Monocytes_CD14	-0.311688	0.45083
2575	CD4_memory_KLRG1posCD57pos	Monocytes_CD14	-0.139006	0.774419
2576	CD8_T_cells	Monocytes_CD14	-0.474026	0.174718
2577	CD8_naive	Monocytes_CD14	-0.329977	0.418198
2578	CD8_effector	Monocytes_CD14	-0.359324	0.369279
2579	CD8_memory_cells	Monocytes_CD14	-0.67013	0.0164149
2580	CD8_memory_KLRG1negCD57neg	Monocytes_CD14	-0.568831	0.0724414
2581	CD8_memory_KLRG1posCD57neg	Monocytes_CD14	-0.681818	0.0134972
2582	CD8_memory_KLRG1posCD57neg_1	Monocytes_CD14	-0.687013	0.0128098
2583	CD8_memory_KLRG1posCD57neg_2	Monocytes_CD14	-0.420403	0.254448
2584	CD8_memory_KLRG1posCD57pos	Monocytes_CD14	-0.251462	0.56624
2585	CD8_TEMRAs	Monocytes_CD14	-0.17013	0.722197
2586	CD8_TEMRA_CD57neg	Monocytes_CD14	-0.211688	0.646766
2587	CD8_TEMRA_CD57pos	Monocytes_CD14	-0.177922	0.708742
2588	CD8_TEMRA_CD57pos_1	Monocytes_CD14	-0.176623	0.709221
2589	CD8_TEMRA_CD57pos_2	Monocytes_CD14	-0.207792	0.651049
2590	DNs	Monocytes_CD14	-0.166016	0.73016
2591	GDs	Monocytes_CD14	-0.345455	0.396008
2592	GD1	Monocytes_CD14	-0.156595	0.74556
2593	GD2	Monocytes_CD14	-0.171429	0.718612
2594	GD3	Monocytes_CD14	-0.00457075	0.995271
2595	NKT_cells	Monocytes_CD14	0.11187	0.816253
2596	DP	Monocytes_CD14	-0.29567	0.476856
2597	B_cells	Monocytes_CD14	0.260474	0.543928
2598	ABCs	Monocytes_CD14	-0.00324781	0.995927
2599	Bregs	Monocytes_CD14	-0.156055	0.747197
2600	ASCs	Monocytes_CD14	0.215366	0.641547
2601	CD27neg_B_cells	Monocytes_CD14	0.45974	0.194381
2602	CD27pos_B_cells	Monocytes_CD14	-0.134459	0.783165
2603	Monocytes	Monocytes_CD14	0.976623	2.3236e-11
2604	Monocytes_CD16	Monocytes_CD14	0.461039	0.192339
2624	T_cells	Monocytes_CD14posCD69neg	-0.555844	0.0843105
2625	CD4_T_cells	Monocytes_CD14posCD69neg	-0.442857	0.218895
2626	CD4_naive	Monocytes_CD14posCD69neg	-0.307792	0.454053
2627	CD4_effector_cells	Monocytes_CD14posCD69neg	-0.488312	0.155377
2628	CD4_effector_Treg	Monocytes_CD14posCD69neg	-0.408707	0.27507
2629	CD4_effector_rest	Monocytes_CD14posCD69neg	-0.523887	0.115538
2630	CD4_memory_cells	Monocytes_CD14posCD69neg	-0.363636	0.361698
2631	CD4_memory_KLRG1negCD57neg	Monocytes_CD14posCD69neg	-0.582007	0.0645234
2632	CD4_memory_KLRG1negCD57neg_1	Monocytes_CD14posCD69neg	-0.527273	0.110982
2633	CD4_memory_KLRG1negCD57neg_2	Monocytes_CD14posCD69neg	-0.500162	0.138361
2634	CD4_memory_KLRG1posCD57neg	Monocytes_CD14posCD69neg	-0.292303	0.482459
2635	CD4_memory_KLRG1negCD57neg_3	Monocytes_CD14posCD69neg	-0.571429	0.0713875
2636	CD4_memory_KLRG1posCD57pos	Monocytes_CD14posCD69neg	0.232543	0.604286
2637	CD8_T_cells	Monocytes_CD14posCD69neg	-0.0350649	0.954093
2638	CD8_naive	Monocytes_CD14posCD69neg	-0.389087	0.315139
2639	CD8_effector	Monocytes_CD14posCD69neg	-0.103314	0.833032
2640	CD8_memory_cells	Monocytes_CD14posCD69neg	-0.444156	0.218018
2641	CD8_memory_KLRG1negCD57neg	Monocytes_CD14posCD69neg	-0.490909	0.151481
2642	CD8_memory_KLRG1posCD57neg	Monocytes_CD14posCD69neg	-0.377922	0.33378
2643	CD8_memory_KLRG1posCD57neg_1	Monocytes_CD14posCD69neg	-0.418182	0.258671
2644	CD8_memory_KLRG1posCD57neg_2	Monocytes_CD14posCD69neg	-0.318389	0.43943
2645	CD8_memory_KLRG1posCD57pos	Monocytes_CD14posCD69neg	-0.0597791	0.915501
2646	CD8_TEMRAs	Monocytes_CD14posCD69neg	0.164935	0.730372
2647	CD8_TEMRA_CD57neg	Monocytes_CD14posCD69neg	0.00649351	0.992906
2648	CD8_TEMRA_CD57pos	Monocytes_CD14posCD69neg	0.158442	0.742146
2649	CD8_TEMRA_CD57pos_1	Monocytes_CD14posCD69neg	0.120779	0.807098
2650	CD8_TEMRA_CD57pos_2	Monocytes_CD14posCD69neg	0.153247	0.750957
2651	DNs	Monocytes_CD14posCD69neg	-0.147787	0.760445
2652	GDs	Monocytes_CD14posCD69neg	-0.344156	0.399274
2653	GD1	Monocytes_CD14posCD69neg	-0.124107	0.801262
2654	GD2	Monocytes_CD14posCD69neg	-0.238961	0.592403
2655	GD3	Monocytes_CD14posCD69neg	0.00522372	0.994672
2656	NKT_cells	Monocytes_CD14posCD69neg	0.411708	0.269154
2657	DP	Monocytes_CD14posCD69neg	-0.333443	0.415936
2658	B_cells	Monocytes_CD14posCD69neg	0.111725	0.816253
2659	ABCs	Monocytes_CD14posCD69neg	-0.185775	0.691601
2660	Bregs	Monocytes_CD14posCD69neg	-0.309443	0.451111
2661	ASCs	Monocytes_CD14posCD69neg	0.157408	0.745112
2662	CD27neg_B_cells	Monocytes_CD14posCD69neg	0.527273	0.110982
2663	CD27pos_B_cells	Monocytes_CD14posCD69neg	-0.2962	0.475988
2664	Monocytes	Monocytes_CD14posCD69neg	0.668831	0.0167716
2665	Monocytes_CD16	Monocytes_CD14posCD69neg	0.183117	0.695131
2666	Monocytes_CD14	Monocytes_CD14posCD69neg	0.706494	0.00850365
2685	T_cells	Monocytes_CD14posCD69pos	-0.186424	0.691601
2686	CD4_T_cells	Monocytes_CD14posCD69pos	0.342319	0.400085
2687	CD4_naive	Monocytes_CD14posCD69pos	0.501462	0.137136
2688	CD4_effector_cells	Monocytes_CD14posCD69pos	0.273465	0.516582
2689	CD4_effector_Treg	Monocytes_CD14posCD69pos	0.358791	0.370087
2690	CD4_effector_rest	Monocytes_CD14posCD69pos	0.059818	0.915501
2691	CD4_memory_cells	Monocytes_CD14posCD69pos	0.0136408	0.977781
2692	CD4_memory_KLRG1negCD57neg	Monocytes_CD14posCD69pos	0.196231	0.670504
2693	CD4_memory_KLRG1negCD57neg_1	Monocytes_CD14posCD69pos	0.203962	0.657919
2694	CD4_memory_KLRG1negCD57neg_2	Monocytes_CD14posCD69pos	0.188434	0.688186
2695	CD4_memory_KLRG1posCD57neg	Monocytes_CD14posCD69pos	-0.0994152	0.838572
2696	CD4_memory_KLRG1negCD57neg_3	Monocytes_CD14posCD69pos	0.26697	0.527321
2697	CD4_memory_KLRG1posCD57pos	Monocytes_CD14posCD69pos	-0.483431	0.160542
2698	CD8_T_cells	Monocytes_CD14posCD69pos	-0.565768	0.0755407
2699	CD8_naive	Monocytes_CD14posCD69pos	0.1423	0.768466
2700	CD8_effector	Monocytes_CD14posCD69pos	-0.389665	0.314084
2701	CD8_memory_cells	Monocytes_CD14posCD69pos	-0.309841	0.451111
2702	CD8_memory_KLRG1negCD57neg	Monocytes_CD14posCD69pos	-0.168886	0.725165
2703	CD8_memory_KLRG1posCD57neg	Monocytes_CD14posCD69pos	-0.374797	0.339072
2704	CD8_memory_KLRG1posCD57neg_1	Monocytes_CD14posCD69pos	-0.450146	0.208266
2705	CD8_memory_KLRG1posCD57neg_2	Monocytes_CD14posCD69pos	0.041924	0.94308
2706	CD8_memory_KLRG1posCD57pos	Monocytes_CD14posCD69pos	-0.215145	0.641835
2707	CD8_TEMRAs	Monocytes_CD14posCD69pos	-0.519	0.117443
2708	CD8_TEMRA_CD57neg	Monocytes_CD14posCD69pos	-0.480676	0.163702
2709	CD8_TEMRA_CD57pos	Monocytes_CD14posCD69pos	-0.513154	0.12265
2710	CD8_TEMRA_CD57pos_1	Monocytes_CD14posCD69pos	-0.544333	0.0938287
2711	CD8_TEMRA_CD57pos_2	Monocytes_CD14posCD69pos	-0.549529	0.0902836
2712	DNs	Monocytes_CD14posCD69pos	0.0654512	0.905736
2713	GDs	Monocytes_CD14posCD69pos	-0.365703	0.357805
2714	GD1	Monocytes_CD14posCD69pos	-0.465388	0.185791
2715	GD2	Monocytes_CD14posCD69pos	0.164989	0.730372
2716	GD3	Monocytes_CD14posCD69pos	-0.19432	0.674229
2717	NKT_cells	Monocytes_CD14posCD69pos	-0.346454	0.393694
2718	DP	Monocytes_CD14posCD69pos	0.000651468	0.99777
2719	B_cells	Monocytes_CD14posCD69pos	-0.14295	0.767972
2720	ABCs	Monocytes_CD14posCD69pos	-0.0181936	0.973482
2721	Bregs	Monocytes_CD14posCD69pos	0.0253506	0.967806
2722	ASCs	Monocytes_CD14posCD69pos	0.048753	0.930867
2723	CD27neg_B_cells	Monocytes_CD14posCD69pos	-0.0467684	0.933334
2724	CD27pos_B_cells	Monocytes_CD14posCD69pos	-0.176738	0.709221
2725	Monocytes	Monocytes_CD14posCD69pos	0.534589	0.10427
2726	Monocytes_CD16	Monocytes_CD14posCD69pos	0.305294	0.458478
2727	Monocytes_CD14	Monocytes_CD14posCD69pos	0.509906	0.127155
2728	Monocytes_CD14posCD69neg	Monocytes_CD14posCD69pos	-0.0201364	0.972964
2746	T_cells	DCs	-0.521118	0.116587
2747	CD4_T_cells	DCs	-0.215725	0.641547
2748	CD4_naive	DCs	0.048733	0.930867
2749	CD4_effector_cells	DCs	-0.161144	0.735996
2750	CD4_effector_Treg	DCs	-0.0393368	0.947056
2751	CD4_effector_rest	DCs	-0.167154	0.728481
2752	CD4_memory_cells	DCs	-0.0987655	0.840248
2753	CD4_memory_KLRG1negCD57neg	DCs	-0.038349	0.948756
2754	CD4_memory_KLRG1negCD57neg_1	DCs	0.0149448	0.97595
2755	CD4_memory_KLRG1negCD57neg_2	DCs	-0.178746	0.706529
2756	CD4_memory_KLRG1posCD57neg	DCs	-0.321092	0.435983
2757	CD4_memory_KLRG1negCD57neg_3	DCs	0.0188434	0.973482
2758	CD4_memory_KLRG1posCD57pos	DCs	-0.285343	0.49249
2759	CD8_T_cells	DCs	-0.289149	0.49029
2760	CD8_naive	DCs	-0.22002	0.632906
2761	CD8_effector	DCs	-0.0819246	0.8733
2762	CD8_memory_cells	DCs	-0.202079	0.663545
2763	CD8_memory_KLRG1negCD57neg	DCs	-0.11371	0.816253
2764	CD8_memory_KLRG1posCD57neg	DCs	-0.163743	0.731502
2765	CD8_memory_KLRG1posCD57neg_1	DCs	-0.176088	0.709845
2766	CD8_memory_KLRG1posCD57neg_2	DCs	-0.124187	0.801262
2767	CD8_memory_KLRG1posCD57pos	DCs	-0.277633	0.508087
2768	CD8_TEMRAs	DCs	-0.173489	0.713692
2769	CD8_TEMRA_CD57neg	DCs	-0.0240416	0.968578
2770	CD8_TEMRA_CD57pos	DCs	-0.262508	0.537342
2771	CD8_TEMRA_CD57pos_1	DCs	-0.00649773	0.992906
2772	CD8_TEMRA_CD57pos_2	DCs	-0.347628	0.393492
2773	DNs	DCs	0.219219	0.634728
2774	GDs	DCs	-0.00324886	0.995927
2775	GD1	DCs	-0.00422627	0.99533
2776	GD2	DCs	-0.0727745	0.887899
2777	GD3	DCs	-0.0787334	0.874868
2778	NKT_cells	DCs	0.187439	0.689976
2779	DP	DCs	-0.266537	0.528311
2780	B_cells	DCs	-0.248944	0.568245
2781	ABCs	DCs	-0.164771	0.730444
2782	Bregs	DCs	-0.32833	0.419145
2783	ASCs	DCs	0.158499	0.742146
2784	CD27neg_B_cells	DCs	0.175439	0.710526
2785	CD27pos_B_cells	DCs	-0.422814	0.253624
2786	Monocytes	DCs	0.391163	0.312992
2787	Monocytes_CD16	DCs	0.136452	0.779942
2788	Monocytes_CD14	DCs	0.424951	0.252923
2789	Monocytes_CD14posCD69neg	DCs	0.381417	0.328662
2790	Monocytes_CD14posCD69pos	DCs	0.309067	0.451111
2807	T_cells	cDCs	-0.585255	0.0612061
2808	CD4_T_cells	cDCs	-0.317636	0.440585
2809	CD4_naive	cDCs	-0.234492	0.602612
2810	CD4_effector_cells	cDCs	-0.161091	0.735996
2811	CD4_effector_Treg	cDCs	-0.136822	0.779622
2812	CD4_effector_rest	cDCs	-0.0601431	0.915501
2813	CD4_memory_cells	cDCs	-0.0805456	0.874826
2814	CD4_memory_KLRG1negCD57neg	cDCs	-0.167641	0.727516
2815	CD4_memory_KLRG1negCD57neg_1	cDCs	-0.0928873	0.850559
2816	CD4_memory_KLRG1negCD57neg_2	cDCs	-0.305393	0.458478
2817	CD4_memory_KLRG1posCD57neg	cDCs	-0.163093	0.731934
2818	CD4_memory_KLRG1negCD57neg_3	cDCs	-0.128613	0.798355
2819	CD4_memory_KLRG1posCD57pos	cDCs	-0.0786225	0.874868
2820	CD8_T_cells	cDCs	-0.246833	0.573704
2821	CD8_naive	cDCs	-0.451592	0.207318
2822	CD8_effector	cDCs	-0.19077	0.682866
2823	CD8_memory_cells	cDCs	-0.257876	0.549358
2824	CD8_memory_KLRG1negCD57neg	cDCs	-0.183826	0.694544
2825	CD8_memory_KLRG1posCD57neg	cDCs	-0.270218	0.521412
2826	CD8_memory_KLRG1posCD57neg_1	cDCs	-0.220201	0.632787
2827	CD8_memory_KLRG1posCD57neg_2	cDCs	-0.246994	0.573704
2828	CD8_memory_KLRG1posCD57pos	cDCs	-0.194995	0.672557
2829	CD8_TEMRAs	cDCs	-0.0526145	0.926306
2830	CD8_TEMRA_CD57neg	cDCs	0.0188373	0.973482
2831	CD8_TEMRA_CD57pos	cDCs	-0.126015	0.798889
2832	CD8_TEMRA_CD57pos_1	cDCs	0.0246833	0.967806
2833	CD8_TEMRA_CD57pos_2	cDCs	-0.170835	0.720481
2834	DNs	cDCs	0.0459135	0.934775
2835	GDs	cDCs	-0.0422215	0.94308
2836	GD1	cDCs	0.115047	0.816253
2837	GD2	cDCs	-0.186424	0.691601
2838	GD3	cDCs	-0.174398	0.712065
2839	NKT_cells	cDCs	0.137931	0.777411
2840	DP	cDCs	-0.201955	0.663545
2841	B_cells	cDCs	-0.121507	0.807098
2842	ABCs	cDCs	-0.190058	0.684563
2843	Bregs	cDCs	-0.181457	0.698886
2844	ASCs	cDCs	0.11233	0.816253
2845	CD27neg_B_cells	cDCs	0.249432	0.568164
2846	CD27pos_B_cells	cDCs	-0.293372	0.481492
2847	Monocytes	cDCs	0.535239	0.103684
2848	Monocytes_CD16	cDCs	0.167587	0.727516
2849	Monocytes_CD14	cDCs	0.57811	0.0671098
2850	Monocytes_CD14posCD69neg	cDCs	0.422865	0.253624
2851	Monocytes_CD14posCD69pos	cDCs	0.338532	0.407347
2852	DCs	cDCs	0.870978	2.55767e-05
2868	T_cells	pDCs	-0.230594	0.60791
2869	CD4_T_cells	pDCs	0.037025	0.951002
2870	CD4_naive	pDCs	0.422865	0.253624
2871	CD4_effector_cells	pDCs	-0.0935369	0.849268
2872	CD4_effector_Treg	pDCs	0.0698733	0.895005
2873	CD4_effector_rest	pDCs	-0.11606	0.816253
2874	CD4_memory_cells	pDCs	-0.0662553	0.90379
2875	CD4_memory_KLRG1negCD57neg	pDCs	0.141001	0.769812
2876	CD4_memory_KLRG1negCD57neg_1	pDCs	0.150049	0.760445
2877	CD4_memory_KLRG1negCD57neg_2	pDCs	0.0636777	0.910259
2878	CD4_memory_KLRG1posCD57neg	pDCs	-0.415854	0.262198
2879	CD4_memory_KLRG1negCD57neg_3	pDCs	0.196168	0.670504
2880	CD4_memory_KLRG1posCD57pos	pDCs	-0.491228	0.15134
2881	CD8_T_cells	pDCs	-0.276713	0.509748
2882	CD8_naive	pDCs	0.163093	0.731934
2883	CD8_effector	pDCs	-0.18167	0.698611
2884	CD8_memory_cells	pDCs	-0.0746996	0.884362
2885	CD8_memory_KLRG1negCD57neg	pDCs	-0.0357259	0.952788
2886	CD8_memory_KLRG1posCD57neg	pDCs	-0.0389737	0.947056
2887	CD8_memory_KLRG1posCD57neg_1	pDCs	-0.113673	0.816253
2888	CD8_memory_KLRG1posCD57neg_2	pDCs	0.0227494	0.970277
2889	CD8_memory_KLRG1posCD57pos	pDCs	-0.143646	0.767506
2890	CD8_TEMRAs	pDCs	-0.307243	0.455514
2891	CD8_TEMRA_CD57neg	pDCs	-0.295551	0.476856
2892	CD8_TEMRA_CD57pos	pDCs	-0.332576	0.416081
2893	CD8_TEMRA_CD57pos_1	pDCs	-0.111725	0.816253
2894	CD8_TEMRA_CD57pos_2	pDCs	-0.394284	0.30747
2895	DNs	pDCs	0.240639	0.588021
2896	GDs	pDCs	-0.0811952	0.874826
2897	GD1	pDCs	-0.245694	0.5755
2898	GD2	pDCs	0.0889899	0.856703
2899	GD3	pDCs	0.0182889	0.973482
2900	NKT_cells	pDCs	-0.0390371	0.947056
2901	DP	pDCs	-0.210424	0.64918
2902	B_cells	pDCs	-0.395062	0.306278
2903	ABCs	pDCs	-0.287524	0.49029
2904	Bregs	pDCs	-0.486998	0.156638
2905	ASCs	pDCs	0.0477648	0.931246
2906	CD27neg_B_cells	pDCs	0.0506658	0.930006
2907	CD27pos_B_cells	pDCs	-0.518194	0.118389
2908	Monocytes	pDCs	0.126015	0.798889
2909	Monocytes_CD16	pDCs	-0.0129912	0.979516
2910	Monocytes_CD14	pDCs	0.157194	0.745112
2911	Monocytes_CD14posCD69neg	pDCs	0.126665	0.798889
2912	Monocytes_CD14posCD69pos	pDCs	0.300845	0.467631
2913	DCs	pDCs	0.684433	0.0133756
2914	cDCs	pDCs	0.358025	0.370791
2929	T_cells	pDCs_CD4neg	0.111183	0.81683
2930	CD4_T_cells	pDCs_CD4neg	0.23342	0.603051
2931	CD4_naive	pDCs_CD4neg	0.570872	0.0713875
2932	CD4_effector_cells	pDCs_CD4neg	0.0793239	0.874826
2933	CD4_effector_Treg	pDCs_CD4neg	0.184125	0.693912
2934	CD4_effector_rest	pDCs_CD4neg	0.0299382	0.962347
2935	CD4_memory_cells	pDCs_CD4neg	0.0500651	0.930867
2936	CD4_memory_KLRG1negCD57neg	pDCs_CD4neg	0.264065	0.533904
2937	CD4_memory_KLRG1negCD57neg_1	pDCs_CD4neg	0.208063	0.651049
2938	CD4_memory_KLRG1negCD57neg_2	pDCs_CD4neg	0.213333	0.644499
2939	CD4_memory_KLRG1posCD57neg	pDCs_CD4neg	-0.199675	0.665877
2940	CD4_memory_KLRG1negCD57neg_3	pDCs_CD4neg	0.396619	0.3019
2941	CD4_memory_KLRG1posCD57pos	pDCs_CD4neg	-0.54374	0.0940115
2942	CD8_T_cells	pDCs_CD4neg	-0.109233	0.821432
2943	CD8_naive	pDCs_CD4neg	0.480651	0.163702
2944	CD8_effector	pDCs_CD4neg	-0.0188679	0.973482
2945	CD8_memory_cells	pDCs_CD4neg	0.102081	0.83545
2946	CD8_memory_KLRG1negCD57neg	pDCs_CD4neg	0.138492	0.77575
2947	CD8_memory_KLRG1posCD57neg	pDCs_CD4neg	0.13459	0.783165
2948	CD8_memory_KLRG1posCD57neg_1	pDCs_CD4neg	0.106632	0.825438
2949	CD8_memory_KLRG1posCD57neg_2	pDCs_CD4neg	0.197788	0.667565
2950	CD8_memory_KLRG1posCD57pos	pDCs_CD4neg	-0.200716	0.664964
2951	CD8_TEMRAs	pDCs_CD4neg	-0.277634	0.508087
2952	CD8_TEMRA_CD57neg	pDCs_CD4neg	-0.250325	0.568164
2953	CD8_TEMRA_CD57pos	pDCs_CD4neg	-0.292588	0.482459
2954	CD8_TEMRA_CD57pos_1	pDCs_CD4neg	-0.186606	0.691601
2955	CD8_TEMRA_CD57pos_2	pDCs_CD4neg	-0.310794	0.451111
2956	DNs	pDCs_CD4neg	0.426663	0.249646
2957	GDs	pDCs_CD4neg	-0.144994	0.765172
2958	GD1	pDCs_CD4neg	-0.33637	0.41134
2959	GD2	pDCs_CD4neg	0.142393	0.768466
2960	GD3	pDCs_CD4neg	-0.049363	0.930867
2961	NKT_cells	pDCs_CD4neg	-0.246174	0.574166
2962	DP	pDCs_CD4neg	0.0903164	0.854468
2963	B_cells	pDCs_CD4neg	-0.441626	0.220163
2964	ABCs	pDCs_CD4neg	-0.248455	0.569276
2965	Bregs	pDCs_CD4neg	-0.322534	0.432556
2966	ASCs	pDCs_CD4neg	-0.146072	0.762524
2967	CD27neg_B_cells	pDCs_CD4neg	-0.0279584	0.966073
2968	CD27pos_B_cells	pDCs_CD4neg	-0.497561	0.142106
2969	Monocytes	pDCs_CD4neg	-0.13459	0.783165
2970	Monocytes_CD16	pDCs_CD4neg	-0.286086	0.491669
2971	Monocytes_CD14	pDCs_CD4neg	-0.113784	0.816253
2972	Monocytes_CD14posCD69neg	pDCs_CD4neg	-0.143043	0.767972
2973	Monocytes_CD14posCD69pos	pDCs_CD4neg	0.376911	0.334855
2974	DCs	pDCs_CD4neg	0.429733	0.243365
2975	cDCs	pDCs_CD4neg	0.111545	0.816253
2976	pDCs	pDCs_CD4neg	0.80748	0.000430168
2990	T_cells	pDCs_CD4pos	-0.422352	0.253624
2991	CD4_T_cells	pDCs_CD4pos	-0.159844	0.740402
2992	CD4_naive	pDCs_CD4pos	0.167641	0.727516
2993	CD4_effector_cells	pDCs_CD4pos	-0.207927	0.651049
2994	CD4_effector_Treg	pDCs_CD4pos	-0.0789987	0.874868
2995	CD4_effector_rest	pDCs_CD4pos	-0.125203	0.800354
2996	CD4_memory_cells	pDCs_CD4pos	-0.161793	0.735122
2997	CD4_memory_KLRG1negCD57neg	pDCs_CD4pos	-0.000974976	0.997744
2998	CD4_memory_KLRG1negCD57neg_1	pDCs_CD4pos	0.0415855	0.94308
2999	CD4_memory_KLRG1negCD57neg_2	pDCs_CD4pos	-0.0922977	0.850939
3000	CD4_memory_KLRG1posCD57neg	pDCs_CD4pos	-0.507312	0.131536
3001	CD4_memory_KLRG1negCD57neg_3	pDCs_CD4pos	-0.0175439	0.973482
3002	CD4_memory_KLRG1posCD57pos	pDCs_CD4pos	-0.306142	0.45651
3003	CD8_T_cells	pDCs_CD4pos	-0.272255	0.517326
3004	CD8_naive	pDCs_CD4pos	-0.0896978	0.855414
3005	CD8_effector	pDCs_CD4pos	-0.291938	0.483245
3006	CD8_memory_cells	pDCs_CD4pos	-0.124756	0.800725
3007	CD8_memory_KLRG1negCD57neg	pDCs_CD4pos	-0.109812	0.820431
3008	CD8_memory_KLRG1posCD57neg	pDCs_CD4pos	-0.101365	0.83545
3009	CD8_memory_KLRG1posCD57neg_1	pDCs_CD4pos	-0.187784	0.689151
3010	CD8_memory_KLRG1posCD57neg_2	pDCs_CD4pos	-0.10143	0.83545
3011	CD8_memory_KLRG1posCD57pos	pDCs_CD4pos	0.0243823	0.968304
3012	CD8_TEMRAs	pDCs_CD4pos	-0.225471	0.619035
3013	CD8_TEMRA_CD57neg	pDCs_CD4pos	-0.248863	0.568245
3014	CD8_TEMRA_CD57pos	pDCs_CD4pos	-0.239766	0.59003
3015	CD8_TEMRA_CD57pos_1	pDCs_CD4pos	-0.0337882	0.95657
3016	CD8_TEMRA_CD57pos_2	pDCs_CD4pos	-0.318389	0.43943
3017	DNs	pDCs_CD4pos	0.0257329	0.967806
3018	GDs	pDCs_CD4pos	-0.0896686	0.855414
3019	GD1	pDCs_CD4pos	-0.171651	0.718296
3020	GD2	pDCs_CD4pos	0.0324886	0.956862
3021	GD3	pDCs_CD4pos	-0.0405101	0.945638
3022	NKT_cells	pDCs_CD4pos	0.101204	0.835511
3023	DP	pDCs_CD4pos	-0.347019	0.393694
3024	B_cells	pDCs_CD4pos	-0.329217	0.419069
3025	ABCs	pDCs_CD4pos	-0.316542	0.442871
3026	Bregs	pDCs_CD4pos	-0.487824	0.155885
3027	ASCs	pDCs_CD4pos	0.155204	0.749268
3028	CD27neg_B_cells	pDCs_CD4pos	0.0539311	0.925151
3029	CD27pos_B_cells	pDCs_CD4pos	-0.462788	0.190931
3030	Monocytes	pDCs_CD4pos	0.2872	0.49029
3031	Monocytes_CD16	pDCs_CD4pos	0.210526	0.64918
3032	Monocytes_CD14	pDCs_CD4pos	0.302144	0.465454
3033	Monocytes_CD14posCD69neg	pDCs_CD4pos	0.277453	0.508087
3034	Monocytes_CD14posCD69pos	pDCs_CD4pos	0.227494	0.613763
3035	DCs	pDCs_CD4pos	0.707412	0.00850365
3036	cDCs	pDCs_CD4pos	0.473838	0.174718
3037	pDCs	pDCs_CD4pos	0.911927	1.14574e-06
3038	pDCs_CD4neg	pDCs_CD4pos	0.522446	0.116352
3051	T_cells	NK_cells	-0.546753	0.0912709
3052	CD4_T_cells	NK_cells	-0.441558	0.220163
3053	CD4_naive	NK_cells	-0.145455	0.76387
3054	CD4_effector_cells	NK_cells	-0.307792	0.454053
3055	CD4_effector_Treg	NK_cells	-0.20013	0.665877
3056	CD4_effector_rest	NK_cells	-0.288593	0.49029
3057	CD4_memory_cells	NK_cells	-0.423377	0.253624
3058	CD4_memory_KLRG1negCD57neg	NK_cells	-0.19292	0.676353
3059	CD4_memory_KLRG1negCD57neg_1	NK_cells	-0.0922078	0.850939
3060	CD4_memory_KLRG1negCD57neg_2	NK_cells	-0.313738	0.445601
3061	CD4_memory_KLRG1posCD57neg	NK_cells	-0.54888	0.0907944
3062	CD4_memory_KLRG1negCD57neg_3	NK_cells	-0.205195	0.656257
3063	CD4_memory_KLRG1posCD57pos	NK_cells	-0.323482	0.430028
3064	CD8_T_cells	NK_cells	-0.0701299	0.894588
3065	CD8_naive	NK_cells	-0.363105	0.362219
3066	CD8_effector	NK_cells	0.165042	0.730372
3067	CD8_memory_cells	NK_cells	-0.0558442	0.921827
3068	CD8_memory_KLRG1negCD57neg	NK_cells	-0.212987	0.644499
3069	CD8_memory_KLRG1posCD57neg	NK_cells	0.0363636	0.951002
3070	CD8_memory_KLRG1posCD57neg_1	NK_cells	-0.0155844	0.975324
3071	CD8_memory_KLRG1posCD57neg_2	NK_cells	0.129305	0.796114
3072	CD8_memory_KLRG1posCD57pos	NK_cells	-0.252112	0.565839
3073	CD8_TEMRAs	NK_cells	-0.0792208	0.874826
3074	CD8_TEMRA_CD57neg	NK_cells	-0.0805195	0.874826
3075	CD8_TEMRA_CD57pos	NK_cells	-0.103896	0.831737
3076	CD8_TEMRA_CD57pos_1	NK_cells	-0.272727	0.517326
3077	CD8_TEMRA_CD57pos_2	NK_cells	-0.0974026	0.842509
3078	DNs	NK_cells	-0.339194	0.405561
3079	GDs	NK_cells	-0.315584	0.442871
3080	GD1	NK_cells	-0.393762	0.308501
3081	GD2	NK_cells	-0.142857	0.767972
3082	GD3	NK_cells	-0.132552	0.788348
3083	NKT_cells	NK_cells	0.450082	0.208266
3084	DP	NK_cells	-0.494955	0.146247
3085	B_cells	NK_cells	-0.132511	0.788348
3086	ABCs	NK_cells	-0.190322	0.684124
3087	Bregs	NK_cells	-0.328117	0.419145
3088	ASCs	NK_cells	0.394508	0.307411
3089	CD27neg_B_cells	NK_cells	0.192208	0.677467
3090	CD27pos_B_cells	NK_cells	-0.161741	0.735122
3091	Monocytes	NK_cells	0.0038961	0.99533
3092	Monocytes_CD16	NK_cells	0.333766	0.415936
3093	Monocytes_CD14	NK_cells	-0.0246753	0.967806
3094	Monocytes_CD14posCD69neg	NK_cells	0.1	0.837982
3095	Monocytes_CD14posCD69pos	NK_cells	-0.0831439	0.871099
3096	DCs	NK_cells	0.179987	0.703805
3097	cDCs	NK_cells	0.0539136	0.925151
3098	pDCs	NK_cells	0.330627	0.418198
3099	pDCs_CD4neg	NK_cells	0.209363	0.651049
3100	pDCs_CD4pos	NK_cells	0.362573	0.363423
3112	T_cells	NK_CD56bright	-0.0279402	0.966073
3113	CD4_T_cells	NK_CD56bright	0.269656	0.522274
3114	CD4_naive	NK_CD56bright	0.404808	0.281939
3115	CD4_effector_cells	NK_CD56bright	0.213775	0.644499
3116	CD4_effector_Treg	NK_CD56bright	0.375813	0.336943
3117	CD4_effector_rest	NK_CD56bright	0.274472	0.513221
3118	CD4_memory_cells	NK_CD56bright	0.345029	0.396893
3119	CD4_memory_KLRG1negCD57neg	NK_CD56bright	0.516087	0.120708
3120	CD4_memory_KLRG1negCD57neg_1	NK_CD56bright	0.558155	0.082362
3121	CD4_memory_KLRG1negCD57neg_2	NK_CD56bright	0.367241	0.355121
3122	CD4_memory_KLRG1posCD57neg	NK_CD56bright	0.18362	0.69474
3123	CD4_memory_KLRG1negCD57neg_3	NK_CD56bright	0.534113	0.104574
3124	CD4_memory_KLRG1posCD57pos	NK_CD56bright	-0.423789	0.253624
3125	CD8_T_cells	NK_CD56bright	-0.374919	0.339072
3126	CD8_naive	NK_CD56bright	0.416965	0.26001
3127	CD8_effector	NK_CD56bright	0.0214564	0.97269
3128	CD8_memory_cells	NK_CD56bright	0.0688759	0.897306
3129	CD8_memory_KLRG1negCD57neg	NK_CD56bright	0.223522	0.624597
3130	CD8_memory_KLRG1posCD57neg	NK_CD56bright	0.0890189	0.856703
3131	CD8_memory_KLRG1posCD57neg_1	NK_CD56bright	-0.0188434	0.973482
3132	CD8_memory_KLRG1posCD57neg_2	NK_CD56bright	0.235046	0.601596
3133	CD8_memory_KLRG1posCD57pos	NK_CD56bright	0.0169051	0.973482
3134	CD8_TEMRAs	NK_CD56bright	-0.516569	0.120323
3135	CD8_TEMRA_CD57neg	NK_CD56bright	-0.2859	0.491669
3136	CD8_TEMRA_CD57pos	NK_CD56bright	-0.575699	0.0688026
3137	CD8_TEMRA_CD57pos_1	NK_CD56bright	-0.153996	0.749268
3138	CD8_TEMRA_CD57pos_2	NK_CD56bright	-0.559454	0.0810052
3139	DNs	NK_CD56bright	0.436483	0.229475
3140	GDs	NK_CD56bright	0.252762	0.565109
3141	GD1	NK_CD56bright	-0.0981795	0.841738
3142	GD2	NK_CD56bright	0.22742	0.613763
3143	GD3	NK_CD56bright	0.312647	0.447812
3144	NKT_cells	NK_CD56bright	-0.0162708	0.975098
3145	DP	NK_CD56bright	-0.0335615	0.956797
3146	B_cells	NK_CD56bright	0.306792	0.455807
3147	ABCs	NK_CD56bright	0.0909977	0.853752
3148	Bregs	NK_CD56bright	-0.128129	0.798541
3149	ASCs	NK_CD56bright	0.0560183	0.921827
3150	CD27neg_B_cells	NK_CD56bright	0.0974659	0.842509
3151	CD27pos_B_cells	NK_CD56bright	0.078648	0.874868
3152	Monocytes	NK_CD56bright	-0.107212	0.824882
3153	Monocytes_CD16	NK_CD56bright	0.147498	0.760445
3154	Monocytes_CD14	NK_CD56bright	-0.122157	0.805963
3155	Monocytes_CD14posCD69neg	NK_CD56bright	-0.25861	0.548294
3156	Monocytes_CD14posCD69pos	NK_CD56bright	0.0425739	0.942703
3157	DCs	NK_CD56bright	0.147269	0.760591
3158	cDCs	NK_CD56bright	-0.0324992	0.956862
3159	pDCs	NK_CD56bright	0.275593	0.511733
3160	pDCs_CD4neg	NK_CD56bright	0.249512	0.568164
3161	pDCs_CD4pos	NK_CD56bright	0.208062	0.651049
3162	NK_cells	NK_CD56bright	0.0818714	0.8733
3173	T_cells	NK_CD56dim	-0.544156	0.0938287
3174	CD4_T_cells	NK_CD56dim	-0.455844	0.199454
3175	CD4_naive	NK_CD56dim	-0.174026	0.712065
3176	CD4_effector_cells	NK_CD56dim	-0.322078	0.433621
3177	CD4_effector_Treg	NK_CD56dim	-0.213125	0.644499
3178	CD4_effector_rest	NK_CD56dim	-0.301593	0.466787
3179	CD4_memory_cells	NK_CD56dim	-0.433766	0.235131
3180	CD4_memory_KLRG1negCD57neg	NK_CD56dim	-0.208509	0.651049
3181	CD4_memory_KLRG1negCD57neg_1	NK_CD56dim	-0.118182	0.812911
3182	CD4_memory_KLRG1negCD57neg_2	NK_CD56dim	-0.327379	0.419668
3183	CD4_memory_KLRG1posCD57neg	NK_CD56dim	-0.540435	0.0975511
3184	CD4_memory_KLRG1negCD57neg_3	NK_CD56dim	-0.206494	0.653967
3185	CD4_memory_KLRG1posCD57pos	NK_CD56dim	-0.320234	0.435983
3186	CD8_T_cells	NK_CD56dim	-0.0532468	0.925962
3187	CD8_naive	NK_CD56dim	-0.378694	0.333168
3188	CD8_effector	NK_CD56dim	0.177388	0.709221
3189	CD8_memory_cells	NK_CD56dim	-0.0493506	0.930867
3190	CD8_memory_KLRG1negCD57neg	NK_CD56dim	-0.203896	0.657919
3191	CD8_memory_KLRG1posCD57neg	NK_CD56dim	0.0428571	0.942215
3192	CD8_memory_KLRG1posCD57neg_1	NK_CD56dim	0.0012987	0.997177
3193	CD8_memory_KLRG1posCD57neg_2	NK_CD56dim	0.120858	0.807098
3194	CD8_memory_KLRG1posCD57pos	NK_CD56dim	-0.252762	0.565109
3195	CD8_TEMRAs	NK_CD56dim	-0.061039	0.914054
3196	CD8_TEMRA_CD57neg	NK_CD56dim	-0.0675325	0.900592
3197	CD8_TEMRA_CD57pos	NK_CD56dim	-0.0883117	0.858216
3198	CD8_TEMRA_CD57pos_1	NK_CD56dim	-0.267532	0.526333
3199	CD8_TEMRA_CD57pos_2	NK_CD56dim	-0.0766234	0.878627
3200	DNs	NK_CD56dim	-0.330079	0.418198
3201	GDs	NK_CD56dim	-0.306494	0.455807
3202	GD1	NK_CD56dim	-0.37037	0.348269
3203	GD2	NK_CD56dim	-0.164935	0.730372
3204	GD3	NK_CD56dim	-0.126022	0.798889
3205	NKT_cells	NK_CD56dim	0.466342	0.18439
3206	DP	NK_CD56dim	-0.48193	0.162747
3207	B_cells	NK_CD56dim	-0.108477	0.822728
3208	ABCs	NK_CD56dim	-0.182527	0.696884
3209	Bregs	NK_CD56dim	-0.310777	0.451111
3210	ASCs	NK_CD56dim	0.391215	0.312992
3211	CD27neg_B_cells	NK_CD56dim	0.220779	0.631622
3212	CD27pos_B_cells	NK_CD56dim	-0.143553	0.767506
3213	Monocytes	NK_CD56dim	-0.0025974	0.99653
3214	Monocytes_CD16	NK_CD56dim	0.323377	0.430028
3215	Monocytes_CD14	NK_CD56dim	-0.0324675	0.956862
3216	Monocytes_CD14posCD69neg	NK_CD56dim	0.114286	0.816253
3217	Monocytes_CD14posCD69pos	NK_CD56dim	-0.111725	0.816253
3218	DCs	NK_CD56dim	0.164392	0.73141
3219	cDCs	NK_CD56dim	0.0461189	0.934574
3220	pDCs	NK_CD56dim	0.304644	0.459043
3221	pDCs_CD4neg	NK_CD56dim	0.192458	0.677467
3222	pDCs_CD4pos	NK_CD56dim	0.332684	0.416081
3223	NK_cells	NK_CD56dim	0.996104	3.04485e-18
3224	NK_CD56bright	NK_CD56dim	0.0617284	0.913215
3234	T_cells	NK_CD56dim_CD57neg	-0.483117	0.160691
3235	CD4_T_cells	NK_CD56dim_CD57neg	-0.505195	0.133586
3236	CD4_naive	NK_CD56dim_CD57neg	-0.163636	0.731502
3237	CD4_effector_cells	NK_CD56dim_CD57neg	-0.445455	0.215589
3238	CD4_effector_Treg	NK_CD56dim_CD57neg	-0.366472	0.35688
3239	CD4_effector_rest	NK_CD56dim_CD57neg	-0.283393	0.497424
3240	CD4_memory_cells	NK_CD56dim_CD57neg	-0.467532	0.18439
3241	CD4_memory_KLRG1negCD57neg	NK_CD56dim_CD57neg	-0.238389	0.592844
3242	CD4_memory_KLRG1negCD57neg_1	NK_CD56dim_CD57neg	-0.106494	0.825438
3243	CD4_memory_KLRG1negCD57neg_2	NK_CD56dim_CD57neg	-0.391686	0.31262
3244	CD4_memory_KLRG1posCD57neg	NK_CD56dim_CD57neg	-0.420916	0.254448
3245	CD4_memory_KLRG1negCD57neg_3	NK_CD56dim_CD57neg	-0.114286	0.816253
3246	CD4_memory_KLRG1posCD57pos	NK_CD56dim_CD57neg	-0.378045	0.33378
3247	CD8_T_cells	NK_CD56dim_CD57neg	0.0792208	0.874826
3248	CD8_naive	NK_CD56dim_CD57neg	-0.262423	0.537342
3249	CD8_effector	NK_CD56dim_CD57neg	0.438597	0.224353
3250	CD8_memory_cells	NK_CD56dim_CD57neg	0.175325	0.710526
3251	CD8_memory_KLRG1negCD57neg	NK_CD56dim_CD57neg	0.0675325	0.900592
3252	CD8_memory_KLRG1posCD57neg	NK_CD56dim_CD57neg	0.244156	0.579911
3253	CD8_memory_KLRG1posCD57neg_1	NK_CD56dim_CD57neg	0.309091	0.451111
3254	CD8_memory_KLRG1posCD57neg_2	NK_CD56dim_CD57neg	0.0220923	0.971243
3255	CD8_memory_KLRG1posCD57pos	NK_CD56dim_CD57neg	-0.111111	0.81683
3256	CD8_TEMRAs	NK_CD56dim_CD57neg	0.0233766	0.968578
3257	CD8_TEMRA_CD57neg	NK_CD56dim_CD57neg	0.215584	0.641547
3258	CD8_TEMRA_CD57pos	NK_CD56dim_CD57neg	0.00909091	0.989899
3259	CD8_TEMRA_CD57pos_1	NK_CD56dim_CD57neg	-0.163636	0.731502
3260	CD8_TEMRA_CD57pos_2	NK_CD56dim_CD57neg	0.0012987	0.997177
3261	DNs	NK_CD56dim_CD57neg	-0.0566408	0.921827
3262	GDs	NK_CD56dim_CD57neg	-0.162338	0.733858
3263	GD1	NK_CD56dim_CD57neg	0.104613	0.830173
3264	GD2	NK_CD56dim_CD57neg	-0.201299	0.664408
3265	GD3	NK_CD56dim_CD57neg	-0.183483	0.69474
3266	NKT_cells	NK_CD56dim_CD57neg	0.0286179	0.964732
3267	DP	NK_CD56dim_CD57neg	-0.251385	0.56624
3268	B_cells	NK_CD56dim_CD57neg	-0.0837934	0.871099
3269	ABCs	NK_CD56dim_CD57neg	-0.0558623	0.921827
3270	Bregs	NK_CD56dim_CD57neg	-0.062689	0.911951
3271	ASCs	NK_CD56dim_CD57neg	0.27003	0.521412
3272	CD27neg_B_cells	NK_CD56dim_CD57neg	0.0584416	0.918816
3273	CD27pos_B_cells	NK_CD56dim_CD57neg	-0.0792465	0.874826
3274	Monocytes	NK_CD56dim_CD57neg	0.0246753	0.967806
3275	Monocytes_CD16	NK_CD56dim_CD57neg	0.235065	0.601596
3276	Monocytes_CD14	NK_CD56dim_CD57neg	0.00519481	0.994672
3277	Monocytes_CD14posCD69neg	NK_CD56dim_CD57neg	0.0896104	0.855414
3278	Monocytes_CD14posCD69pos	NK_CD56dim_CD57neg	-0.140955	0.769812
3279	DCs	NK_CD56dim_CD57neg	0.153996	0.749268
3280	cDCs	NK_CD56dim_CD57neg	0.0597597	0.915501
3281	pDCs	NK_CD56dim_CD57neg	0.259825	0.545624
3282	pDCs_CD4neg	NK_CD56dim_CD57neg	0.195709	0.671443
3283	pDCs_CD4pos	NK_CD56dim_CD57neg	0.265107	0.531619
3284	NK_cells	NK_CD56dim_CD57neg	0.703896	0.0088977
3285	NK_CD56bright	NK_CD56dim_CD57neg	-0.0519818	0.926306
3286	NK_CD56dim	NK_CD56dim_CD57neg	0.714286	0.00730466
3295	T_cells	NK_CD56dim_CD57pos	-0.387013	0.320269
3296	CD4_T_cells	NK_CD56dim_CD57pos	-0.293506	0.481492
3297	CD4_naive	NK_CD56dim_CD57pos	-0.141558	0.769722
3298	CD4_effector_cells	NK_CD56dim_CD57pos	-0.185714	0.691601
3299	CD4_effector_Treg	NK_CD56dim_CD57pos	-0.133203	0.786701
3300	CD4_effector_rest	NK_CD56dim_CD57pos	-0.228794	0.610716
3301	CD4_memory_cells	NK_CD56dim_CD57pos	-0.371429	0.345283
3302	CD4_memory_KLRG1negCD57neg	NK_CD56dim_CD57pos	-0.20786	0.651049
3303	CD4_memory_KLRG1negCD57neg_1	NK_CD56dim_CD57pos	-0.202597	0.662743
3304	CD4_memory_KLRG1negCD57neg_2	NK_CD56dim_CD57pos	-0.268269	0.524654
3305	CD4_memory_KLRG1posCD57neg	NK_CD56dim_CD57pos	-0.481325	0.163538
3306	CD4_memory_KLRG1negCD57neg_3	NK_CD56dim_CD57pos	-0.231169	0.6068
3307	CD4_memory_KLRG1posCD57pos	NK_CD56dim_CD57pos	-0.179279	0.704911
3308	CD8_T_cells	NK_CD56dim_CD57pos	-0.0571429	0.920899
3309	CD8_naive	NK_CD56dim_CD57pos	-0.329977	0.418198
3310	CD8_effector	NK_CD56dim_CD57pos	-0.00454841	0.995271
3311	CD8_memory_cells	NK_CD56dim_CD57pos	-0.168831	0.725165
3312	CD8_memory_KLRG1negCD57neg	NK_CD56dim_CD57pos	-0.349351	0.389914
3313	CD8_memory_KLRG1posCD57neg	NK_CD56dim_CD57pos	-0.0831169	0.871099
3314	CD8_memory_KLRG1posCD57neg_1	NK_CD56dim_CD57pos	-0.148052	0.760445
3315	CD8_memory_KLRG1posCD57neg_2	NK_CD56dim_CD57pos	0.126706	0.798889
3316	CD8_memory_KLRG1posCD57pos	NK_CD56dim_CD57pos	-0.260559	0.543928
3317	CD8_TEMRAs	NK_CD56dim_CD57pos	-0.0233766	0.968578
3318	CD8_TEMRA_CD57neg	NK_CD56dim_CD57pos	-0.203896	0.657919
3319	CD8_TEMRA_CD57pos	NK_CD56dim_CD57pos	-0.0480519	0.930867
3320	CD8_TEMRA_CD57pos_1	NK_CD56dim_CD57pos	-0.120779	0.807098
3321	CD8_TEMRA_CD57pos_2	NK_CD56dim_CD57pos	-0.0402597	0.945638
3322	DNs	NK_CD56dim_CD57pos	-0.417319	0.259964
3323	GDs	NK_CD56dim_CD57pos	-0.331169	0.417999
3324	GD1	NK_CD56dim_CD57pos	-0.551007	0.0899435
3325	GD2	NK_CD56dim_CD57pos	-0.133766	0.78499
3326	GD3	NK_CD56dim_CD57pos	-0.0803147	0.874826
3327	NKT_cells	NK_CD56dim_CD57pos	0.552846	0.08813
3328	DP	NK_CD56dim_CD57pos	-0.586131	0.0606141
3329	B_cells	NK_CD56dim_CD57pos	-0.20786	0.651049
3330	ABCs	NK_CD56dim_CD57pos	-0.359208	0.369279
3331	Bregs	NK_CD56dim_CD57pos	-0.477503	0.169881
3332	ASCs	NK_CD56dim_CD57pos	0.310206	0.451111
3333	CD27neg_B_cells	NK_CD56dim_CD57pos	0.31039	0.451111
3334	CD27pos_B_cells	NK_CD56dim_CD57pos	-0.308542	0.452475
3335	Monocytes	NK_CD56dim_CD57pos	-0.116883	0.81463
3336	Monocytes_CD16	NK_CD56dim_CD57pos	0.209091	0.651049
3337	Monocytes_CD14	NK_CD56dim_CD57pos	-0.14026	0.772071
3338	Monocytes_CD14posCD69neg	NK_CD56dim_CD57pos	0.107792	0.823725
3339	Monocytes_CD14posCD69pos	NK_CD56dim_CD57pos	-0.11822	0.812911
3340	DCs	NK_CD56dim_CD57pos	0.118908	0.812088
3341	cDCs	NK_CD56dim_CD57pos	-0.0123417	0.9807
3342	pDCs	NK_CD56dim_CD57pos	0.272166	0.517326
3343	pDCs_CD4neg	NK_CD56dim_CD57pos	0.176853	0.709221
3344	pDCs_CD4pos	NK_CD56dim_CD57pos	0.294997	0.47837
3345	NK_cells	NK_CD56dim_CD57pos	0.861039	4.32266e-05
3346	NK_CD56bright	NK_CD56dim_CD57pos	0.0181936	0.973482
3347	NK_CD56dim	NK_CD56dim_CD57pos	0.867532	3.0854e-05
3348	NK_CD56dim_CD57neg	NK_CD56dim_CD57pos	0.349351	0.389914
3356	T_cells	NK_CD56dim_KLRG1posCD57pos	-0.214286	0.644015
3357	CD4_T_cells	NK_CD56dim_KLRG1posCD57pos	-0.3	0.467946
3358	CD4_naive	NK_CD56dim_KLRG1posCD57pos	0.0012987	0.997177
3359	CD4_effector_cells	NK_CD56dim_KLRG1posCD57pos	-0.328571	0.419145
3360	CD4_effector_Treg	NK_CD56dim_KLRG1posCD57pos	-0.226771	0.615526
3361	CD4_effector_rest	NK_CD56dim_KLRG1posCD57pos	-0.229444	0.610119
3362	CD4_memory_cells	NK_CD56dim_KLRG1posCD57pos	-0.462338	0.191456
3363	CD4_memory_KLRG1negCD57neg	NK_CD56dim_KLRG1posCD57pos	-0.320234	0.435983
3364	CD4_memory_KLRG1negCD57neg_1	NK_CD56dim_KLRG1posCD57pos	-0.309091	0.451111
3365	CD4_memory_KLRG1negCD57neg_2	NK_CD56dim_KLRG1posCD57pos	-0.350114	0.389183
3366	CD4_memory_KLRG1posCD57neg	NK_CD56dim_KLRG1posCD57pos	-0.233842	0.603051
3367	CD4_memory_KLRG1negCD57neg_3	NK_CD56dim_KLRG1posCD57pos	-0.263636	0.534363
3368	CD4_memory_KLRG1posCD57pos	NK_CD56dim_KLRG1posCD57pos	-0.2215	0.629256
3369	CD8_T_cells	NK_CD56dim_KLRG1posCD57pos	0.158442	0.742146
3370	CD8_naive	NK_CD56dim_KLRG1posCD57pos	0.00324781	0.995927
3371	CD8_effector	NK_CD56dim_KLRG1posCD57pos	0.282001	0.499367
3372	CD8_memory_cells	NK_CD56dim_KLRG1posCD57pos	-0.138961	0.774419
3373	CD8_memory_KLRG1negCD57neg	NK_CD56dim_KLRG1posCD57pos	-0.31039	0.451111
3374	CD8_memory_KLRG1posCD57neg	NK_CD56dim_KLRG1posCD57pos	0.0246753	0.967806
3375	CD8_memory_KLRG1posCD57neg_1	NK_CD56dim_KLRG1posCD57pos	-0.0168831	0.973482
3376	CD8_memory_KLRG1posCD57neg_2	NK_CD56dim_KLRG1posCD57pos	0.0935673	0.849268
3377	CD8_memory_KLRG1posCD57pos	NK_CD56dim_KLRG1posCD57pos	-0.304743	0.459043
3378	CD8_TEMRAs	NK_CD56dim_KLRG1posCD57pos	0.145455	0.76387
3379	CD8_TEMRA_CD57neg	NK_CD56dim_KLRG1posCD57pos	0.0766234	0.878627
3380	CD8_TEMRA_CD57pos	NK_CD56dim_KLRG1posCD57pos	0.0714286	0.891864
3381	CD8_TEMRA_CD57pos_1	NK_CD56dim_KLRG1posCD57pos	-0.0181818	0.973482
3382	CD8_TEMRA_CD57pos_2	NK_CD56dim_KLRG1posCD57pos	0.0311688	0.9588
3383	DNs	NK_CD56dim_KLRG1posCD57pos	-0.38021	0.33114
3384	GDs	NK_CD56dim_KLRG1posCD57pos	-0.514286	0.121088
3385	GD1	NK_CD56dim_KLRG1posCD57pos	-0.723197	0.00570231
3386	GD2	NK_CD56dim_KLRG1posCD57pos	-0.280519	0.500935
3387	GD3	NK_CD56dim_KLRG1posCD57pos	-0.278816	0.506139
3388	NKT_cells	NK_CD56dim_KLRG1posCD57pos	0.490407	0.152007
3389	DP	NK_CD56dim_KLRG1posCD57pos	-0.250082	0.568164
3390	B_cells	NK_CD56dim_KLRG1posCD57pos	-0.123417	0.802848
3391	ABCs	NK_CD56dim_KLRG1posCD57pos	-0.383891	0.323707
3392	Bregs	NK_CD56dim_KLRG1posCD57pos	-0.505513	0.133586
3393	ASCs	NK_CD56dim_KLRG1posCD57pos	0.246979	0.573704
3394	CD27neg_B_cells	NK_CD56dim_KLRG1posCD57pos	0.275325	0.511733
3395	CD27pos_B_cells	NK_CD56dim_KLRG1posCD57pos	-0.239688	0.59003
3396	Monocytes	NK_CD56dim_KLRG1posCD57pos	-0.106494	0.825438
3397	Monocytes_CD16	NK_CD56dim_KLRG1posCD57pos	0.228571	0.610716
3398	Monocytes_CD14	NK_CD56dim_KLRG1posCD57pos	-0.172727	0.714415
3399	Monocytes_CD14posCD69neg	NK_CD56dim_KLRG1posCD57pos	-0.0207792	0.972889
3400	Monocytes_CD14posCD69pos	NK_CD56dim_KLRG1posCD57pos	0.00714518	0.992906
3401	DCs	NK_CD56dim_KLRG1posCD57pos	0.0480832	0.930867
3402	cDCs	NK_CD56dim_KLRG1posCD57pos	-0.0935369	0.849268
3403	pDCs	NK_CD56dim_KLRG1posCD57pos	0.20786	0.651049
3404	pDCs_CD4neg	NK_CD56dim_KLRG1posCD57pos	0.272432	0.517326
3405	pDCs_CD4pos	NK_CD56dim_KLRG1posCD57pos	0.125406	0.800121
3406	NK_cells	NK_CD56dim_KLRG1posCD57pos	0.651948	0.0218795
3407	NK_CD56bright	NK_CD56dim_KLRG1posCD57pos	0.102014	0.83545
3408	NK_CD56dim	NK_CD56dim_KLRG1posCD57pos	0.661039	0.0188819
3409	NK_CD56dim_CD57neg	NK_CD56dim_KLRG1posCD57pos	0.196104	0.670504
3410	NK_CD56dim_CD57pos	NK_CD56dim_KLRG1posCD57pos	0.780519	0.00111615
3417	T_cells	NK_CD56dim_KLRG1negCD57pos	-0.379221	0.332726
3418	CD4_T_cells	NK_CD56dim_KLRG1negCD57pos	-0.253247	0.564411
3419	CD4_naive	NK_CD56dim_KLRG1negCD57pos	-0.281818	0.499367
3420	CD4_effector_cells	NK_CD56dim_KLRG1negCD57pos	-0.0207792	0.972889
3421	CD4_effector_Treg	NK_CD56dim_KLRG1negCD57pos	-0.0578298	0.920075
3422	CD4_effector_rest	NK_CD56dim_KLRG1negCD57pos	-0.081898	0.8733
3423	CD4_memory_cells	NK_CD56dim_KLRG1negCD57pos	-0.196104	0.670504
3424	CD4_memory_KLRG1negCD57neg	NK_CD56dim_KLRG1negCD57pos	-0.0759987	0.880475
3425	CD4_memory_KLRG1negCD57neg_1	NK_CD56dim_KLRG1negCD57pos	-0.0493506	0.930867
3426	CD4_memory_KLRG1negCD57neg_2	NK_CD56dim_KLRG1negCD57pos	-0.154596	0.749268
3427	CD4_memory_KLRG1posCD57neg	NK_CD56dim_KLRG1negCD57pos	-0.520299	0.117064
3428	CD4_memory_KLRG1negCD57neg_3	NK_CD56dim_KLRG1negCD57pos	-0.184416	0.693315
3429	CD4_memory_KLRG1posCD57pos	NK_CD56dim_KLRG1negCD57pos	0.0526145	0.926306
3430	CD8_T_cells	NK_CD56dim_KLRG1negCD57pos	-0.0948052	0.847207
3431	CD8_naive	NK_CD56dim_KLRG1negCD57pos	-0.47483	0.174313
3432	CD8_effector	NK_CD56dim_KLRG1negCD57pos	-0.100065	0.837982
3433	CD8_memory_cells	NK_CD56dim_KLRG1negCD57pos	-0.074026	0.885255
3434	CD8_memory_KLRG1negCD57neg	NK_CD56dim_KLRG1negCD57pos	-0.222078	0.628575
3435	CD8_memory_KLRG1posCD57neg	NK_CD56dim_KLRG1negCD57pos	-0.0571429	0.920899
3436	CD8_memory_KLRG1posCD57neg_1	NK_CD56dim_KLRG1negCD57pos	-0.115584	0.816253
3437	CD8_memory_KLRG1posCD57neg_2	NK_CD56dim_KLRG1negCD57pos	0.112411	0.816253
3438	CD8_memory_KLRG1posCD57pos	NK_CD56dim_KLRG1negCD57pos	-0.101365	0.83545
3439	CD8_TEMRAs	NK_CD56dim_KLRG1negCD57pos	-0.038961	0.947056
3440	CD8_TEMRA_CD57neg	NK_CD56dim_KLRG1negCD57pos	-0.22987	0.609004
3441	CD8_TEMRA_CD57pos	NK_CD56dim_KLRG1negCD57pos	-0.00779221	0.992235
3442	CD8_TEMRA_CD57pos_1	NK_CD56dim_KLRG1negCD57pos	-0.0623377	0.911951
3443	CD8_TEMRA_CD57pos_2	NK_CD56dim_KLRG1negCD57pos	0.0155844	0.975324
3444	DNs	NK_CD56dim_KLRG1negCD57pos	-0.342449	0.400085
3445	GDs	NK_CD56dim_KLRG1negCD57pos	-0.184416	0.693315
3446	GD1	NK_CD56dim_KLRG1negCD57pos	-0.218973	0.634728
3447	GD2	NK_CD56dim_KLRG1negCD57pos	-0.115584	0.816253
3448	GD3	NK_CD56dim_KLRG1negCD57pos	-0.0953328	0.847207
3449	NKT_cells	NK_CD56dim_KLRG1negCD57pos	0.435773	0.230814
3450	DP	NK_CD56dim_KLRG1negCD57pos	-0.604366	0.0467497
3451	B_cells	NK_CD56dim_KLRG1negCD57pos	-0.233842	0.603051
3452	ABCs	NK_CD56dim_KLRG1negCD57pos	-0.135109	0.783067
3453	Bregs	NK_CD56dim_KLRG1negCD57pos	-0.253423	0.564411
3454	ASCs	NK_CD56dim_KLRG1negCD57pos	0.374091	0.339486
3455	CD27neg_B_cells	NK_CD56dim_KLRG1negCD57pos	0.122078	0.805963
3456	CD27pos_B_cells	NK_CD56dim_KLRG1negCD57pos	-0.211757	0.646766
3457	Monocytes	NK_CD56dim_KLRG1negCD57pos	-0.176623	0.709221
3458	Monocytes_CD16	NK_CD56dim_KLRG1negCD57pos	0.148052	0.760445
3459	Monocytes_CD14	NK_CD56dim_KLRG1negCD57pos	-0.158442	0.742146
3460	Monocytes_CD14posCD69neg	NK_CD56dim_KLRG1negCD57pos	0.0974026	0.842509
3461	Monocytes_CD14posCD69pos	NK_CD56dim_KLRG1negCD57pos	-0.241637	0.585501
3462	DCs	NK_CD56dim_KLRG1negCD57pos	0.0311891	0.9588
3463	cDCs	NK_CD56dim_KLRG1negCD57pos	-0.0318285	0.958076
3464	pDCs	NK_CD56dim_KLRG1negCD57pos	0.112374	0.816253
3465	pDCs_CD4neg	NK_CD56dim_KLRG1negCD57pos	-0.0481145	0.930867
3466	pDCs_CD4pos	NK_CD56dim_KLRG1negCD57pos	0.232619	0.604286
3467	NK_cells	NK_CD56dim_KLRG1negCD57pos	0.754545	0.00267358
3468	NK_CD56bright	NK_CD56dim_KLRG1negCD57pos	-0.11436	0.816253
3469	NK_CD56dim	NK_CD56dim_KLRG1negCD57pos	0.748052	0.00309836
3470	NK_CD56dim_CD57neg	NK_CD56dim_KLRG1negCD57pos	0.381818	0.328652
3471	NK_CD56dim_CD57pos	NK_CD56dim_KLRG1negCD57pos	0.824675	0.000229104
3472	NK_CD56dim_KLRG1posCD57pos	NK_CD56dim_KLRG1negCD57pos	0.353247	0.383248
3478	T_cells	NK_CD56dim_KLRG1negCD57neg	-0.4	0.294814
3479	CD4_T_cells	NK_CD56dim_KLRG1negCD57neg	-0.466234	0.18439
3480	CD4_naive	NK_CD56dim_KLRG1negCD57neg	-0.28961	0.489796
3481	CD4_effector_cells	NK_CD56dim_KLRG1negCD57neg	-0.385714	0.320967
3482	CD4_effector_Treg	NK_CD56dim_KLRG1negCD57neg	-0.332684	0.416081
3483	CD4_effector_rest	NK_CD56dim_KLRG1negCD57neg	-0.297043	0.474301
3484	CD4_memory_cells	NK_CD56dim_KLRG1negCD57neg	-0.377922	0.33378
3485	CD4_memory_KLRG1negCD57neg	NK_CD56dim_KLRG1negCD57neg	-0.176031	0.709845
3486	CD4_memory_KLRG1negCD57neg_1	NK_CD56dim_KLRG1negCD57neg	-0.0961039	0.844767
3487	CD4_memory_KLRG1negCD57neg_2	NK_CD56dim_KLRG1negCD57neg	-0.331276	0.417999
3488	CD4_memory_KLRG1posCD57neg	NK_CD56dim_KLRG1negCD57neg	-0.511205	0.125242
3489	CD4_memory_KLRG1negCD57neg_3	NK_CD56dim_KLRG1negCD57neg	-0.1	0.837982
3490	CD4_memory_KLRG1posCD57pos	NK_CD56dim_KLRG1negCD57neg	-0.149399	0.760445
3491	CD8_T_cells	NK_CD56dim_KLRG1negCD57neg	0.0909091	0.853752
3492	CD8_naive	NK_CD56dim_KLRG1negCD57neg	-0.349464	0.389914
3493	CD8_effector	NK_CD56dim_KLRG1negCD57neg	0.214425	0.644015
3494	CD8_memory_cells	NK_CD56dim_KLRG1negCD57neg	0.123377	0.802848
3495	CD8_memory_KLRG1negCD57neg	NK_CD56dim_KLRG1negCD57neg	0.0415584	0.94308
3496	CD8_memory_KLRG1posCD57neg	NK_CD56dim_KLRG1negCD57neg	0.168831	0.725165
3497	CD8_memory_KLRG1posCD57neg_1	NK_CD56dim_KLRG1negCD57neg	0.21039	0.64918
3498	CD8_memory_KLRG1posCD57neg_2	NK_CD56dim_KLRG1negCD57neg	-0.00909682	0.989899
3499	CD8_memory_KLRG1posCD57pos	NK_CD56dim_KLRG1negCD57neg	-0.0474334	0.931921
3500	CD8_TEMRAs	NK_CD56dim_KLRG1negCD57neg	0.116883	0.81463
3501	CD8_TEMRA_CD57neg	NK_CD56dim_KLRG1negCD57neg	0.188312	0.688186
3502	CD8_TEMRA_CD57pos	NK_CD56dim_KLRG1negCD57neg	0.144156	0.766222
3503	CD8_TEMRA_CD57pos_1	NK_CD56dim_KLRG1negCD57neg	0.0363636	0.951002
3504	CD8_TEMRA_CD57pos_2	NK_CD56dim_KLRG1negCD57neg	0.111688	0.816253
3505	DNs	NK_CD56dim_KLRG1negCD57neg	-0.0638023	0.910259
3506	GDs	NK_CD56dim_KLRG1negCD57neg	-0.0324675	0.956862
3507	GD1	NK_CD56dim_KLRG1negCD57neg	0.25796	0.549358
3508	GD2	NK_CD56dim_KLRG1negCD57neg	-0.0935065	0.849268
3509	GD3	NK_CD56dim_KLRG1negCD57neg	-0.00783558	0.992235
3510	NKT_cells	NK_CD56dim_KLRG1negCD57neg	0.151545	0.755595
3511	DP	NK_CD56dim_KLRG1negCD57neg	-0.346468	0.393694
3512	B_cells	NK_CD56dim_KLRG1negCD57neg	-0.0448197	0.938296
3513	ABCs	NK_CD56dim_KLRG1negCD57neg	0.0708022	0.892814
3514	Bregs	NK_CD56dim_KLRG1negCD57neg	-0.0546861	0.924978
3515	ASCs	NK_CD56dim_KLRG1negCD57neg	0.274641	0.513181
3516	CD27neg_B_cells	NK_CD56dim_KLRG1negCD57neg	-0.0181818	0.973482
3517	CD27pos_B_cells	NK_CD56dim_KLRG1negCD57neg	-0.0734005	0.887103
3518	Monocytes	NK_CD56dim_KLRG1negCD57neg	-0.0844156	0.870624
3519	Monocytes_CD16	NK_CD56dim_KLRG1negCD57neg	0.164935	0.730372
3520	Monocytes_CD14	NK_CD56dim_KLRG1negCD57neg	-0.0948052	0.847207
3521	Monocytes_CD14posCD69neg	NK_CD56dim_KLRG1negCD57neg	0.0558442	0.921827
3522	Monocytes_CD14posCD69pos	NK_CD56dim_KLRG1negCD57neg	-0.289055	0.49029
3523	DCs	NK_CD56dim_KLRG1negCD57neg	0.0266407	0.96742
3524	cDCs	NK_CD56dim_KLRG1negCD57neg	-0.0727509	0.887899
3525	pDCs	NK_CD56dim_KLRG1negCD57neg	0.1481	0.760445
3526	pDCs_CD4neg	NK_CD56dim_KLRG1negCD57neg	0.036411	0.951002
3527	pDCs_CD4pos	NK_CD56dim_KLRG1negCD57neg	0.221572	0.629256
3528	NK_cells	NK_CD56dim_KLRG1negCD57neg	0.572727	0.070757
3529	NK_CD56bright	NK_CD56dim_KLRG1negCD57neg	-0.0838207	0.871099
3530	NK_CD56dim	NK_CD56dim_KLRG1negCD57neg	0.580519	0.0650594
3531	NK_CD56dim_CD57neg	NK_CD56dim_KLRG1negCD57neg	0.848052	7.59642e-05
3532	NK_CD56dim_CD57pos	NK_CD56dim_KLRG1negCD57neg	0.301299	0.466787
3533	NK_CD56dim_KLRG1posCD57pos	NK_CD56dim_KLRG1negCD57neg	-0.0155844	0.975324
3534	NK_CD56dim_KLRG1negCD57pos	NK_CD56dim_KLRG1negCD57neg	0.522078	0.116352
3539	T_cells	NK_CD56dim_KLRG1posCD57neg	-0.357143	0.37327
3540	CD4_T_cells	NK_CD56dim_KLRG1posCD57neg	-0.376623	0.334855
3541	CD4_naive	NK_CD56dim_KLRG1posCD57neg	0.0467532	0.933334
3542	CD4_effector_cells	NK_CD56dim_KLRG1posCD57neg	-0.324675	0.42754
3543	CD4_effector_Treg	NK_CD56dim_KLRG1posCD57neg	-0.22872	0.610716
3544	CD4_effector_rest	NK_CD56dim_KLRG1posCD57neg	-0.142347	0.768466
3545	CD4_memory_cells	NK_CD56dim_KLRG1posCD57neg	-0.449351	0.2084
3546	CD4_memory_KLRG1negCD57neg	NK_CD56dim_KLRG1posCD57neg	-0.153946	0.749268
3547	CD4_memory_KLRG1negCD57neg_1	NK_CD56dim_KLRG1posCD57neg	-0.0155844	0.975324
3548	CD4_memory_KLRG1negCD57neg_2	NK_CD56dim_KLRG1posCD57neg	-0.309841	0.451111
3549	CD4_memory_KLRG1posCD57neg	NK_CD56dim_KLRG1posCD57neg	-0.227347	0.613763
3550	CD4_memory_KLRG1negCD57neg_3	NK_CD56dim_KLRG1posCD57neg	0.0168831	0.973482
3551	CD4_memory_KLRG1posCD57pos	NK_CD56dim_KLRG1posCD57neg	-0.57746	0.0674836
3552	CD8_T_cells	NK_CD56dim_KLRG1posCD57neg	0.0961039	0.844767
3553	CD8_naive	NK_CD56dim_KLRG1posCD57neg	-0.0480676	0.930867
3554	CD8_effector	NK_CD56dim_KLRG1posCD57neg	0.594542	0.0546138
3555	CD8_memory_cells	NK_CD56dim_KLRG1posCD57neg	0.219481	0.634532
3556	CD8_memory_KLRG1negCD57neg	NK_CD56dim_KLRG1posCD57neg	0.120779	0.807098
3557	CD8_memory_KLRG1posCD57neg	NK_CD56dim_KLRG1posCD57neg	0.315584	0.442871
3558	CD8_memory_KLRG1posCD57neg_1	NK_CD56dim_KLRG1posCD57neg	0.364935	0.359832
3559	CD8_memory_KLRG1posCD57neg_2	NK_CD56dim_KLRG1posCD57neg	0.186485	0.691601
3560	CD8_memory_KLRG1posCD57pos	NK_CD56dim_KLRG1posCD57neg	-0.236517	0.59804
3561	CD8_TEMRAs	NK_CD56dim_KLRG1posCD57neg	-0.0441558	0.93964
3562	CD8_TEMRA_CD57neg	NK_CD56dim_KLRG1posCD57neg	0.215584	0.641547
3563	CD8_TEMRA_CD57pos	NK_CD56dim_KLRG1posCD57neg	-0.11039	0.819135
3564	CD8_TEMRA_CD57pos_1	NK_CD56dim_KLRG1posCD57neg	-0.293506	0.481492
3565	CD8_TEMRA_CD57pos_2	NK_CD56dim_KLRG1posCD57neg	-0.125974	0.798889
3566	DNs	NK_CD56dim_KLRG1posCD57neg	0.0286459	0.964732
3567	GDs	NK_CD56dim_KLRG1posCD57neg	-0.314286	0.444819
3568	GD1	NK_CD56dim_KLRG1posCD57neg	-0.185835	0.691601
3569	GD2	NK_CD56dim_KLRG1posCD57neg	-0.205195	0.656257
3570	GD3	NK_CD56dim_KLRG1posCD57neg	-0.33693	0.410605
3571	NKT_cells	NK_CD56dim_KLRG1posCD57neg	-0.0416261	0.94308
3572	DP	NK_CD56dim_KLRG1posCD57neg	-0.0866171	0.864288
3573	B_cells	NK_CD56dim_KLRG1posCD57neg	-0.105879	0.826733
3574	ABCs	NK_CD56dim_KLRG1posCD57neg	-0.104579	0.830173
3575	Bregs	NK_CD56dim_KLRG1posCD57neg	-0.0480171	0.930867
3576	ASCs	NK_CD56dim_KLRG1posCD57neg	0.302961	0.464238
3577	CD27neg_B_cells	NK_CD56dim_KLRG1posCD57neg	0.038961	0.947056
3578	CD27pos_B_cells	NK_CD56dim_KLRG1posCD57neg	-0.057811	0.920075
3579	Monocytes	NK_CD56dim_KLRG1posCD57neg	-0.0519481	0.926306
3580	Monocytes_CD16	NK_CD56dim_KLRG1posCD57neg	0.242857	0.583346
3581	Monocytes_CD14	NK_CD56dim_KLRG1posCD57neg	-0.0961039	0.844767
3582	Monocytes_CD14posCD69neg	NK_CD56dim_KLRG1posCD57neg	-0.102597	0.835058
3583	Monocytes_CD14posCD69pos	NK_CD56dim_KLRG1posCD57neg	0.11887	0.812088
3584	DCs	NK_CD56dim_KLRG1posCD57neg	0.226121	0.617573
3585	cDCs	NK_CD56dim_KLRG1posCD57neg	0.10328	0.833032
3586	pDCs	NK_CD56dim_KLRG1posCD57neg	0.277363	0.508087
3587	pDCs_CD4neg	NK_CD56dim_KLRG1posCD57neg	0.403771	0.284504
3588	pDCs_CD4pos	NK_CD56dim_KLRG1posCD57neg	0.146199	0.762524
3589	NK_cells	NK_CD56dim_KLRG1posCD57neg	0.653247	0.0216188
3590	NK_CD56bright	NK_CD56dim_KLRG1posCD57neg	0.0792723	0.874826
3591	NK_CD56dim	NK_CD56dim_KLRG1posCD57neg	0.663636	0.0182683
3592	NK_CD56dim_CD57neg	NK_CD56dim_KLRG1posCD57neg	0.816883	0.000308076
3593	NK_CD56dim_CD57pos	NK_CD56dim_KLRG1posCD57neg	0.385714	0.320967
3594	NK_CD56dim_KLRG1posCD57pos	NK_CD56dim_KLRG1posCD57neg	0.502597	0.135607
3595	NK_CD56dim_KLRG1negCD57pos	NK_CD56dim_KLRG1posCD57neg	0.176623	0.709221
3596	NK_CD56dim_KLRG1negCD57neg	NK_CD56dim_KLRG1posCD57neg	0.492208	0.149823
3600	T_cells	NK_CD56dim_KLRG1posCD57neg_1	-0.266234	0.528375
3601	CD4_T_cells	NK_CD56dim_KLRG1posCD57neg_1	-0.331169	0.417999
3602	CD4_naive	NK_CD56dim_KLRG1posCD57neg_1	0.0792208	0.874826
3603	CD4_effector_cells	NK_CD56dim_KLRG1posCD57neg_1	-0.241558	0.585501
3604	CD4_effector_Treg	NK_CD56dim_KLRG1posCD57neg_1	-0.146849	0.760719
3605	CD4_effector_rest	NK_CD56dim_KLRG1posCD57neg_1	-0.111797	0.816253
3606	CD4_memory_cells	NK_CD56dim_KLRG1posCD57neg_1	-0.368831	0.351595
3607	CD4_memory_KLRG1negCD57neg	NK_CD56dim_KLRG1posCD57neg_1	-0.0545632	0.924978
3608	CD4_memory_KLRG1negCD57neg_1	NK_CD56dim_KLRG1posCD57neg_1	0.0883117	0.858216
3609	CD4_memory_KLRG1negCD57neg_2	NK_CD56dim_KLRG1posCD57neg_1	-0.194868	0.672557
3610	CD4_memory_KLRG1posCD57neg	NK_CD56dim_KLRG1posCD57neg_1	-0.250731	0.567973
3611	CD4_memory_KLRG1negCD57neg_3	NK_CD56dim_KLRG1posCD57neg_1	0.00649351	0.992906
3612	CD4_memory_KLRG1posCD57pos	NK_CD56dim_KLRG1posCD57neg_1	-0.531341	0.107061
3613	CD8_T_cells	NK_CD56dim_KLRG1posCD57neg_1	0.107792	0.823725
3614	CD8_naive	NK_CD56dim_KLRG1posCD57neg_1	-0.0824943	0.872959
3615	CD8_effector	NK_CD56dim_KLRG1posCD57neg_1	0.550357	0.0899435
3616	CD8_memory_cells	NK_CD56dim_KLRG1posCD57neg_1	0.3	0.467946
3617	CD8_memory_KLRG1negCD57neg	NK_CD56dim_KLRG1posCD57neg_1	0.201299	0.664408
3618	CD8_memory_KLRG1posCD57neg	NK_CD56dim_KLRG1posCD57neg_1	0.384416	0.322706
3619	CD8_memory_KLRG1posCD57neg_1	NK_CD56dim_KLRG1posCD57neg_1	0.418182	0.258671
3620	CD8_memory_KLRG1posCD57neg_2	NK_CD56dim_KLRG1posCD57neg_1	0.204029	0.657919
3621	CD8_memory_KLRG1posCD57pos	NK_CD56dim_KLRG1posCD57neg_1	-0.192982	0.676353
3622	CD8_TEMRAs	NK_CD56dim_KLRG1posCD57neg_1	-0.0532468	0.925962
3623	CD8_TEMRA_CD57neg	NK_CD56dim_KLRG1posCD57neg_1	0.225974	0.617573
3624	CD8_TEMRA_CD57pos	NK_CD56dim_KLRG1posCD57neg_1	-0.131169	0.789922
3625	CD8_TEMRA_CD57pos_1	NK_CD56dim_KLRG1posCD57neg_1	-0.346753	0.393694
3626	CD8_TEMRA_CD57pos_2	NK_CD56dim_KLRG1posCD57neg_1	-0.127273	0.798889
3627	DNs	NK_CD56dim_KLRG1posCD57neg_1	-0.014974	0.97595
3628	GDs	NK_CD56dim_KLRG1posCD57neg_1	-0.150649	0.758711
3629	GD1	NK_CD56dim_KLRG1posCD57neg_1	-0.156595	0.74556
3630	GD2	NK_CD56dim_KLRG1posCD57neg_1	-0.0818182	0.8733
3631	GD3	NK_CD56dim_KLRG1posCD57neg_1	-0.251391	0.56624
3632	NKT_cells	NK_CD56dim_KLRG1posCD57neg_1	0.0598375	0.915501
3633	DP	NK_CD56dim_KLRG1posCD57neg_1	-0.0267015	0.96742
3634	B_cells	NK_CD56dim_KLRG1posCD57neg_1	-0.185125	0.692205
3635	ABCs	NK_CD56dim_KLRG1posCD57neg_1	-0.0922377	0.850939
3636	Bregs	NK_CD56dim_KLRG1posCD57neg_1	-0.0266762	0.96742
3637	ASCs	NK_CD56dim_KLRG1posCD57neg_1	0.2371	0.597562
3638	CD27neg_B_cells	NK_CD56dim_KLRG1posCD57neg_1	-0.125974	0.798889
3639	CD27pos_B_cells	NK_CD56dim_KLRG1posCD57neg_1	0.0337772	0.95657
3640	Monocytes	NK_CD56dim_KLRG1posCD57neg_1	-0.119481	0.811191
3641	Monocytes_CD16	NK_CD56dim_KLRG1posCD57neg_1	0.198701	0.665877
3642	Monocytes_CD14	NK_CD56dim_KLRG1posCD57neg_1	-0.167532	0.727516
3643	Monocytes_CD14posCD69neg	NK_CD56dim_KLRG1posCD57neg_1	-0.18961	0.684609
3644	Monocytes_CD14posCD69pos	NK_CD56dim_KLRG1posCD57neg_1	0.0708022	0.892814
3645	DCs	NK_CD56dim_KLRG1posCD57neg_1	0.281352	0.499939
3646	cDCs	NK_CD56dim_KLRG1posCD57neg_1	0.1481	0.760445
3647	pDCs	NK_CD56dim_KLRG1posCD57neg_1	0.318285	0.43943
3648	pDCs_CD4neg	NK_CD56dim_KLRG1posCD57neg_1	0.39922	0.296209
3649	pDCs_CD4pos	NK_CD56dim_KLRG1posCD57neg_1	0.19883	0.665877
3650	NK_cells	NK_CD56dim_KLRG1posCD57neg_1	0.681818	0.0134972
3651	NK_CD56bright	NK_CD56dim_KLRG1posCD57neg_1	0.139051	0.774419
3652	NK_CD56dim	NK_CD56dim_KLRG1posCD57neg_1	0.681818	0.0134972
3653	NK_CD56dim_CD57neg	NK_CD56dim_KLRG1posCD57neg_1	0.712987	0.00747484
3654	NK_CD56dim_CD57pos	NK_CD56dim_KLRG1posCD57neg_1	0.409091	0.27507
3655	NK_CD56dim_KLRG1posCD57pos	NK_CD56dim_KLRG1posCD57neg_1	0.532468	0.106333
3656	NK_CD56dim_KLRG1negCD57pos	NK_CD56dim_KLRG1posCD57neg_1	0.172727	0.714415
3657	NK_CD56dim_KLRG1negCD57neg	NK_CD56dim_KLRG1posCD57neg_1	0.363636	0.361698
3658	NK_CD56dim_KLRG1posCD57neg	NK_CD56dim_KLRG1posCD57neg_1	0.924675	3.82092e-07
3661	T_cells	NK_CD56dim_KLRG1posCD57neg_2	-0.450146	0.208266
3662	CD4_T_cells	NK_CD56dim_KLRG1posCD57neg_2	-0.363105	0.362219
3663	CD4_naive	NK_CD56dim_KLRG1posCD57neg_2	-0.0259825	0.967806
3664	CD4_effector_cells	NK_CD56dim_KLRG1posCD57neg_2	-0.472881	0.17546
3665	CD4_effector_Treg	NK_CD56dim_KLRG1posCD57neg_2	-0.360741	0.368579
3666	CD4_effector_rest	NK_CD56dim_KLRG1posCD57neg_2	-0.286736	0.490835
3667	CD4_memory_cells	NK_CD56dim_KLRG1posCD57neg_2	-0.493667	0.14785
3668	CD4_memory_KLRG1negCD57neg	NK_CD56dim_KLRG1posCD57neg_2	-0.390188	0.314084
3669	CD4_memory_KLRG1negCD57neg_1	NK_CD56dim_KLRG1posCD57neg_2	-0.293602	0.481492
3670	CD4_memory_KLRG1negCD57neg_2	NK_CD56dim_KLRG1posCD57neg_2	-0.483431	0.160542
3671	CD4_memory_KLRG1posCD57neg	NK_CD56dim_KLRG1posCD57neg_2	-0.0968161	0.844253
3672	CD4_memory_KLRG1negCD57neg_3	NK_CD56dim_KLRG1posCD57neg_2	-0.109776	0.820431
3673	CD4_memory_KLRG1posCD57pos	NK_CD56dim_KLRG1posCD57neg_2	-0.381417	0.328662
3674	CD8_T_cells	NK_CD56dim_KLRG1posCD57neg_2	0.0259825	0.967806
3675	CD8_naive	NK_CD56dim_KLRG1posCD57neg_2	0.0272904	0.967344
3676	CD8_effector	NK_CD56dim_KLRG1posCD57neg_2	0.527137	0.110982
3677	CD8_memory_cells	NK_CD56dim_KLRG1posCD57neg_2	-0.146801	0.760719
3678	CD8_memory_KLRG1negCD57neg	NK_CD56dim_KLRG1posCD57neg_2	-0.231244	0.6068
3679	CD8_memory_KLRG1posCD57neg	NK_CD56dim_KLRG1posCD57neg_2	-0.0175382	0.973482
3680	CD8_memory_KLRG1posCD57neg_1	NK_CD56dim_KLRG1posCD57neg_2	0.0201364	0.972964
3681	CD8_memory_KLRG1posCD57neg_2	NK_CD56dim_KLRG1posCD57neg_2	-0.0038999	0.99533
3682	CD8_memory_KLRG1posCD57pos	NK_CD56dim_KLRG1posCD57neg_2	-0.283393	0.497424
3683	CD8_TEMRAs	NK_CD56dim_KLRG1posCD57neg_2	0.0344268	0.955877
3684	CD8_TEMRA_CD57neg	NK_CD56dim_KLRG1posCD57neg_2	0.166288	0.729867
3685	CD8_TEMRA_CD57pos	NK_CD56dim_KLRG1posCD57neg_2	-0.00584605	0.99461
3686	CD8_TEMRA_CD57pos_1	NK_CD56dim_KLRG1posCD57neg_2	0.0415719	0.94308
3687	CD8_TEMRA_CD57pos_2	NK_CD56dim_KLRG1posCD57neg_2	-0.0727509	0.887899
3688	DNs	NK_CD56dim_KLRG1posCD57neg_2	-0.025399	0.967806
3689	GDs	NK_CD56dim_KLRG1posCD57neg_2	-0.483923	0.160542
3690	GD1	NK_CD56dim_KLRG1posCD57neg_2	-0.21417	0.644015
3691	GD2	NK_CD56dim_KLRG1posCD57neg_2	-0.430659	0.242612
3692	GD3	NK_CD56dim_KLRG1posCD57neg_2	-0.280539	0.500935
3693	NKT_cells	NK_CD56dim_KLRG1posCD57neg_2	-0.0562785	0.921827
3694	DP	NK_CD56dim_KLRG1posCD57neg_2	-0.291206	0.484551
3695	B_cells	NK_CD56dim_KLRG1posCD57neg_2	0.157895	0.743813
3696	ABCs	NK_CD56dim_KLRG1posCD57neg_2	-0.126706	0.798889
3697	Bregs	NK_CD56dim_KLRG1posCD57neg_2	-0.234826	0.601862
3698	ASCs	NK_CD56dim_KLRG1posCD57neg_2	0.346212	0.393901
3699	CD27neg_B_cells	NK_CD56dim_KLRG1posCD57neg_2	0.441052	0.220738
3700	CD27pos_B_cells	NK_CD56dim_KLRG1posCD57neg_2	-0.213125	0.644499
3701	Monocytes	NK_CD56dim_KLRG1posCD57neg_2	0.131861	0.78862
3702	Monocytes_CD16	NK_CD56dim_KLRG1posCD57neg_2	0.304644	0.459043
3703	Monocytes_CD14	NK_CD56dim_KLRG1posCD57neg_2	0.114972	0.816253
3704	Monocytes_CD14posCD69neg	NK_CD56dim_KLRG1posCD57neg_2	0.20721	0.652859
3705	Monocytes_CD14posCD69pos	NK_CD56dim_KLRG1posCD57neg_2	0.00259909	0.99653
3706	DCs	NK_CD56dim_KLRG1posCD57neg_2	0.0136497	0.977781
3707	cDCs	NK_CD56dim_KLRG1posCD57neg_2	-0.0851202	0.869012
3708	pDCs	NK_CD56dim_KLRG1posCD57neg_2	0.0903184	0.854468
3709	pDCs_CD4neg	NK_CD56dim_KLRG1posCD57neg_2	0.125854	0.798889
3710	pDCs_CD4pos	NK_CD56dim_KLRG1posCD57neg_2	0.0324992	0.956862
3711	NK_cells	NK_CD56dim_KLRG1posCD57neg_2	0.38454	0.322706
3712	NK_CD56bright	NK_CD56dim_KLRG1posCD57neg_2	0.00844979	0.991593
3713	NK_CD56dim	NK_CD56dim_KLRG1posCD57neg_2	0.407275	0.277276
3714	NK_CD56dim_CD57neg	NK_CD56dim_KLRG1posCD57neg_2	0.65216	0.0218795
3715	NK_CD56dim_CD57pos	NK_CD56dim_KLRG1posCD57neg_2	0.255927	0.556652
3716	NK_CD56dim_KLRG1posCD57pos	NK_CD56dim_KLRG1posCD57neg_2	0.348815	0.391194
3717	NK_CD56dim_KLRG1negCD57pos	NK_CD56dim_KLRG1posCD57neg_2	0.131211	0.789922
3718	NK_CD56dim_KLRG1negCD57neg	NK_CD56dim_KLRG1posCD57neg_2	0.483923	0.160542
3719	NK_CD56dim_KLRG1posCD57neg	NK_CD56dim_KLRG1posCD57neg_2	0.672946	0.0157139
3720	NK_CD56dim_KLRG1posCD57neg_1	NK_CD56dim_KLRG1posCD57neg_2	0.377395	0.334232

## Sheet: S6c AD dementia
#	X1	X2	Spearman correlation	P adjusted
62	T_cells	CD4_T_cells	0.576396	4.01249e-05
123	T_cells	CD4_naive	0.343342	0.0604365
124	CD4_T_cells	CD4_naive	0.814957	3.32911e-13
184	T_cells	CD4_effector_cells	0.335905	0.0687459
185	CD4_T_cells	CD4_effector_cells	0.491766	0.00128226
186	CD4_naive	CD4_effector_cells	0.350654	0.0540845
245	T_cells	CD4_effector_Treg	0.330942	0.0753681
246	CD4_T_cells	CD4_effector_Treg	0.554724	0.000103329
247	CD4_naive	CD4_effector_Treg	0.448724	0.00490476
248	CD4_effector_cells	CD4_effector_Treg	0.942073	3.08358e-26
306	T_cells	CD4_effector_rest	0.149019	0.546217
307	CD4_T_cells	CD4_effector_rest	0.135102	0.600164
308	CD4_naive	CD4_effector_rest	0.0172532	0.961956
309	CD4_effector_cells	CD4_effector_rest	0.480889	0.00182413
310	CD4_effector_Treg	CD4_effector_rest	0.250494	0.238329
367	T_cells	CD4_memory_cells	0.575461	4.15602e-05
368	CD4_T_cells	CD4_memory_cells	0.648236	9.1308e-07
369	CD4_naive	CD4_memory_cells	0.170885	0.466848
370	CD4_effector_cells	CD4_memory_cells	0.381881	0.0280949
371	CD4_effector_Treg	CD4_memory_cells	0.364702	0.040542
372	CD4_effector_rest	CD4_memory_cells	0.27418	0.181496
428	T_cells	CD4_memory_KLRG1negCD57neg	0.344009	0.0599776
429	CD4_T_cells	CD4_memory_KLRG1negCD57neg	0.777013	3.28536e-11
430	CD4_naive	CD4_memory_KLRG1negCD57neg	0.640746	1.38087e-06
431	CD4_effector_cells	CD4_memory_KLRG1negCD57neg	0.496318	0.00108339
432	CD4_effector_Treg	CD4_memory_KLRG1negCD57neg	0.553576	0.00010604
433	CD4_effector_rest	CD4_memory_KLRG1negCD57neg	0.189081	0.410061
434	CD4_memory_cells	CD4_memory_KLRG1negCD57neg	0.589255	2.23668e-05
489	T_cells	CD4_memory_KLRG1negCD57neg_1	0.341547	0.0626189
490	CD4_T_cells	CD4_memory_KLRG1negCD57neg_1	0.619236	4.60327e-06
491	CD4_naive	CD4_memory_KLRG1negCD57neg_1	0.570861	4.99323e-05
492	CD4_effector_cells	CD4_memory_KLRG1negCD57neg_1	0.412029	0.0138119
493	CD4_effector_Treg	CD4_memory_KLRG1negCD57neg_1	0.521507	0.000413351
494	CD4_effector_rest	CD4_memory_KLRG1negCD57neg_1	0.00770716	0.983108
495	CD4_memory_cells	CD4_memory_KLRG1negCD57neg_1	0.355816	0.0487946
496	CD4_memory_KLRG1negCD57neg	CD4_memory_KLRG1negCD57neg_1	0.742225	1.05418e-09
550	T_cells	CD4_memory_KLRG1negCD57neg_2	0.347234	0.0563361
551	CD4_T_cells	CD4_memory_KLRG1negCD57neg_2	0.795622	3.90791e-12
552	CD4_naive	CD4_memory_KLRG1negCD57neg_2	0.683841	1.03568e-07
553	CD4_effector_cells	CD4_memory_KLRG1negCD57neg_2	0.519479	0.000437495
554	CD4_effector_Treg	CD4_memory_KLRG1negCD57neg_2	0.572692	4.721e-05
555	CD4_effector_rest	CD4_memory_KLRG1negCD57neg_2	0.233068	0.277544
556	CD4_memory_cells	CD4_memory_KLRG1negCD57neg_2	0.542163	0.000170039
557	CD4_memory_KLRG1negCD57neg	CD4_memory_KLRG1negCD57neg_2	0.890587	6.75199e-19
558	CD4_memory_KLRG1negCD57neg_1	CD4_memory_KLRG1negCD57neg_2	0.644325	1.13614e-06
611	T_cells	CD4_memory_KLRG1posCD57neg	0.393664	0.0215278
612	CD4_T_cells	CD4_memory_KLRG1posCD57neg	0.246559	0.248575
613	CD4_naive	CD4_memory_KLRG1posCD57neg	-0.0874368	0.76344
614	CD4_effector_cells	CD4_memory_KLRG1posCD57neg	0.361043	0.0432624
615	CD4_effector_Treg	CD4_memory_KLRG1posCD57neg	0.243183	0.256377
616	CD4_effector_rest	CD4_memory_KLRG1posCD57neg	0.424897	0.00983661
617	CD4_memory_cells	CD4_memory_KLRG1posCD57neg	0.651334	7.5864e-07
618	CD4_memory_KLRG1negCD57neg	CD4_memory_KLRG1posCD57neg	0.135946	0.599782
619	CD4_memory_KLRG1negCD57neg_1	CD4_memory_KLRG1posCD57neg	0.0408342	0.900509
620	CD4_memory_KLRG1negCD57neg_2	CD4_memory_KLRG1posCD57neg	0.0542397	0.868922
672	T_cells	CD4_memory_KLRG1negCD57neg_3	0.268364	0.194562
673	CD4_T_cells	CD4_memory_KLRG1negCD57neg_3	0.613508	6.33009e-06
674	CD4_naive	CD4_memory_KLRG1negCD57neg_3	0.457683	0.00374033
675	CD4_effector_cells	CD4_memory_KLRG1negCD57neg_3	0.41309	0.0134589
676	CD4_effector_Treg	CD4_memory_KLRG1negCD57neg_3	0.429302	0.00872824
677	CD4_effector_rest	CD4_memory_KLRG1negCD57neg_3	0.203462	0.364807
678	CD4_memory_cells	CD4_memory_KLRG1negCD57neg_3	0.549506	0.000125113
679	CD4_memory_KLRG1negCD57neg	CD4_memory_KLRG1negCD57neg_3	0.813332	3.98987e-13
680	CD4_memory_KLRG1negCD57neg_1	CD4_memory_KLRG1negCD57neg_3	0.437307	0.00702488
681	CD4_memory_KLRG1negCD57neg_2	CD4_memory_KLRG1negCD57neg_3	0.594433	1.73224e-05
682	CD4_memory_KLRG1posCD57neg	CD4_memory_KLRG1negCD57neg_3	0.291163	0.140101
733	T_cells	CD4_memory_KLRG1posCD57pos	0.456333	0.0038907
734	CD4_T_cells	CD4_memory_KLRG1posCD57pos	0.15129	0.539369
735	CD4_naive	CD4_memory_KLRG1posCD57pos	-0.180343	0.434534
736	CD4_effector_cells	CD4_memory_KLRG1posCD57pos	-0.0800421	0.788847
737	CD4_effector_Treg	CD4_memory_KLRG1posCD57pos	-0.151006	0.539642
738	CD4_effector_rest	CD4_memory_KLRG1posCD57pos	0.239103	0.266277
739	CD4_memory_cells	CD4_memory_KLRG1posCD57pos	0.54967	0.000125113
740	CD4_memory_KLRG1negCD57neg	CD4_memory_KLRG1posCD57pos	-0.0834004	0.781554
741	CD4_memory_KLRG1negCD57neg_1	CD4_memory_KLRG1posCD57pos	-0.102973	0.716096
742	CD4_memory_KLRG1negCD57neg_2	CD4_memory_KLRG1posCD57pos	0.00443041	0.989108
743	CD4_memory_KLRG1posCD57neg	CD4_memory_KLRG1posCD57pos	0.377764	0.0309605
744	CD4_memory_KLRG1negCD57neg_3	CD4_memory_KLRG1posCD57pos	-0.0793537	0.789346
794	T_cells	CD8_T_cells	0.677791	1.47032e-07
795	CD4_T_cells	CD8_T_cells	-0.0624498	0.847244
796	CD4_naive	CD8_T_cells	-0.244247	0.254453
797	CD4_effector_cells	CD8_T_cells	0.0552049	0.86654
798	CD4_effector_Treg	CD8_T_cells	-0.0355666	0.916375
799	CD4_effector_rest	CD8_T_cells	0.196362	0.387272
800	CD4_memory_cells	CD8_T_cells	0.252926	0.234325
801	CD4_memory_KLRG1negCD57neg	CD8_T_cells	-0.183343	0.426496
802	CD4_memory_KLRG1negCD57neg_1	CD8_T_cells	-0.0756752	0.801471
803	CD4_memory_KLRG1negCD57neg_2	CD8_T_cells	-0.123031	0.643092
804	CD4_memory_KLRG1posCD57neg	CD8_T_cells	0.324113	0.0863577
805	CD4_memory_KLRG1negCD57neg_3	CD8_T_cells	-0.196999	0.386639
806	CD4_memory_KLRG1posCD57pos	CD8_T_cells	0.627754	2.85402e-06
855	T_cells	CD8_naive	0.137148	0.595368
856	CD4_T_cells	CD8_naive	0.3964	0.0203922
857	CD4_naive	CD8_naive	0.553539	0.00010604
858	CD4_effector_cells	CD8_naive	0.305788	0.116
859	CD4_effector_Treg	CD8_naive	0.369447	0.0366052
860	CD4_effector_rest	CD8_naive	0.0975713	0.726701
861	CD4_memory_cells	CD8_naive	0.0686189	0.823327
862	CD4_memory_KLRG1negCD57neg	CD8_naive	0.273712	0.181654
863	CD4_memory_KLRG1negCD57neg_1	CD8_naive	0.374096	0.0333187
864	CD4_memory_KLRG1negCD57neg_2	CD8_naive	0.304902	0.117054
865	CD4_memory_KLRG1posCD57neg	CD8_naive	0.158659	0.510309
866	CD4_memory_KLRG1negCD57neg_3	CD8_naive	0.189847	0.408476
867	CD4_memory_KLRG1posCD57pos	CD8_naive	-0.157362	0.515155
868	CD8_T_cells	CD8_naive	-0.119	0.66152
916	T_cells	CD8_effector	0.17375	0.45694
917	CD4_T_cells	CD8_effector	0.0343496	0.918686
918	CD4_naive	CD8_effector	-0.0776268	0.793557
919	CD4_effector_cells	CD8_effector	0.214303	0.335218
920	CD4_effector_Treg	CD8_effector	0.169138	0.474864
921	CD4_effector_rest	CD8_effector	0.145016	0.565486
922	CD4_memory_cells	CD8_effector	0.150234	0.543135
923	CD4_memory_KLRG1negCD57neg	CD8_effector	0.111082	0.68099
924	CD4_memory_KLRG1negCD57neg_1	CD8_effector	0.0351476	0.916913
925	CD4_memory_KLRG1negCD57neg_2	CD8_effector	0.227015	0.297756
926	CD4_memory_KLRG1posCD57neg	CD8_effector	0.0626693	0.847244
927	CD4_memory_KLRG1negCD57neg_3	CD8_effector	0.0137285	0.970296
928	CD4_memory_KLRG1posCD57pos	CD8_effector	0.156749	0.51811
929	CD8_T_cells	CD8_effector	0.243883	0.255479
930	CD8_naive	CD8_effector	-0.112916	0.677225
977	T_cells	CD8_memory_cells	0.462946	0.00320586
978	CD4_T_cells	CD8_memory_cells	-0.0793407	0.789346
979	CD4_naive	CD8_memory_cells	-0.295825	0.132289
980	CD4_effector_cells	CD8_memory_cells	0.317348	0.0963511
981	CD4_effector_Treg	CD8_memory_cells	0.206093	0.358771
982	CD4_effector_rest	CD8_memory_cells	0.308945	0.109756
983	CD4_memory_cells	CD8_memory_cells	0.203276	0.365257
984	CD4_memory_KLRG1negCD57neg	CD8_memory_cells	-0.116365	0.669902
985	CD4_memory_KLRG1negCD57neg_1	CD8_memory_cells	0.0209576	0.951786
986	CD4_memory_KLRG1negCD57neg_2	CD8_memory_cells	-0.11254	0.677294
987	CD4_memory_KLRG1posCD57neg	CD8_memory_cells	0.429083	0.00872948
988	CD4_memory_KLRG1negCD57neg_3	CD8_memory_cells	-0.016833	0.962414
989	CD4_memory_KLRG1posCD57pos	CD8_memory_cells	0.229936	0.289234
990	CD8_T_cells	CD8_memory_cells	0.631385	2.32293e-06
991	CD8_naive	CD8_memory_cells	0.0264769	0.936241
992	CD8_effector	CD8_memory_cells	0.175712	0.449904
1038	T_cells	CD8_memory_KLRG1negCD57neg	0.344	0.0599776
1039	CD4_T_cells	CD8_memory_KLRG1negCD57neg	0.332111	0.0741892
1040	CD4_naive	CD8_memory_KLRG1negCD57neg	0.170877	0.466848
1041	CD4_effector_cells	CD8_memory_KLRG1negCD57neg	0.314151	0.101298
1042	CD4_effector_Treg	CD8_memory_KLRG1negCD57neg	0.336909	0.0680575
1043	CD4_effector_rest	CD8_memory_KLRG1negCD57neg	-0.0336453	0.920505
1044	CD4_memory_cells	CD8_memory_KLRG1negCD57neg	0.348798	0.0558918
1045	CD4_memory_KLRG1negCD57neg	CD8_memory_KLRG1negCD57neg	0.393506	0.0215278
1046	CD4_memory_KLRG1negCD57neg_1	CD8_memory_KLRG1negCD57neg	0.427945	0.00899084
1047	CD4_memory_KLRG1negCD57neg_2	CD8_memory_KLRG1negCD57neg	0.373046	0.0340992
1048	CD4_memory_KLRG1posCD57neg	CD8_memory_KLRG1negCD57neg	0.123869	0.641246
1049	CD4_memory_KLRG1negCD57neg_3	CD8_memory_KLRG1negCD57neg	0.314351	0.10121
1050	CD4_memory_KLRG1posCD57pos	CD8_memory_KLRG1negCD57neg	0.0949568	0.740063
1051	CD8_T_cells	CD8_memory_KLRG1negCD57neg	0.15486	0.525696
1052	CD8_naive	CD8_memory_KLRG1negCD57neg	0.232724	0.277648
1053	CD8_effector	CD8_memory_KLRG1negCD57neg	0.252166	0.236147
1054	CD8_memory_cells	CD8_memory_KLRG1negCD57neg	0.354404	0.0501106
1099	T_cells	CD8_memory_KLRG1posCD57neg	0.339247	0.0653943
1100	CD4_T_cells	CD8_memory_KLRG1posCD57neg	-0.198413	0.383286
1101	CD4_naive	CD8_memory_KLRG1posCD57neg	-0.398653	0.0193295
1102	CD4_effector_cells	CD8_memory_KLRG1posCD57neg	0.221818	0.312552
1103	CD4_effector_Treg	CD8_memory_KLRG1posCD57neg	0.11311	0.67646
1104	CD4_effector_rest	CD8_memory_KLRG1posCD57neg	0.275545	0.179179
1105	CD4_memory_cells	CD8_memory_KLRG1posCD57neg	0.173703	0.45694
1106	CD4_memory_KLRG1negCD57neg	CD8_memory_KLRG1posCD57neg	-0.236198	0.270877
1107	CD4_memory_KLRG1negCD57neg_1	CD8_memory_KLRG1posCD57neg	-0.0890117	0.75824
1108	CD4_memory_KLRG1negCD57neg_2	CD8_memory_KLRG1posCD57neg	-0.258972	0.215791
1109	CD4_memory_KLRG1posCD57neg	CD8_memory_KLRG1posCD57neg	0.486987	0.0014999
1110	CD4_memory_KLRG1negCD57neg_3	CD8_memory_KLRG1posCD57neg	-0.0942555	0.741051
1111	CD4_memory_KLRG1posCD57pos	CD8_memory_KLRG1posCD57neg	0.255941	0.224839
1112	CD8_T_cells	CD8_memory_KLRG1posCD57neg	0.563141	7.21827e-05
1113	CD8_naive	CD8_memory_KLRG1posCD57neg	-0.014964	0.965295
1114	CD8_effector	CD8_memory_KLRG1posCD57neg	0.162656	0.498277
1115	CD8_memory_cells	CD8_memory_KLRG1posCD57neg	0.921238	1.26145e-22
1116	CD8_memory_KLRG1negCD57neg	CD8_memory_KLRG1posCD57neg	0.182405	0.429781
1160	T_cells	CD8_memory_KLRG1posCD57neg_1	0.366569	0.0393097
1161	CD4_T_cells	CD8_memory_KLRG1posCD57neg_1	-0.213095	0.339317
1162	CD4_naive	CD8_memory_KLRG1posCD57neg_1	-0.444717	0.00557418
1163	CD4_effector_cells	CD8_memory_KLRG1posCD57neg_1	0.214302	0.335218
1164	CD4_effector_Treg	CD8_memory_KLRG1posCD57neg_1	0.0745817	0.806894
1165	CD4_effector_rest	CD8_memory_KLRG1posCD57neg_1	0.310437	0.107322
1166	CD4_memory_cells	CD8_memory_KLRG1posCD57neg_1	0.181154	0.432529
1167	CD4_memory_KLRG1negCD57neg	CD8_memory_KLRG1posCD57neg_1	-0.288311	0.145407
1168	CD4_memory_KLRG1negCD57neg_1	CD8_memory_KLRG1posCD57neg_1	-0.210394	0.347386
1169	CD4_memory_KLRG1negCD57neg_2	CD8_memory_KLRG1posCD57neg_1	-0.319355	0.09414
1170	CD4_memory_KLRG1posCD57neg	CD8_memory_KLRG1posCD57neg_1	0.520142	0.000433723
1171	CD4_memory_KLRG1negCD57neg_3	CD8_memory_KLRG1posCD57neg_1	-0.0699914	0.820894
1172	CD4_memory_KLRG1posCD57pos	CD8_memory_KLRG1posCD57neg_1	0.313102	0.102229
1173	CD8_T_cells	CD8_memory_KLRG1posCD57neg_1	0.601286	1.22534e-05
1174	CD8_naive	CD8_memory_KLRG1posCD57neg_1	-0.118503	0.662376
1175	CD8_effector	CD8_memory_KLRG1posCD57neg_1	0.185605	0.4206
1176	CD8_memory_cells	CD8_memory_KLRG1posCD57neg_1	0.865693	1.26068e-16
1177	CD8_memory_KLRG1negCD57neg	CD8_memory_KLRG1posCD57neg_1	0.152727	0.533994
1178	CD8_memory_KLRG1posCD57neg	CD8_memory_KLRG1posCD57neg_1	0.916708	5.1035e-22
1221	T_cells	CD8_memory_KLRG1posCD57neg_2	0.133125	0.607086
1222	CD4_T_cells	CD8_memory_KLRG1posCD57neg_2	-0.00257193	0.991056
1223	CD4_naive	CD8_memory_KLRG1posCD57neg_2	-0.0538791	0.868939
1224	CD4_effector_cells	CD8_memory_KLRG1posCD57neg_2	0.167972	0.47883
1225	CD4_effector_Treg	CD8_memory_KLRG1posCD57neg_2	0.204846	0.360063
1226	CD4_effector_rest	CD8_memory_KLRG1posCD57neg_2	0.107917	0.693153
1227	CD4_memory_cells	CD8_memory_KLRG1posCD57neg_2	0.124213	0.641134
1228	CD4_memory_KLRG1negCD57neg	CD8_memory_KLRG1posCD57neg_2	0.0449205	0.889769
1229	CD4_memory_KLRG1negCD57neg_1	CD8_memory_KLRG1posCD57neg_2	0.234872	0.274571
1230	CD4_memory_KLRG1negCD57neg_2	CD8_memory_KLRG1posCD57neg_2	0.00166594	0.993265
1231	CD4_memory_KLRG1posCD57neg	CD8_memory_KLRG1posCD57neg_2	0.313893	0.101521
1232	CD4_memory_KLRG1negCD57neg_3	CD8_memory_KLRG1posCD57neg_2	0.0555612	0.86654
1233	CD4_memory_KLRG1posCD57pos	CD8_memory_KLRG1posCD57neg_2	0.0074724	0.983697
1234	CD8_T_cells	CD8_memory_KLRG1posCD57neg_2	0.204846	0.360063
1235	CD8_naive	CD8_memory_KLRG1posCD57neg_2	0.264858	0.201616
1236	CD8_effector	CD8_memory_KLRG1posCD57neg_2	-0.0291569	0.933572
1237	CD8_memory_cells	CD8_memory_KLRG1posCD57neg_2	0.578735	3.6517e-05
1238	CD8_memory_KLRG1negCD57neg	CD8_memory_KLRG1posCD57neg_2	0.125753	0.637184
1239	CD8_memory_KLRG1posCD57neg	CD8_memory_KLRG1posCD57neg_2	0.677944	1.47032e-07
1240	CD8_memory_KLRG1posCD57neg_1	CD8_memory_KLRG1posCD57neg_2	0.401976	0.0179673
1282	T_cells	CD8_memory_KLRG1posCD57pos	0.239815	0.266277
1283	CD4_T_cells	CD8_memory_KLRG1posCD57pos	-0.157478	0.515009
1284	CD4_naive	CD8_memory_KLRG1posCD57pos	-0.192504	0.401358
1285	CD4_effector_cells	CD8_memory_KLRG1posCD57pos	0.277268	0.174656
1286	CD4_effector_Treg	CD8_memory_KLRG1posCD57pos	0.144964	0.565486
1287	CD4_effector_rest	CD8_memory_KLRG1posCD57pos	0.470522	0.00254264
1288	CD4_memory_cells	CD8_memory_KLRG1posCD57pos	-0.0663988	0.830042
1289	CD4_memory_KLRG1negCD57neg	CD8_memory_KLRG1posCD57pos	-0.114676	0.672656
1290	CD4_memory_KLRG1negCD57neg_1	CD8_memory_KLRG1posCD57pos	-0.104253	0.712196
1291	CD4_memory_KLRG1negCD57neg_2	CD8_memory_KLRG1posCD57pos	-0.00464681	0.988888
1292	CD4_memory_KLRG1posCD57neg	CD8_memory_KLRG1posCD57pos	0.0931103	0.74388
1293	CD4_memory_KLRG1negCD57neg_3	CD8_memory_KLRG1posCD57pos	-0.102217	0.718565
1294	CD4_memory_KLRG1posCD57pos	CD8_memory_KLRG1posCD57pos	0.0624516	0.847244
1295	CD8_T_cells	CD8_memory_KLRG1posCD57pos	0.478958	0.00194388
1296	CD8_naive	CD8_memory_KLRG1posCD57pos	-0.113892	0.674109
1297	CD8_effector	CD8_memory_KLRG1posCD57pos	0.0710293	0.818303
1298	CD8_memory_cells	CD8_memory_KLRG1posCD57pos	0.635192	1.89476e-06
1299	CD8_memory_KLRG1negCD57neg	CD8_memory_KLRG1posCD57pos	-0.0431523	0.895829
1300	CD8_memory_KLRG1posCD57neg	CD8_memory_KLRG1posCD57pos	0.455107	0.00402926
1301	CD8_memory_KLRG1posCD57neg_1	CD8_memory_KLRG1posCD57pos	0.430651	0.00841687
1302	CD8_memory_KLRG1posCD57neg_2	CD8_memory_KLRG1posCD57pos	0.226062	0.299615
1343	T_cells	CD8_TEMRAs	0.572355	4.74409e-05
1344	CD4_T_cells	CD8_TEMRAs	-0.0595275	0.856237
1345	CD4_naive	CD8_TEMRAs	-0.219349	0.320533
1346	CD4_effector_cells	CD8_TEMRAs	-0.115495	0.670677
1347	CD4_effector_Treg	CD8_TEMRAs	-0.171725	0.466366
1348	CD4_effector_rest	CD8_TEMRAs	0.079042	0.789686
1349	CD4_memory_cells	CD8_TEMRAs	0.236795	0.270877
1350	CD4_memory_KLRG1negCD57neg	CD8_TEMRAs	-0.153945	0.529858
1351	CD4_memory_KLRG1negCD57neg_1	CD8_TEMRAs	-0.138606	0.590712
1352	CD4_memory_KLRG1negCD57neg_2	CD8_TEMRAs	-0.0995646	0.722666
1353	CD4_memory_KLRG1posCD57neg	CD8_TEMRAs	0.164175	0.492703
1354	CD4_memory_KLRG1negCD57neg_3	CD8_TEMRAs	-0.218595	0.322591
1355	CD4_memory_KLRG1posCD57pos	CD8_TEMRAs	0.669367	2.43646e-07
1356	CD8_T_cells	CD8_TEMRAs	0.864582	1.45714e-16
1357	CD8_naive	CD8_TEMRAs	-0.335812	0.0687459
1358	CD8_effector	CD8_TEMRAs	0.162071	0.499022
1359	CD8_memory_cells	CD8_TEMRAs	0.236704	0.270877
1360	CD8_memory_KLRG1negCD57neg	CD8_TEMRAs	-0.0334619	0.920815
1361	CD8_memory_KLRG1posCD57neg	CD8_TEMRAs	0.199959	0.377435
1362	CD8_memory_KLRG1posCD57neg_1	CD8_TEMRAs	0.275102	0.179232
1363	CD8_memory_KLRG1posCD57neg_2	CD8_TEMRAs	-0.0656418	0.83423
1364	CD8_memory_KLRG1posCD57pos	CD8_TEMRAs	0.263399	0.203953
1404	T_cells	CD8_TEMRA_CD57neg	0.471207	0.00252144
1405	CD4_T_cells	CD8_TEMRA_CD57neg	0.0278508	0.934277
1406	CD4_naive	CD8_TEMRA_CD57neg	-0.111403	0.679931
1407	CD4_effector_cells	CD8_TEMRA_CD57neg	0.00452998	0.98905
1408	CD4_effector_Treg	CD8_TEMRA_CD57neg	-0.0849749	0.774471
1409	CD4_effector_rest	CD8_TEMRA_CD57neg	0.14613	0.560082
1410	CD4_memory_cells	CD8_TEMRA_CD57neg	0.20932	0.348796
1411	CD4_memory_KLRG1negCD57neg	CD8_TEMRA_CD57neg	-0.0323801	0.924067
1412	CD4_memory_KLRG1negCD57neg_1	CD8_TEMRA_CD57neg	-0.126175	0.636784
1413	CD4_memory_KLRG1negCD57neg_2	CD8_TEMRA_CD57neg	-0.0423175	0.8986
1414	CD4_memory_KLRG1posCD57neg	CD8_TEMRA_CD57neg	0.165644	0.48688
1415	CD4_memory_KLRG1negCD57neg_3	CD8_TEMRA_CD57neg	-0.00146126	0.993952
1416	CD4_memory_KLRG1posCD57pos	CD8_TEMRA_CD57neg	0.466209	0.00289942
1417	CD8_T_cells	CD8_TEMRA_CD57neg	0.659409	4.5002e-07
1418	CD8_naive	CD8_TEMRA_CD57neg	-0.160885	0.50431
1419	CD8_effector	CD8_TEMRA_CD57neg	0.0612515	0.849051
1420	CD8_memory_cells	CD8_TEMRA_CD57neg	0.227976	0.294723
1421	CD8_memory_KLRG1negCD57neg	CD8_TEMRA_CD57neg	0.00355092	0.98952
1422	CD8_memory_KLRG1posCD57neg	CD8_TEMRA_CD57neg	0.250851	0.238329
1423	CD8_memory_KLRG1posCD57neg_1	CD8_TEMRA_CD57neg	0.348291	0.056098
1424	CD8_memory_KLRG1posCD57neg_2	CD8_TEMRA_CD57neg	-0.00765757	0.983108
1425	CD8_memory_KLRG1posCD57pos	CD8_TEMRA_CD57neg	0.0910818	0.752274
1426	CD8_TEMRAs	CD8_TEMRA_CD57neg	0.719728	6.97179e-09
1465	T_cells	CD8_TEMRA_CD57pos	0.522517	0.000399903
1466	CD4_T_cells	CD8_TEMRA_CD57pos	-0.107983	0.693153
1467	CD4_naive	CD8_TEMRA_CD57pos	-0.262753	0.204547
1468	CD4_effector_cells	CD8_TEMRA_CD57pos	-0.143423	0.570853
1469	CD4_effector_Treg	CD8_TEMRA_CD57pos	-0.199319	0.379892
1470	CD4_effector_rest	CD8_TEMRA_CD57pos	0.0745994	0.806894
1471	CD4_memory_cells	CD8_TEMRA_CD57pos	0.223329	0.306421
1472	CD4_memory_KLRG1negCD57neg	CD8_TEMRA_CD57pos	-0.211374	0.344409
1473	CD4_memory_KLRG1negCD57neg_1	CD8_TEMRA_CD57pos	-0.149411	0.544809
1474	CD4_memory_KLRG1negCD57neg_2	CD8_TEMRA_CD57pos	-0.143404	0.570853
1475	CD4_memory_KLRG1posCD57neg	CD8_TEMRA_CD57pos	0.189459	0.408476
1476	CD4_memory_KLRG1negCD57neg_3	CD8_TEMRA_CD57pos	-0.266823	0.196728
1477	CD4_memory_KLRG1posCD57pos	CD8_TEMRA_CD57pos	0.696261	4.31517e-08
1478	CD8_T_cells	CD8_TEMRA_CD57pos	0.838686	1.08706e-14
1479	CD8_naive	CD8_TEMRA_CD57pos	-0.336626	0.0682421
1480	CD8_effector	CD8_TEMRA_CD57pos	0.168384	0.477233
1481	CD8_memory_cells	CD8_TEMRA_CD57pos	0.248195	0.2436
1482	CD8_memory_KLRG1negCD57neg	CD8_TEMRA_CD57pos	-0.0416606	0.899563
1483	CD8_memory_KLRG1posCD57neg	CD8_TEMRA_CD57pos	0.207184	0.354844
1484	CD8_memory_KLRG1posCD57neg_1	CD8_TEMRA_CD57pos	0.276747	0.175968
1485	CD8_memory_KLRG1posCD57neg_2	CD8_TEMRA_CD57pos	-0.0696186	0.821061
1486	CD8_memory_KLRG1posCD57pos	CD8_TEMRA_CD57pos	0.287722	0.146429
1487	CD8_TEMRAs	CD8_TEMRA_CD57pos	0.960987	7.66105e-31
1488	CD8_TEMRA_CD57neg	CD8_TEMRA_CD57pos	0.553489	0.00010604
1526	T_cells	CD8_TEMRA_CD57pos_1	0.476033	0.00213031
1527	CD4_T_cells	CD8_TEMRA_CD57pos_1	0.0060064	0.988291
1528	CD4_naive	CD8_TEMRA_CD57pos_1	-0.124775	0.640313
1529	CD4_effector_cells	CD8_TEMRA_CD57pos_1	-0.0559453	0.865375
1530	CD4_effector_Treg	CD8_TEMRA_CD57pos_1	-0.0884498	0.76045
1531	CD4_effector_rest	CD8_TEMRA_CD57pos_1	0.0579246	0.859272
1532	CD4_memory_cells	CD8_TEMRA_CD57pos_1	0.196735	0.386639
1533	CD4_memory_KLRG1negCD57neg	CD8_TEMRA_CD57pos_1	-0.0532823	0.871426
1534	CD4_memory_KLRG1negCD57neg_1	CD8_TEMRA_CD57pos_1	0.0205227	0.952185
1535	CD4_memory_KLRG1negCD57neg_2	CD8_TEMRA_CD57pos_1	0.0524947	0.874194
1536	CD4_memory_KLRG1posCD57neg	CD8_TEMRA_CD57pos_1	0.127011	0.635899
1537	CD4_memory_KLRG1negCD57neg_3	CD8_TEMRA_CD57pos_1	-0.246343	0.248972
1538	CD4_memory_KLRG1posCD57pos	CD8_TEMRA_CD57pos_1	0.499232	0.000974588
1539	CD8_T_cells	CD8_TEMRA_CD57pos_1	0.695388	4.50485e-08
1540	CD8_naive	CD8_TEMRA_CD57pos_1	-0.0276653	0.934277
1541	CD8_effector	CD8_TEMRA_CD57pos_1	0.18899	0.410061
1542	CD8_memory_cells	CD8_TEMRA_CD57pos_1	0.301309	0.123565
1543	CD8_memory_KLRG1negCD57neg	CD8_TEMRA_CD57pos_1	0.0377645	0.909242
1544	CD8_memory_KLRG1posCD57neg	CD8_TEMRA_CD57pos_1	0.228991	0.292026
1545	CD8_memory_KLRG1posCD57neg_1	CD8_TEMRA_CD57pos_1	0.246946	0.247423
1546	CD8_memory_KLRG1posCD57neg_2	CD8_TEMRA_CD57pos_1	4.38468e-05	0.999737
1547	CD8_memory_KLRG1posCD57pos	CD8_TEMRA_CD57pos_1	0.234435	0.274891
1548	CD8_TEMRAs	CD8_TEMRA_CD57pos_1	0.674081	1.81326e-07
1549	CD8_TEMRA_CD57neg	CD8_TEMRA_CD57pos_1	0.432576	0.00802185
1550	CD8_TEMRA_CD57pos	CD8_TEMRA_CD57pos_1	0.698214	3.79794e-08
1587	T_cells	CD8_TEMRA_CD57pos_2	0.509359	0.000654024
1588	CD4_T_cells	CD8_TEMRA_CD57pos_2	-0.127853	0.631139
1589	CD4_naive	CD8_TEMRA_CD57pos_2	-0.289021	0.143841
1590	CD4_effector_cells	CD8_TEMRA_CD57pos_2	-0.134697	0.601737
1591	CD4_effector_Treg	CD8_TEMRA_CD57pos_2	-0.19803	0.383674
1592	CD4_effector_rest	CD8_TEMRA_CD57pos_2	0.079321	0.789346
1593	CD4_memory_cells	CD8_TEMRA_CD57pos_2	0.211052	0.344995
1594	CD4_memory_KLRG1negCD57neg	CD8_TEMRA_CD57pos_2	-0.232674	0.277648
1595	CD4_memory_KLRG1negCD57neg_1	CD8_TEMRA_CD57pos_2	-0.18884	0.410348
1596	CD4_memory_KLRG1negCD57neg_2	CD8_TEMRA_CD57pos_2	-0.166518	0.482467
1597	CD4_memory_KLRG1posCD57neg	CD8_TEMRA_CD57pos_2	0.196411	0.387272
1598	CD4_memory_KLRG1negCD57neg_3	CD8_TEMRA_CD57pos_2	-0.234993	0.274571
1599	CD4_memory_KLRG1posCD57pos	CD8_TEMRA_CD57pos_2	0.693999	4.89684e-08
1600	CD8_T_cells	CD8_TEMRA_CD57pos_2	0.836365	1.50073e-14
1601	CD8_naive	CD8_TEMRA_CD57pos_2	-0.364457	0.040542
1602	CD8_effector	CD8_TEMRA_CD57pos_2	0.162981	0.497395
1603	CD8_memory_cells	CD8_TEMRA_CD57pos_2	0.266924	0.196728
1604	CD8_memory_KLRG1negCD57neg	CD8_TEMRA_CD57pos_2	-0.035552	0.916375
1605	CD8_memory_KLRG1posCD57neg	CD8_TEMRA_CD57pos_2	0.220011	0.318168
1606	CD8_memory_KLRG1posCD57neg_1	CD8_TEMRA_CD57pos_2	0.296381	0.131578
1607	CD8_memory_KLRG1posCD57neg_2	CD8_TEMRA_CD57pos_2	-0.0678348	0.825244
1608	CD8_memory_KLRG1posCD57pos	CD8_TEMRA_CD57pos_2	0.320304	0.0924733
1609	CD8_TEMRAs	CD8_TEMRA_CD57pos_2	0.951826	2.20834e-28
1610	CD8_TEMRA_CD57neg	CD8_TEMRA_CD57pos_2	0.556403	9.64793e-05
1611	CD8_TEMRA_CD57pos	CD8_TEMRA_CD57pos_2	0.986162	3.18394e-43
1612	CD8_TEMRA_CD57pos_1	CD8_TEMRA_CD57pos_2	0.627486	2.85741e-06
1648	T_cells	DNs	-0.0944733	0.741051
1649	CD4_T_cells	DNs	0.153576	0.531084
1650	CD4_naive	DNs	0.217681	0.326802
1651	CD4_effector_cells	DNs	0.236124	0.270877
1652	CD4_effector_Treg	DNs	0.197475	0.38567
1653	CD4_effector_rest	DNs	0.266688	0.196728
1654	CD4_memory_cells	DNs	0.0162968	0.963014
1655	CD4_memory_KLRG1negCD57neg	DNs	0.263173	0.203953
1656	CD4_memory_KLRG1negCD57neg_1	DNs	0.0946271	0.741051
1657	CD4_memory_KLRG1negCD57neg_2	DNs	0.331383	0.0751786
1658	CD4_memory_KLRG1posCD57neg	DNs	0.0901445	0.754897
1659	CD4_memory_KLRG1negCD57neg_3	DNs	0.219062	0.321332
1660	CD4_memory_KLRG1posCD57pos	DNs	-0.159725	0.509295
1661	CD8_T_cells	DNs	-0.19433	0.395482
1662	CD8_naive	DNs	0.516729	0.0004865
1663	CD8_effector	DNs	0.128667	0.627243
1664	CD8_memory_cells	DNs	0.0363674	0.913838
1665	CD8_memory_KLRG1negCD57neg	DNs	0.155909	0.521709
1666	CD8_memory_KLRG1posCD57neg	DNs	0.00479869	0.988888
1667	CD8_memory_KLRG1posCD57neg_1	DNs	-0.0213289	0.950522
1668	CD8_memory_KLRG1posCD57neg_2	DNs	0.078932	0.789686
1669	CD8_memory_KLRG1posCD57pos	DNs	0.0209644	0.951786
1670	CD8_TEMRAs	DNs	-0.356389	0.0483127
1671	CD8_TEMRA_CD57neg	DNs	-0.152835	0.533994
1672	CD8_TEMRA_CD57pos	DNs	-0.390544	0.0229014
1673	CD8_TEMRA_CD57pos_1	DNs	0.00632078	0.987466
1674	CD8_TEMRA_CD57pos_2	DNs	-0.395102	0.021046
1709	T_cells	GDs	0.466399	0.00289942
1710	CD4_T_cells	GDs	-0.0330537	0.92099
1711	CD4_naive	GDs	-0.049829	0.882753
1712	CD4_effector_cells	GDs	-0.0285543	0.934277
1713	CD4_effector_Treg	GDs	-0.0405378	0.900773
1714	CD4_effector_rest	GDs	-0.0572607	0.861541
1715	CD4_memory_cells	GDs	0.07318	0.809618
1716	CD4_memory_KLRG1negCD57neg	GDs	-0.0232922	0.947084
1717	CD4_memory_KLRG1negCD57neg_1	GDs	0.0860287	0.76993
1718	CD4_memory_KLRG1negCD57neg_2	GDs	-0.0647202	0.838984
1719	CD4_memory_KLRG1posCD57neg	GDs	0.080311	0.788717
1720	CD4_memory_KLRG1negCD57neg_3	GDs	0.0111351	0.976841
1721	CD4_memory_KLRG1posCD57pos	GDs	0.226604	0.298069
1722	CD8_T_cells	GDs	0.450091	0.00471646
1723	CD8_naive	GDs	0.0868453	0.765866
1724	CD8_effector	GDs	0.333153	0.0726657
1725	CD8_memory_cells	GDs	0.383956	0.0268121
1726	CD8_memory_KLRG1negCD57neg	GDs	0.274934	0.179325
1727	CD8_memory_KLRG1posCD57neg	GDs	0.384661	0.0264341
1728	CD8_memory_KLRG1posCD57neg_1	GDs	0.340031	0.0644304
1729	CD8_memory_KLRG1posCD57neg_2	GDs	0.252108	0.236147
1730	CD8_memory_KLRG1posCD57pos	GDs	0.0813374	0.786543
1731	CD8_TEMRAs	GDs	0.313115	0.102229
1732	CD8_TEMRA_CD57neg	GDs	0.297478	0.129794
1733	CD8_TEMRA_CD57pos	GDs	0.294829	0.132998
1734	CD8_TEMRA_CD57pos_1	GDs	0.206816	0.356277
1735	CD8_TEMRA_CD57pos_2	GDs	0.309641	0.108841
1736	DNs	GDs	0.0254268	0.939124
1770	T_cells	GD1	0.432703	0.00802185
1771	CD4_T_cells	GD1	-0.0495908	0.882753
1772	CD4_naive	GD1	-0.0815843	0.785372
1773	CD4_effector_cells	GD1	-0.15673	0.51811
1774	CD4_effector_Treg	GD1	-0.186389	0.417159
1775	CD4_effector_rest	GD1	0.00270567	0.991056
1776	CD4_memory_cells	GD1	0.0808828	0.7871
1777	CD4_memory_KLRG1negCD57neg	GD1	-0.19038	0.406637
1778	CD4_memory_KLRG1negCD57neg_1	GD1	-0.00780645	0.983108
1779	CD4_memory_KLRG1negCD57neg_2	GD1	-0.0908081	0.752967
1780	CD4_memory_KLRG1posCD57neg	GD1	0.0406752	0.900575
1781	CD4_memory_KLRG1negCD57neg_3	GD1	-0.30226	0.122668
1782	CD4_memory_KLRG1posCD57pos	GD1	0.417893	0.0119206
1783	CD8_T_cells	GD1	0.571257	4.95296e-05
1784	CD8_naive	GD1	-0.121591	0.651004
1785	CD8_effector	GD1	0.23647	0.270877
1786	CD8_memory_cells	GD1	0.220079	0.318168
1787	CD8_memory_KLRG1negCD57neg	GD1	-0.0260023	0.937214
1788	CD8_memory_KLRG1posCD57neg	GD1	0.243265	0.256377
1789	CD8_memory_KLRG1posCD57neg_1	GD1	0.260885	0.210497
1790	CD8_memory_KLRG1posCD57neg_2	GD1	-0.0205224	0.952185
1791	CD8_memory_KLRG1posCD57pos	GD1	0.185393	0.420742
1792	CD8_TEMRAs	GD1	0.576607	4.01249e-05
1793	CD8_TEMRA_CD57neg	GD1	0.421643	0.0107502
1794	CD8_TEMRA_CD57pos	GD1	0.556454	9.64793e-05
1795	CD8_TEMRA_CD57pos_1	GD1	0.39907	0.0192629
1796	CD8_TEMRA_CD57pos_2	GD1	0.54525	0.000150729
1797	DNs	GD1	-0.101114	0.720461
1798	GDs	GD1	0.465374	0.00296367
1831	T_cells	GD2	0.249697	0.239844
1832	CD4_T_cells	GD2	-0.00736562	0.983801
1833	CD4_naive	GD2	0.00638646	0.987466
1834	CD4_effector_cells	GD2	0.123453	0.642739
1835	CD4_effector_Treg	GD2	0.099544	0.722666
1836	CD4_effector_rest	GD2	0.0226525	0.947515
1837	CD4_memory_cells	GD2	-0.0179172	0.960574
1838	CD4_memory_KLRG1negCD57neg	GD2	0.108846	0.691598
1839	CD4_memory_KLRG1negCD57neg_1	GD2	0.107044	0.696951
1840	CD4_memory_KLRG1negCD57neg_2	GD2	-0.00249909	0.991056
1841	CD4_memory_KLRG1posCD57neg	GD2	0.0385818	0.907619
1842	CD4_memory_KLRG1negCD57neg_3	GD2	0.209517	0.348796
1843	CD4_memory_KLRG1posCD57pos	GD2	-0.0587453	0.858185
1844	CD8_T_cells	GD2	0.187148	0.414416
1845	CD8_naive	GD2	0.0523793	0.874194
1846	CD8_effector	GD2	0.169011	0.475059
1847	CD8_memory_cells	GD2	0.318295	0.0953572
1848	CD8_memory_KLRG1negCD57neg	GD2	0.292972	0.136579
1849	CD8_memory_KLRG1posCD57neg	GD2	0.290496	0.141071
1850	CD8_memory_KLRG1posCD57neg_1	GD2	0.273839	0.181654
1851	CD8_memory_KLRG1posCD57neg_2	GD2	0.264298	0.202729
1852	CD8_memory_KLRG1posCD57pos	GD2	0.0794908	0.789346
1853	CD8_TEMRAs	GD2	0.0460052	0.888049
1854	CD8_TEMRA_CD57neg	GD2	0.177204	0.444239
1855	CD8_TEMRA_CD57pos	GD2	0.0126854	0.972378
1856	CD8_TEMRA_CD57pos_1	GD2	-0.0510707	0.879765
1857	CD8_TEMRA_CD57pos_2	GD2	0.049601	0.882753
1858	DNs	GD2	0.00879363	0.980304
1859	GDs	GD2	0.756686	2.70809e-10
1860	GD1	GD2	0.0156561	0.963549
1892	T_cells	GD3	0.236434	0.270877
1893	CD4_T_cells	GD3	-0.11064	0.682292
1894	CD4_naive	GD3	-0.116156	0.669902
1895	CD4_effector_cells	GD3	-0.0590826	0.858185
1896	CD4_effector_Treg	GD3	-0.0922101	0.748123
1897	CD4_effector_rest	GD3	0.0171588	0.961956
1898	CD4_memory_cells	GD3	0.00403816	0.98952
1899	CD4_memory_KLRG1negCD57neg	GD3	-0.0669213	0.82814
1900	CD4_memory_KLRG1negCD57neg_1	GD3	-0.0974054	0.727279
1901	CD4_memory_KLRG1negCD57neg_2	GD3	-0.108578	0.692153
1902	CD4_memory_KLRG1posCD57neg	GD3	0.129528	0.623663
1903	CD4_memory_KLRG1negCD57neg_3	GD3	0.0183039	0.960574
1904	CD4_memory_KLRG1posCD57pos	GD3	0.103262	0.716096
1905	CD8_T_cells	GD3	0.27977	0.167594
1906	CD8_naive	GD3	0.215741	0.33172
1907	CD8_effector	GD3	0.270308	0.188899
1908	CD8_memory_cells	GD3	0.364541	0.040542
1909	CD8_memory_KLRG1negCD57neg	GD3	0.20916	0.348796
1910	CD8_memory_KLRG1posCD57neg	GD3	0.34362	0.0602822
1911	CD8_memory_KLRG1posCD57neg_1	GD3	0.300312	0.124586
1912	CD8_memory_KLRG1posCD57neg_2	GD3	0.24069	0.263801
1913	CD8_memory_KLRG1posCD57pos	GD3	0.0862244	0.769742
1914	CD8_TEMRAs	GD3	0.0822544	0.783626
1915	CD8_TEMRA_CD57neg	GD3	0.0915929	0.751363
1916	CD8_TEMRA_CD57pos	GD3	0.101351	0.719367
1917	CD8_TEMRA_CD57pos_1	GD3	0.247728	0.245091
1918	CD8_TEMRA_CD57pos_2	GD3	0.101569	0.719047
1919	DNs	GD3	0.179472	0.437463
1920	GDs	GD3	0.761004	1.79851e-10
1921	GD1	GD3	0.0632226	0.846018
1922	GD2	GD3	0.677754	1.47032e-07
1953	T_cells	NKT_cells	0.117212	0.666729
1954	CD4_T_cells	NKT_cells	0.16077	0.504444
1955	CD4_naive	NKT_cells	0.140776	0.584702
1956	CD4_effector_cells	NKT_cells	-0.0307015	0.929724
1957	CD4_effector_Treg	NKT_cells	0.0141443	0.969354
1958	CD4_effector_rest	NKT_cells	0.0108304	0.976841
1959	CD4_memory_cells	NKT_cells	0.157962	0.513116
1960	CD4_memory_KLRG1negCD57neg	NKT_cells	0.0348681	0.917528
1961	CD4_memory_KLRG1negCD57neg_1	NKT_cells	-0.00542747	0.988829
1962	CD4_memory_KLRG1negCD57neg_2	NKT_cells	0.0447419	0.889769
1963	CD4_memory_KLRG1posCD57neg	NKT_cells	0.087698	0.763416
1964	CD4_memory_KLRG1negCD57neg_3	NKT_cells	-0.0223201	0.947515
1965	CD4_memory_KLRG1posCD57pos	NKT_cells	0.264618	0.20202
1966	CD8_T_cells	NKT_cells	0.0840403	0.778772
1967	CD8_naive	NKT_cells	-0.082084	0.78397
1968	CD8_effector	NKT_cells	0.237489	0.268995
1969	CD8_memory_cells	NKT_cells	-0.126514	0.636784
1970	CD8_memory_KLRG1negCD57neg	NKT_cells	0.0583022	0.858421
1971	CD8_memory_KLRG1posCD57neg	NKT_cells	-0.00272065	0.991056
1972	CD8_memory_KLRG1posCD57neg_1	NKT_cells	0.00968233	0.978465
1973	CD8_memory_KLRG1posCD57neg_2	NKT_cells	-0.0218536	0.948604
1974	CD8_memory_KLRG1posCD57pos	NKT_cells	-0.233048	0.277544
1975	CD8_TEMRAs	NKT_cells	0.116305	0.669902
1976	CD8_TEMRA_CD57neg	NKT_cells	0.0780179	0.792585
1977	CD8_TEMRA_CD57pos	NKT_cells	0.0951295	0.739778
1978	CD8_TEMRA_CD57pos_1	NKT_cells	0.033426	0.920815
1979	CD8_TEMRA_CD57pos_2	NKT_cells	0.062234	0.847244
1980	DNs	NKT_cells	-0.0186264	0.959418
1981	GDs	NKT_cells	-0.00381763	0.98952
1982	GD1	NKT_cells	0.145056	0.565486
1983	GD2	NKT_cells	-0.111529	0.679931
1984	GD3	NKT_cells	-0.112725	0.677294
2014	T_cells	DP	0.0990114	0.722738
2015	CD4_T_cells	DP	0.171261	0.466848
2016	CD4_naive	DP	-0.00355393	0.98952
2017	CD4_effector_cells	DP	0.296876	0.131039
2018	CD4_effector_Treg	DP	0.296573	0.131461
2019	CD4_effector_rest	DP	-0.00297088	0.991056
2020	CD4_memory_cells	DP	0.305185	0.116733
2021	CD4_memory_KLRG1negCD57neg	DP	0.207412	0.354778
2022	CD4_memory_KLRG1negCD57neg_1	DP	0.149824	0.543257
2023	CD4_memory_KLRG1negCD57neg_2	DP	0.130064	0.621127
2024	CD4_memory_KLRG1posCD57neg	DP	0.401609	0.0180515
2025	CD4_memory_KLRG1negCD57neg_3	DP	0.362658	0.0418821
2026	CD4_memory_KLRG1posCD57pos	DP	-0.0567256	0.862945
2027	CD8_T_cells	DP	-0.0107933	0.976841
2028	CD8_naive	DP	0.189607	0.408476
2029	CD8_effector	DP	0.13524	0.600127
2030	CD8_memory_cells	DP	0.263894	0.203767
2031	CD8_memory_KLRG1negCD57neg	DP	0.54322	0.000163708
2032	CD8_memory_KLRG1posCD57neg	DP	0.190639	0.406637
2033	CD8_memory_KLRG1posCD57neg_1	DP	0.195507	0.390279
2034	CD8_memory_KLRG1posCD57neg_2	DP	0.139393	0.589896
2035	CD8_memory_KLRG1posCD57pos	DP	-0.0163079	0.963014
2036	CD8_TEMRAs	DP	-0.162689	0.498277
2037	CD8_TEMRA_CD57neg	DP	-0.0661665	0.831091
2038	CD8_TEMRA_CD57pos	DP	-0.172434	0.4631
2039	CD8_TEMRA_CD57pos_1	DP	-0.225177	0.302892
2040	CD8_TEMRA_CD57pos_2	DP	-0.138545	0.590712
2041	DNs	DP	0.0891294	0.75801
2042	GDs	DP	0.0774451	0.794086
2043	GD1	DP	-0.26325	0.203953
2044	GD2	DP	0.238462	0.266392
2045	GD3	DP	0.131449	0.615123
2046	NKT_cells	DP	-0.0268343	0.935598
2075	T_cells	B_cells	-0.397954	0.0196089
2076	CD4_T_cells	B_cells	-0.363945	0.0408908
2077	CD4_naive	B_cells	-0.250325	0.238329
2078	CD4_effector_cells	B_cells	-0.358905	0.0455056
2079	CD4_effector_Treg	B_cells	-0.392255	0.0220591
2080	CD4_effector_rest	B_cells	-0.102758	0.716096
2081	CD4_memory_cells	B_cells	-0.297754	0.12945
2082	CD4_memory_KLRG1negCD57neg	B_cells	-0.24097	0.263623
2083	CD4_memory_KLRG1negCD57neg_1	B_cells	-0.27654	0.176188
2084	CD4_memory_KLRG1negCD57neg_2	B_cells	-0.348111	0.0561004
2085	CD4_memory_KLRG1posCD57neg	B_cells	-0.159617	0.509295
2086	CD4_memory_KLRG1negCD57neg_3	B_cells	-0.149071	0.546217
2087	CD4_memory_KLRG1posCD57pos	B_cells	-0.183615	0.425448
2088	CD8_T_cells	B_cells	-0.238925	0.266277
2089	CD8_naive	B_cells	-0.0177682	0.960574
2090	CD8_effector	B_cells	-0.2147	0.334284
2091	CD8_memory_cells	B_cells	-0.267271	0.196728
2092	CD8_memory_KLRG1negCD57neg	B_cells	-0.0571044	0.862039
2093	CD8_memory_KLRG1posCD57neg	B_cells	-0.250343	0.238329
2094	CD8_memory_KLRG1posCD57neg_1	B_cells	-0.162069	0.499022
2095	CD8_memory_KLRG1posCD57neg_2	B_cells	-0.30439	0.117963
2096	CD8_memory_KLRG1posCD57pos	B_cells	-0.186218	0.417585
2097	CD8_TEMRAs	B_cells	-0.181882	0.43181
2098	CD8_TEMRA_CD57neg	B_cells	-0.198489	0.383286
2099	CD8_TEMRA_CD57pos	B_cells	-0.151845	0.537104
2100	CD8_TEMRA_CD57pos_1	B_cells	-0.0987315	0.723289
2101	CD8_TEMRA_CD57pos_2	B_cells	-0.157951	0.513116
2102	DNs	B_cells	0.123555	0.642643
2103	GDs	B_cells	-0.059794	0.855761
2104	GD1	B_cells	-0.0874878	0.76344
2105	GD2	B_cells	-0.0665819	0.829344
2106	GD3	B_cells	0.184202	0.425275
2107	NKT_cells	B_cells	-0.0997777	0.722666
2108	DP	B_cells	-0.0388441	0.907594
2136	T_cells	ABCs	-0.160055	0.508537
2137	CD4_T_cells	ABCs	-0.089369	0.756892
2138	CD4_naive	ABCs	-0.234692	0.274571
2139	CD4_effector_cells	ABCs	-0.152492	0.533994
2140	CD4_effector_Treg	ABCs	-0.23475	0.274571
2141	CD4_effector_rest	ABCs	0.11558	0.670677
2142	CD4_memory_cells	ABCs	0.131042	0.616913
2143	CD4_memory_KLRG1negCD57neg	ABCs	-0.0062268	0.98749
2144	CD4_memory_KLRG1negCD57neg_1	ABCs	-0.200737	0.374806
2145	CD4_memory_KLRG1negCD57neg_2	ABCs	0.0375665	0.909242
2146	CD4_memory_KLRG1posCD57neg	ABCs	-0.0107582	0.976841
2147	CD4_memory_KLRG1negCD57neg_3	ABCs	-0.0259461	0.937214
2148	CD4_memory_KLRG1posCD57pos	ABCs	0.248731	0.241817
2149	CD8_T_cells	ABCs	-0.00973485	0.978465
2150	CD8_naive	ABCs	-0.267223	0.196728
2151	CD8_effector	ABCs	0.101447	0.719302
2152	CD8_memory_cells	ABCs	-0.102844	0.716096
2153	CD8_memory_KLRG1negCD57neg	ABCs	0.126239	0.636784
2154	CD8_memory_KLRG1posCD57neg	ABCs	-0.113466	0.675477
2155	CD8_memory_KLRG1posCD57neg_1	ABCs	-0.0110796	0.976841
2156	CD8_memory_KLRG1posCD57neg_2	ABCs	-0.281379	0.163683
2157	CD8_memory_KLRG1posCD57pos	ABCs	-0.0693758	0.821888
2158	CD8_TEMRAs	ABCs	0.0817669	0.78467
2159	CD8_TEMRA_CD57neg	ABCs	0.158936	0.510309
2160	CD8_TEMRA_CD57pos	ABCs	0.0472286	0.884529
2161	CD8_TEMRA_CD57pos_1	ABCs	-0.0340195	0.919103
2162	CD8_TEMRA_CD57pos_2	ABCs	0.0688173	0.822575
2163	DNs	ABCs	0.0880554	0.762541
2164	GDs	ABCs	-0.147861	0.552224
2165	GD1	ABCs	-0.0552526	0.86654
2166	GD2	ABCs	-0.153024	0.533994
2167	GD3	ABCs	-0.0419332	0.898876
2168	NKT_cells	ABCs	0.110921	0.681523
2169	DP	ABCs	0.111909	0.679435
2170	B_cells	ABCs	0.431812	0.00816459
2197	T_cells	Bregs	-0.191207	0.404766
2198	CD4_T_cells	Bregs	-0.257838	0.218772
2199	CD4_naive	Bregs	-0.195428	0.390279
2200	CD4_effector_cells	Bregs	-0.376244	0.0320995
2201	CD4_effector_Treg	Bregs	-0.371437	0.035063
2202	CD4_effector_rest	Bregs	-0.225787	0.300415
2203	CD4_memory_cells	Bregs	-0.227554	0.295658
2204	CD4_memory_KLRG1negCD57neg	Bregs	-0.187584	0.414416
2205	CD4_memory_KLRG1negCD57neg_1	Bregs	-0.181046	0.432529
2206	CD4_memory_KLRG1negCD57neg_2	Bregs	-0.32661	0.082451
2207	CD4_memory_KLRG1posCD57neg	Bregs	-0.181111	0.432529
2208	CD4_memory_KLRG1negCD57neg_3	Bregs	-0.102158	0.718565
2209	CD4_memory_KLRG1posCD57pos	Bregs	-0.0869304	0.765866
2210	CD8_T_cells	Bregs	-0.114422	0.672698
2211	CD8_naive	Bregs	-0.127408	0.633691
2212	CD8_effector	Bregs	-0.335512	0.0689652
2213	CD8_memory_cells	Bregs	-0.118224	0.663111
2214	CD8_memory_KLRG1negCD57neg	Bregs	0.0496836	0.882753
2215	CD8_memory_KLRG1posCD57neg	Bregs	-0.126181	0.636784
2216	CD8_memory_KLRG1posCD57neg_1	Bregs	-0.0681717	0.82494
2217	CD8_memory_KLRG1posCD57neg_2	Bregs	-0.178946	0.439491
2218	CD8_memory_KLRG1posCD57pos	Bregs	-0.128138	0.629744
2219	CD8_TEMRAs	Bregs	-0.0986187	0.723481
2220	CD8_TEMRA_CD57neg	Bregs	-0.161139	0.503262
2221	CD8_TEMRA_CD57pos	Bregs	-0.0706541	0.820388
2222	CD8_TEMRA_CD57pos_1	Bregs	-0.111679	0.679931
2223	CD8_TEMRA_CD57pos_2	Bregs	-0.0498745	0.882753
2224	DNs	Bregs	-0.0740826	0.809262
2225	GDs	Bregs	-0.0107984	0.976841
2226	GD1	Bregs	-0.0401567	0.902193
2227	GD2	Bregs	0.0288188	0.933572
2228	GD3	Bregs	0.123839	0.641246
2229	NKT_cells	Bregs	-0.0870909	0.765331
2230	DP	Bregs	-0.111437	0.679931
2231	B_cells	Bregs	0.641586	1.33092e-06
2232	ABCs	Bregs	0.325907	0.0831623
2258	T_cells	ASCs	0.0447231	0.889769
2259	CD4_T_cells	ASCs	0.183731	0.425448
2260	CD4_naive	ASCs	0.204895	0.360063
2261	CD4_effector_cells	ASCs	-0.0135035	0.971155
2262	CD4_effector_Treg	ASCs	-0.0385883	0.907619
2263	CD4_effector_rest	ASCs	-0.0722948	0.812889
2264	CD4_memory_cells	ASCs	0.0423722	0.8986
2265	CD4_memory_KLRG1negCD57neg	ASCs	0.0345776	0.918547
2266	CD4_memory_KLRG1negCD57neg_1	ASCs	0.0103106	0.978317
2267	CD4_memory_KLRG1negCD57neg_2	ASCs	0.140681	0.584723
2268	CD4_memory_KLRG1posCD57neg	ASCs	-0.0924498	0.747323
2269	CD4_memory_KLRG1negCD57neg_3	ASCs	-0.138242	0.590881
2270	CD4_memory_KLRG1posCD57pos	ASCs	0.0328994	0.921442
2271	CD8_T_cells	ASCs	-0.0377129	0.909242
2272	CD8_naive	ASCs	0.146229	0.560082
2273	CD8_effector	ASCs	0.206043	0.358771
2274	CD8_memory_cells	ASCs	-0.0260293	0.937214
2275	CD8_memory_KLRG1negCD57neg	ASCs	0.0886528	0.760135
2276	CD8_memory_KLRG1posCD57neg	ASCs	-0.01519	0.964425
2277	CD8_memory_KLRG1posCD57neg_1	ASCs	-0.0472077	0.884529
2278	CD8_memory_KLRG1posCD57neg_2	ASCs	-0.100165	0.722014
2279	CD8_memory_KLRG1posCD57pos	ASCs	-0.118766	0.662376
2280	CD8_TEMRAs	ASCs	-0.0898899	0.755606
2281	CD8_TEMRA_CD57neg	ASCs	-0.0894945	0.756892
2282	CD8_TEMRA_CD57pos	ASCs	-0.0739639	0.809499
2283	CD8_TEMRA_CD57pos_1	ASCs	0.114815	0.672656
2284	CD8_TEMRA_CD57pos_2	ASCs	-0.108363	0.692445
2285	DNs	ASCs	0.213786	0.336201
2286	GDs	ASCs	-0.100176	0.722014
2287	GD1	ASCs	0.0526353	0.874158
2288	GD2	ASCs	-0.236631	0.270877
2289	GD3	ASCs	0.0438053	0.892534
2290	NKT_cells	ASCs	0.269435	0.191604
2291	DP	ASCs	-0.0827649	0.781789
2292	B_cells	ASCs	-0.0495149	0.882753
2293	ABCs	ASCs	0.138037	0.591036
2294	Bregs	ASCs	0.000285631	0.998833
2319	T_cells	CD27neg_B_cells	-0.280133	0.167344
2320	CD4_T_cells	CD27neg_B_cells	-0.0856249	0.771617
2321	CD4_naive	CD27neg_B_cells	0.147608	0.55332
2322	CD4_effector_cells	CD27neg_B_cells	-0.124673	0.640403
2323	CD4_effector_Treg	CD27neg_B_cells	-0.131017	0.616913
2324	CD4_effector_rest	CD27neg_B_cells	0.0481775	0.884529
2325	CD4_memory_cells	CD27neg_B_cells	-0.256816	0.22187
2326	CD4_memory_KLRG1negCD57neg	CD27neg_B_cells	-0.0155175	0.963549
2327	CD4_memory_KLRG1negCD57neg_1	CD27neg_B_cells	-0.0259123	0.937214
2328	CD4_memory_KLRG1negCD57neg_2	CD27neg_B_cells	-0.0840627	0.778772
2329	CD4_memory_KLRG1posCD57neg	CD27neg_B_cells	-0.0721529	0.813295
2330	CD4_memory_KLRG1negCD57neg_3	CD27neg_B_cells	0.068502	0.823552
2331	CD4_memory_KLRG1posCD57pos	CD27neg_B_cells	-0.250263	0.238329
2332	CD8_T_cells	CD27neg_B_cells	-0.312512	0.103217
2333	CD8_naive	CD27neg_B_cells	0.339032	0.0654622
2334	CD8_effector	CD27neg_B_cells	-0.121226	0.651704
2335	CD8_memory_cells	CD27neg_B_cells	-0.251699	0.237349
2336	CD8_memory_KLRG1negCD57neg	CD27neg_B_cells	0.0155622	0.963549
2337	CD8_memory_KLRG1posCD57neg	CD27neg_B_cells	-0.257011	0.221615
2338	CD8_memory_KLRG1posCD57neg_1	CD27neg_B_cells	-0.187934	0.414025
2339	CD8_memory_KLRG1posCD57neg_2	CD27neg_B_cells	-0.213997	0.335665
2340	CD8_memory_KLRG1posCD57pos	CD27neg_B_cells	-0.228333	0.29411
2341	CD8_TEMRAs	CD27neg_B_cells	-0.317509	0.0963511
2342	CD8_TEMRA_CD57neg	CD27neg_B_cells	-0.240853	0.263623
2343	CD8_TEMRA_CD57pos	CD27neg_B_cells	-0.315034	0.100033
2344	CD8_TEMRA_CD57pos_1	CD27neg_B_cells	-0.181653	0.43181
2345	CD8_TEMRA_CD57pos_2	CD27neg_B_cells	-0.326135	0.0830447
2346	DNs	CD27neg_B_cells	0.374505	0.033124
2347	GDs	CD27neg_B_cells	-0.0498875	0.882753
2348	GD1	CD27neg_B_cells	-0.120579	0.654446
2349	GD2	CD27neg_B_cells	-0.0288487	0.933572
2350	GD3	CD27neg_B_cells	0.153757	0.530492
2351	NKT_cells	CD27neg_B_cells	-0.0784982	0.79123
2352	DP	CD27neg_B_cells	0.0452797	0.889769
2353	B_cells	CD27neg_B_cells	0.675375	1.68636e-07
2354	ABCs	CD27neg_B_cells	0.146069	0.560082
2355	Bregs	CD27neg_B_cells	0.217157	0.327601
2356	ASCs	CD27neg_B_cells	0.044147	0.891956
2380	T_cells	CD27pos_B_cells	-0.226395	0.298535
2381	CD4_T_cells	CD27pos_B_cells	-0.330991	0.0753681
2382	CD4_naive	CD27pos_B_cells	-0.402633	0.0177314
2383	CD4_effector_cells	CD27pos_B_cells	-0.244235	0.254453
2384	CD4_effector_Treg	CD27pos_B_cells	-0.3108	0.106837
2385	CD4_effector_rest	CD27pos_B_cells	-0.0411159	0.900346
2386	CD4_memory_cells	CD27pos_B_cells	-0.0311381	0.927976
2387	CD4_memory_KLRG1negCD57neg	CD27pos_B_cells	-0.179988	0.435504
2388	CD4_memory_KLRG1negCD57neg_1	CD27pos_B_cells	-0.247406	0.245951
2389	CD4_memory_KLRG1negCD57neg_2	CD27pos_B_cells	-0.299199	0.127167
2390	CD4_memory_KLRG1posCD57neg	CD27pos_B_cells	0.0598507	0.855761
2391	CD4_memory_KLRG1negCD57neg_3	CD27pos_B_cells	-0.0993351	0.722738
2392	CD4_memory_KLRG1posCD57pos	CD27pos_B_cells	0.0538083	0.868939
2393	CD8_T_cells	CD27pos_B_cells	0.013209	0.971503
2394	CD8_naive	CD27pos_B_cells	-0.123913	0.641246
2395	CD8_effector	CD27pos_B_cells	-0.139976	0.587734
2396	CD8_memory_cells	CD27pos_B_cells	0.0208656	0.951813
2397	CD8_memory_KLRG1negCD57neg	CD27pos_B_cells	0.133574	0.604873
2398	CD8_memory_KLRG1posCD57neg	CD27pos_B_cells	0.0279548	0.934277
2399	CD8_memory_KLRG1posCD57neg_1	CD27pos_B_cells	0.0840177	0.778772
2400	CD8_memory_KLRG1posCD57neg_2	CD27pos_B_cells	-0.104486	0.711131
2401	CD8_memory_KLRG1posCD57pos	CD27pos_B_cells	-0.0341789	0.918766
2402	CD8_TEMRAs	CD27pos_B_cells	-0.0019872	0.991876
2403	CD8_TEMRA_CD57neg	CD27pos_B_cells	-0.0355374	0.916375
2404	CD8_TEMRA_CD57pos	CD27pos_B_cells	0.0290198	0.933572
2405	CD8_TEMRA_CD57pos_1	CD27pos_B_cells	-0.00685412	0.985846
2406	CD8_TEMRA_CD57pos_2	CD27pos_B_cells	0.0235837	0.946701
2407	DNs	CD27pos_B_cells	0.0574785	0.861215
2408	GDs	CD27pos_B_cells	0.033288	0.92099
2409	GD1	CD27pos_B_cells	0.00966106	0.978465
2410	GD2	CD27pos_B_cells	0.0527731	0.874145
2411	GD3	CD27pos_B_cells	0.22478	0.303185
2412	NKT_cells	CD27pos_B_cells	0.0383063	0.908318
2413	DP	CD27pos_B_cells	0.0919794	0.749174
2414	B_cells	CD27pos_B_cells	0.751337	4.485e-10
2415	ABCs	CD27pos_B_cells	0.58003	3.4609e-05
2416	Bregs	CD27pos_B_cells	0.665384	3.15777e-07
2417	ASCs	CD27pos_B_cells	-0.0230869	0.947084
2418	CD27neg_B_cells	CD27pos_B_cells	0.294841	0.132998
2441	T_cells	Monocytes	-0.407247	0.0155563
2442	CD4_T_cells	Monocytes	-0.21216	0.341379
2443	CD4_naive	Monocytes	-0.138839	0.590712
2444	CD4_effector_cells	Monocytes	0.0828219	0.781789
2445	CD4_effector_Treg	Monocytes	0.123241	0.642977
2446	CD4_effector_rest	Monocytes	-0.101968	0.718677
2447	CD4_memory_cells	Monocytes	-0.255702	0.224839
2448	CD4_memory_KLRG1negCD57neg	Monocytes	-0.0586791	0.858185
2449	CD4_memory_KLRG1negCD57neg_1	Monocytes	0.0479949	0.884529
2450	CD4_memory_KLRG1negCD57neg_2	Monocytes	-0.00479266	0.988888
2451	CD4_memory_KLRG1posCD57neg	Monocytes	-0.190389	0.406637
2452	CD4_memory_KLRG1negCD57neg_3	Monocytes	-0.0273244	0.9348
2453	CD4_memory_KLRG1posCD57pos	Monocytes	-0.341292	0.0627443
2454	CD8_T_cells	Monocytes	-0.279836	0.167594
2455	CD8_naive	Monocytes	-0.0911203	0.752274
2456	CD8_effector	Monocytes	0.0580729	0.858829
2457	CD8_memory_cells	Monocytes	-0.0221508	0.948044
2458	CD8_memory_KLRG1negCD57neg	Monocytes	-0.148138	0.550958
2459	CD8_memory_KLRG1posCD57neg	Monocytes	-0.00847532	0.980825
2460	CD8_memory_KLRG1posCD57neg_1	Monocytes	-0.0762127	0.798322
2461	CD8_memory_KLRG1posCD57neg_2	Monocytes	0.154752	0.525696
2462	CD8_memory_KLRG1posCD57pos	Monocytes	0.114764	0.672656
2463	CD8_TEMRAs	Monocytes	-0.302513	0.122434
2464	CD8_TEMRA_CD57neg	Monocytes	-0.229642	0.289982
2465	CD8_TEMRA_CD57pos	Monocytes	-0.302113	0.122668
2466	CD8_TEMRA_CD57pos_1	Monocytes	-0.33875	0.0656381
2467	CD8_TEMRA_CD57pos_2	Monocytes	-0.273996	0.181648
2468	DNs	Monocytes	0.0267708	0.935598
2469	GDs	Monocytes	-0.166786	0.482467
2470	GD1	Monocytes	-0.166294	0.483297
2471	GD2	Monocytes	0.027796	0.934277
2472	GD3	Monocytes	-0.187421	0.414416
2473	NKT_cells	Monocytes	-0.254724	0.22782
2474	DP	Monocytes	0.11349	0.675477
2475	B_cells	Monocytes	-0.372589	0.0343436
2476	ABCs	Monocytes	-0.203876	0.363088
2477	Bregs	Monocytes	-0.321105	0.0914864
2478	ASCs	Monocytes	-0.122752	0.643289
2479	CD27neg_B_cells	Monocytes	-0.151171	0.539369
2480	CD27pos_B_cells	Monocytes	-0.238961	0.266277
2502	T_cells	Monocytes_CD16	-0.285113	0.15355
2503	CD4_T_cells	Monocytes_CD16	-0.113334	0.675477
2504	CD4_naive	Monocytes_CD16	-0.0493753	0.883044
2505	CD4_effector_cells	Monocytes_CD16	-0.0480477	0.884529
2506	CD4_effector_Treg	Monocytes_CD16	-0.0176674	0.960574
2507	CD4_effector_rest	Monocytes_CD16	-0.0585758	0.858309
2508	CD4_memory_cells	Monocytes_CD16	-0.115876	0.670489
2509	CD4_memory_KLRG1negCD57neg	Monocytes_CD16	0.0945993	0.741051
2510	CD4_memory_KLRG1negCD57neg_1	Monocytes_CD16	0.0317597	0.92615
2511	CD4_memory_KLRG1negCD57neg_2	Monocytes_CD16	0.148143	0.550958
2512	CD4_memory_KLRG1posCD57neg	Monocytes_CD16	-0.205217	0.360063
2513	CD4_memory_KLRG1negCD57neg_3	Monocytes_CD16	0.0155773	0.963549
2514	CD4_memory_KLRG1posCD57pos	Monocytes_CD16	-0.111304	0.680015
2515	CD8_T_cells	Monocytes_CD16	-0.185516	0.4206
2516	CD8_naive	Monocytes_CD16	-0.186752	0.416143
2517	CD8_effector	Monocytes_CD16	0.0987941	0.723289
2518	CD8_memory_cells	Monocytes_CD16	-0.156234	0.520793
2519	CD8_memory_KLRG1negCD57neg	Monocytes_CD16	-0.239274	0.266277
2520	CD8_memory_KLRG1posCD57neg	Monocytes_CD16	-0.138039	0.591036
2521	CD8_memory_KLRG1posCD57neg_1	Monocytes_CD16	-0.21892	0.321486
2522	CD8_memory_KLRG1posCD57neg_2	Monocytes_CD16	0.0254282	0.939124
2523	CD8_memory_KLRG1posCD57pos	Monocytes_CD16	0.0491291	0.883044
2524	CD8_TEMRAs	Monocytes_CD16	-0.0806593	0.7871
2525	CD8_TEMRA_CD57neg	Monocytes_CD16	-0.100332	0.722014
2526	CD8_TEMRA_CD57pos	Monocytes_CD16	-0.0799895	0.788847
2527	CD8_TEMRA_CD57pos_1	Monocytes_CD16	0.0186484	0.959418
2528	CD8_TEMRA_CD57pos_2	Monocytes_CD16	-0.0939578	0.741051
2529	DNs	Monocytes_CD16	0.0911725	0.752274
2530	GDs	Monocytes_CD16	-0.102834	0.716096
2531	GD1	Monocytes_CD16	-0.0171156	0.961956
2532	GD2	Monocytes_CD16	-0.0461979	0.888049
2533	GD3	Monocytes_CD16	-0.0460019	0.888049
2534	NKT_cells	Monocytes_CD16	0.0392289	0.906153
2535	DP	Monocytes_CD16	-0.215308	0.33328
2536	B_cells	Monocytes_CD16	-0.305395	0.116598
2537	ABCs	Monocytes_CD16	-0.0970618	0.728521
2538	Bregs	Monocytes_CD16	-0.245848	0.250611
2539	ASCs	Monocytes_CD16	0.167721	0.47883
2540	CD27neg_B_cells	Monocytes_CD16	-0.0930518	0.74388
2541	CD27pos_B_cells	Monocytes_CD16	-0.16448	0.491962
2542	Monocytes	Monocytes_CD16	0.637764	1.63971e-06
2563	T_cells	Monocytes_CD14	-0.385599	0.0258927
2564	CD4_T_cells	Monocytes_CD14	-0.238406	0.266392
2565	CD4_naive	Monocytes_CD14	-0.164295	0.492546
2566	CD4_effector_cells	Monocytes_CD14	0.0799006	0.78887
2567	CD4_effector_Treg	Monocytes_CD14	0.118625	0.662376
2568	CD4_effector_rest	Monocytes_CD14	-0.129341	0.624359
2569	CD4_memory_cells	Monocytes_CD14	-0.268067	0.195154
2570	CD4_memory_KLRG1negCD57neg	Monocytes_CD14	-0.0914683	0.751642
2571	CD4_memory_KLRG1negCD57neg_1	Monocytes_CD14	0.0302676	0.930249
2572	CD4_memory_KLRG1negCD57neg_2	Monocytes_CD14	-0.0411327	0.900346
2573	CD4_memory_KLRG1posCD57neg	Monocytes_CD14	-0.183933	0.425448
2574	CD4_memory_KLRG1negCD57neg_3	Monocytes_CD14	-0.0469344	0.885758
2575	CD4_memory_KLRG1posCD57pos	Monocytes_CD14	-0.37212	0.0346021
2576	CD8_T_cells	Monocytes_CD14	-0.2505	0.238329
2577	CD8_naive	Monocytes_CD14	-0.0620434	0.847244
2578	CD8_effector	Monocytes_CD14	0.0465849	0.886462
2579	CD8_memory_cells	Monocytes_CD14	0.0290478	0.933572
2580	CD8_memory_KLRG1negCD57neg	Monocytes_CD14	-0.107693	0.69414
2581	CD8_memory_KLRG1posCD57neg	Monocytes_CD14	0.0341648	0.918766
2582	CD8_memory_KLRG1posCD57neg_1	Monocytes_CD14	-0.0296907	0.932969
2583	CD8_memory_KLRG1posCD57neg_2	Monocytes_CD14	0.154754	0.525696
2584	CD8_memory_KLRG1posCD57pos	Monocytes_CD14	0.138496	0.590712
2585	CD8_TEMRAs	Monocytes_CD14	-0.301758	0.123108
2586	CD8_TEMRA_CD57neg	Monocytes_CD14	-0.223596	0.305653
2587	CD8_TEMRA_CD57pos	Monocytes_CD14	-0.300802	0.124095
2588	CD8_TEMRA_CD57pos_1	Monocytes_CD14	-0.353618	0.0506497
2589	CD8_TEMRA_CD57pos_2	Monocytes_CD14	-0.266168	0.198179
2590	DNs	Monocytes_CD14	0.0130491	0.971776
2591	GDs	Monocytes_CD14	-0.157802	0.513484
2592	GD1	Monocytes_CD14	-0.159076	0.510019
2593	GD2	Monocytes_CD14	0.0235875	0.946701
2594	GD3	Monocytes_CD14	-0.187921	0.414025
2595	NKT_cells	Monocytes_CD14	-0.300888	0.124095
2596	DP	Monocytes_CD14	0.171115	0.466848
2597	B_cells	Monocytes_CD14	-0.350064	0.0546421
2598	ABCs	Monocytes_CD14	-0.177101	0.444239
2599	Bregs	Monocytes_CD14	-0.292771	0.136732
2600	ASCs	Monocytes_CD14	-0.138978	0.590712
2601	CD27neg_B_cells	Monocytes_CD14	-0.154066	0.52967
2602	CD27pos_B_cells	Monocytes_CD14	-0.207563	0.354542
2603	Monocytes	Monocytes_CD14	0.98102	1.61622e-39
2604	Monocytes_CD16	Monocytes_CD14	0.519851	0.000434839
2624	T_cells	Monocytes_CD14posCD69neg	-0.383384	0.0270943
2625	CD4_T_cells	Monocytes_CD14posCD69neg	-0.458641	0.00364701
2626	CD4_naive	Monocytes_CD14posCD69neg	-0.41121	0.0140693
2627	CD4_effector_cells	Monocytes_CD14posCD69neg	-0.126165	0.636784
2628	CD4_effector_Treg	Monocytes_CD14posCD69neg	-0.123332	0.642962
2629	CD4_effector_rest	Monocytes_CD14posCD69neg	-0.129942	0.621352
2630	CD4_memory_cells	Monocytes_CD14posCD69neg	-0.284115	0.156238
2631	CD4_memory_KLRG1negCD57neg	Monocytes_CD14posCD69neg	-0.200298	0.376102
2632	CD4_memory_KLRG1negCD57neg_1	Monocytes_CD14posCD69neg	-0.149879	0.543257
2633	CD4_memory_KLRG1negCD57neg_2	Monocytes_CD14posCD69neg	-0.19668	0.386639
2634	CD4_memory_KLRG1posCD57neg	Monocytes_CD14posCD69neg	-0.239052	0.266277
2635	CD4_memory_KLRG1negCD57neg_3	Monocytes_CD14posCD69neg	-0.135311	0.600127
2636	CD4_memory_KLRG1posCD57pos	Monocytes_CD14posCD69neg	-0.273399	0.182268
2637	CD8_T_cells	Monocytes_CD14posCD69neg	-0.109968	0.686515
2638	CD8_naive	Monocytes_CD14posCD69neg	-0.162198	0.499022
2639	CD8_effector	Monocytes_CD14posCD69neg	0.0971959	0.728173
2640	CD8_memory_cells	Monocytes_CD14posCD69neg	0.117829	0.664943
2641	CD8_memory_KLRG1negCD57neg	Monocytes_CD14posCD69neg	0.0268434	0.935598
2642	CD8_memory_KLRG1posCD57neg	Monocytes_CD14posCD69neg	0.11724	0.666729
2643	CD8_memory_KLRG1posCD57neg_1	Monocytes_CD14posCD69neg	0.0547064	0.867144
2644	CD8_memory_KLRG1posCD57neg_2	Monocytes_CD14posCD69neg	0.0824784	0.782622
2645	CD8_memory_KLRG1posCD57pos	Monocytes_CD14posCD69neg	0.129249	0.624371
2646	CD8_TEMRAs	Monocytes_CD14posCD69neg	-0.188404	0.412345
2647	CD8_TEMRA_CD57neg	Monocytes_CD14posCD69neg	-0.13423	0.603359
2648	CD8_TEMRA_CD57pos	Monocytes_CD14posCD69neg	-0.195891	0.388985
2649	CD8_TEMRA_CD57pos_1	Monocytes_CD14posCD69neg	-0.134247	0.603359
2650	CD8_TEMRA_CD57pos_2	Monocytes_CD14posCD69neg	-0.178368	0.44184
2651	DNs	Monocytes_CD14posCD69neg	0.12571	0.637184
2652	GDs	Monocytes_CD14posCD69neg	-0.00873847	0.980304
2653	GD1	Monocytes_CD14posCD69neg	-0.105468	0.705241
2654	GD2	Monocytes_CD14posCD69neg	0.0808623	0.7871
2655	GD3	Monocytes_CD14posCD69neg	0.0509752	0.879765
2656	NKT_cells	Monocytes_CD14posCD69neg	-0.134138	0.603359
2657	DP	Monocytes_CD14posCD69neg	0.135198	0.600127
2658	B_cells	Monocytes_CD14posCD69neg	0.00201642	0.991876
2659	ABCs	Monocytes_CD14posCD69neg	0.0808338	0.7871
2660	Bregs	Monocytes_CD14posCD69neg	-0.116133	0.669902
2661	ASCs	Monocytes_CD14posCD69neg	-0.233073	0.277544
2662	CD27neg_B_cells	Monocytes_CD14posCD69neg	0.028055	0.934277
2663	CD27pos_B_cells	Monocytes_CD14posCD69neg	0.173885	0.45694
2664	Monocytes	Monocytes_CD14posCD69neg	0.589146	2.23668e-05
2665	Monocytes_CD16	Monocytes_CD14posCD69neg	0.362013	0.0423878
2666	Monocytes_CD14	Monocytes_CD14posCD69neg	0.63378	2.03578e-06
2685	T_cells	Monocytes_CD14posCD69pos	-0.0125952	0.972378
2686	CD4_T_cells	Monocytes_CD14posCD69pos	0.113899	0.674109
2687	CD4_naive	Monocytes_CD14posCD69pos	0.0697273	0.820894
2688	CD4_effector_cells	Monocytes_CD14posCD69pos	0.15232	0.534531
2689	CD4_effector_Treg	Monocytes_CD14posCD69pos	0.187275	0.414416
2690	CD4_effector_rest	Monocytes_CD14posCD69pos	-0.0399749	0.902261
2691	CD4_memory_cells	Monocytes_CD14posCD69pos	0.0225313	0.947515
2692	CD4_memory_KLRG1negCD57neg	Monocytes_CD14posCD69pos	0.0620991	0.847244
2693	CD4_memory_KLRG1negCD57neg_1	Monocytes_CD14posCD69pos	0.158558	0.510344
2694	CD4_memory_KLRG1negCD57neg_2	Monocytes_CD14posCD69pos	0.176907	0.444239
2695	CD4_memory_KLRG1posCD57neg	Monocytes_CD14posCD69pos	0.0243432	0.944035
2696	CD4_memory_KLRG1negCD57neg_3	Monocytes_CD14posCD69pos	-0.0070723	0.985055
2697	CD4_memory_KLRG1posCD57pos	Monocytes_CD14posCD69pos	-0.035472	0.916375
2698	CD8_T_cells	Monocytes_CD14posCD69pos	-0.0365581	0.913134
2699	CD8_naive	Monocytes_CD14posCD69pos	0.00862119	0.980476
2700	CD8_effector	Monocytes_CD14posCD69pos	0.102844	0.716096
2701	CD8_memory_cells	Monocytes_CD14posCD69pos	0.0288724	0.933572
2702	CD8_memory_KLRG1negCD57neg	Monocytes_CD14posCD69pos	-0.144517	0.566336
2703	CD8_memory_KLRG1posCD57neg	Monocytes_CD14posCD69pos	0.0232052	0.947084
2704	CD8_memory_KLRG1posCD57neg_1	Monocytes_CD14posCD69pos	-0.0316194	0.926367
2705	CD8_memory_KLRG1posCD57neg_2	Monocytes_CD14posCD69pos	0.177493	0.444239
2706	CD8_memory_KLRG1posCD57pos	Monocytes_CD14posCD69pos	0.114605	0.672656
2707	CD8_TEMRAs	Monocytes_CD14posCD69pos	-0.048598	0.884529
2708	CD8_TEMRA_CD57neg	Monocytes_CD14posCD69pos	-0.0345432	0.918547
2709	CD8_TEMRA_CD57pos	Monocytes_CD14posCD69pos	-0.0587109	0.858185
2710	CD8_TEMRA_CD57pos_1	Monocytes_CD14posCD69pos	-0.0534292	0.870997
2711	CD8_TEMRA_CD57pos_2	Monocytes_CD14posCD69pos	-0.0484818	0.884529
2712	DNs	Monocytes_CD14posCD69pos	-0.0807233	0.7871
2713	GDs	Monocytes_CD14posCD69pos	-0.0710904	0.818303
2714	GD1	Monocytes_CD14posCD69pos	-0.0474715	0.884529
2715	GD2	Monocytes_CD14posCD69pos	-0.0129337	0.971942
2716	GD3	Monocytes_CD14posCD69pos	-0.107128	0.696951
2717	NKT_cells	Monocytes_CD14posCD69pos	-0.215223	0.33328
2718	DP	Monocytes_CD14posCD69pos	0.0761975	0.798322
2719	B_cells	Monocytes_CD14posCD69pos	-0.482824	0.00174114
2720	ABCs	Monocytes_CD14posCD69pos	-0.210925	0.34509
2721	Bregs	Monocytes_CD14posCD69pos	-0.347696	0.0563361
2722	ASCs	Monocytes_CD14posCD69pos	0.0950824	0.739778
2723	CD27neg_B_cells	Monocytes_CD14posCD69pos	-0.268477	0.194562
2724	CD27pos_B_cells	Monocytes_CD14posCD69pos	-0.375645	0.0324544
2725	Monocytes	Monocytes_CD14posCD69pos	0.705241	2.22103e-08
2726	Monocytes_CD16	Monocytes_CD14posCD69pos	0.458625	0.00364701
2727	Monocytes_CD14	Monocytes_CD14posCD69pos	0.670724	2.25785e-07
2728	Monocytes_CD14posCD69neg	Monocytes_CD14posCD69pos	0.0182065	0.960574
2746	T_cells	DCs	-0.186659	0.416143
2747	CD4_T_cells	DCs	-0.023614	0.946701
2748	CD4_naive	DCs	0.0302189	0.930249
2749	CD4_effector_cells	DCs	0.213997	0.335665
2750	CD4_effector_Treg	DCs	0.223908	0.304657
2751	CD4_effector_rest	DCs	0.0163915	0.963014
2752	CD4_memory_cells	DCs	-0.0152556	0.964425
2753	CD4_memory_KLRG1negCD57neg	DCs	-0.0243443	0.944035
2754	CD4_memory_KLRG1negCD57neg_1	DCs	-0.0902089	0.754897
2755	CD4_memory_KLRG1negCD57neg_2	DCs	-0.0523724	0.874194
2756	CD4_memory_KLRG1posCD57neg	DCs	0.12428	0.641134
2757	CD4_memory_KLRG1negCD57neg_3	DCs	0.1805	0.434171
2758	CD4_memory_KLRG1posCD57pos	DCs	-0.176961	0.444239
2759	CD8_T_cells	DCs	-0.243326	0.256377
2760	CD8_naive	DCs	0.133914	0.604067
2761	CD8_effector	DCs	-0.112817	0.677294
2762	CD8_memory_cells	DCs	0.104742	0.709903
2763	CD8_memory_KLRG1negCD57neg	DCs	0.00276191	0.991056
2764	CD8_memory_KLRG1posCD57neg	DCs	0.112584	0.677294
2765	CD8_memory_KLRG1posCD57neg_1	DCs	0.0976401	0.726701
2766	CD8_memory_KLRG1posCD57neg_2	DCs	0.189487	0.408476
2767	CD8_memory_KLRG1posCD57pos	DCs	-0.0228259	0.947515
2768	CD8_TEMRAs	DCs	-0.366012	0.0396937
2769	CD8_TEMRA_CD57neg	DCs	-0.22393	0.304657
2770	CD8_TEMRA_CD57pos	DCs	-0.318706	0.0948256
2771	CD8_TEMRA_CD57pos_1	DCs	-0.289727	0.142181
2772	CD8_TEMRA_CD57pos_2	DCs	-0.29196	0.13822
2773	DNs	DCs	0.0339415	0.919103
2774	GDs	DCs	-0.0100395	0.978465
2775	GD1	DCs	-0.260831	0.210497
2776	GD2	DCs	0.176025	0.4491
2777	GD3	DCs	0.044437	0.891043
2778	NKT_cells	DCs	-0.20232	0.369438
2779	DP	DCs	0.196809	0.386639
2780	B_cells	DCs	-0.250515	0.238329
2781	ABCs	DCs	-0.316113	0.0983487
2782	Bregs	DCs	-0.171348	0.466848
2783	ASCs	DCs	-0.133528	0.604873
2784	CD27neg_B_cells	DCs	0.0475495	0.884529
2785	CD27pos_B_cells	DCs	-0.207239	0.354844
2786	Monocytes	DCs	0.407394	0.0155563
2787	Monocytes_CD16	DCs	0.179363	0.437528
2788	Monocytes_CD14	DCs	0.407488	0.0155563
2789	Monocytes_CD14posCD69neg	DCs	0.187205	0.414416
2790	Monocytes_CD14posCD69pos	DCs	0.298127	0.128844
2807	T_cells	cDCs	-0.222576	0.309664
2808	CD4_T_cells	cDCs	-0.117793	0.664943
2809	CD4_naive	cDCs	-0.11335	0.675477
2810	CD4_effector_cells	cDCs	0.15989	0.509002
2811	CD4_effector_Treg	cDCs	0.132825	0.60793
2812	CD4_effector_rest	cDCs	0.143405	0.570853
2813	CD4_memory_cells	cDCs	0.0227402	0.947515
2814	CD4_memory_KLRG1negCD57neg	cDCs	-0.0679566	0.825011
2815	CD4_memory_KLRG1negCD57neg_1	cDCs	-0.136866	0.596713
2816	CD4_memory_KLRG1negCD57neg_2	cDCs	-0.108821	0.691598
2817	CD4_memory_KLRG1posCD57neg	cDCs	0.212218	0.341379
2818	CD4_memory_KLRG1negCD57neg_3	cDCs	0.12566	0.637184
2819	CD4_memory_KLRG1posCD57pos	cDCs	-0.120797	0.654157
2820	CD8_T_cells	cDCs	-0.224067	0.304657
2821	CD8_naive	cDCs	0.0315537	0.926367
2822	CD8_effector	cDCs	-0.0415581	0.899676
2823	CD8_memory_cells	cDCs	0.135387	0.600127
2824	CD8_memory_KLRG1negCD57neg	cDCs	-0.0495309	0.882753
2825	CD8_memory_KLRG1posCD57neg	cDCs	0.152529	0.533994
2826	CD8_memory_KLRG1posCD57neg_1	cDCs	0.162482	0.498797
2827	CD8_memory_KLRG1posCD57neg_2	cDCs	0.161215	0.503262
2828	CD8_memory_KLRG1posCD57pos	cDCs	0.069919	0.820894
2829	CD8_TEMRAs	cDCs	-0.346097	0.0576964
2830	CD8_TEMRA_CD57neg	cDCs	-0.242945	0.256893
2831	CD8_TEMRA_CD57pos	cDCs	-0.290395	0.141071
2832	CD8_TEMRA_CD57pos_1	cDCs	-0.283144	0.158879
2833	CD8_TEMRA_CD57pos_2	cDCs	-0.27091	0.188058
2834	DNs	cDCs	0.0794949	0.789346
2835	GDs	cDCs	-0.00248462	0.991056
2836	GD1	cDCs	-0.192802	0.400207
2837	GD2	cDCs	0.171035	0.466848
2838	GD3	cDCs	0.0395991	0.904227
2839	NKT_cells	cDCs	-0.142514	0.57576
2840	DP	cDCs	0.174176	0.456391
2841	B_cells	cDCs	-0.179815	0.435963
2842	ABCs	cDCs	-0.229912	0.289234
2843	Bregs	cDCs	-0.167656	0.47883
2844	ASCs	cDCs	-0.221783	0.312552
2845	CD27neg_B_cells	cDCs	0.0475411	0.884529
2846	CD27pos_B_cells	cDCs	-0.0985181	0.723586
2847	Monocytes	cDCs	0.394879	0.021058
2848	Monocytes_CD16	cDCs	0.13845	0.590712
2849	Monocytes_CD14	cDCs	0.398977	0.0192629
2850	Monocytes_CD14posCD69neg	cDCs	0.25814	0.218513
2851	Monocytes_CD14posCD69pos	cDCs	0.234622	0.274571
2852	DCs	cDCs	0.906535	1.05165e-20
2868	T_cells	pDCs	-0.00537776	0.988829
2869	CD4_T_cells	pDCs	0.209063	0.348796
2870	CD4_naive	pDCs	0.293691	0.134952
2871	CD4_effector_cells	pDCs	0.275115	0.179232
2872	CD4_effector_Treg	pDCs	0.354578	0.0501106
2873	CD4_effector_rest	pDCs	-0.128144	0.629744
2874	CD4_memory_cells	pDCs	0.0538368	0.868939
2875	CD4_memory_KLRG1negCD57neg	pDCs	0.193161	0.400207
2876	CD4_memory_KLRG1negCD57neg_1	pDCs	0.175534	0.450341
2877	CD4_memory_KLRG1negCD57neg_2	pDCs	0.173467	0.457812
2878	CD4_memory_KLRG1posCD57neg	pDCs	0.00920662	0.979621
2879	CD4_memory_KLRG1negCD57neg_3	pDCs	0.294211	0.134316
2880	CD4_memory_KLRG1posCD57pos	pDCs	-0.180966	0.432529
2881	CD8_T_cells	pDCs	-0.17542	0.450448
2882	CD8_naive	pDCs	0.30032	0.124586
2883	CD8_effector	pDCs	-0.116763	0.669196
2884	CD8_memory_cells	pDCs	0.037732	0.909242
2885	CD8_memory_KLRG1negCD57neg	pDCs	0.18759	0.414416
2886	CD8_memory_KLRG1posCD57neg	pDCs	0.0401613	0.902193
2887	CD8_memory_KLRG1posCD57neg_1	pDCs	-0.0131814	0.971503
2888	CD8_memory_KLRG1posCD57neg_2	pDCs	0.195259	0.390662
2889	CD8_memory_KLRG1posCD57pos	pDCs	-0.209043	0.348796
2890	CD8_TEMRAs	pDCs	-0.288207	0.145407
2891	CD8_TEMRA_CD57neg	pDCs	-0.177035	0.444239
2892	CD8_TEMRA_CD57pos	pDCs	-0.263474	0.203953
2893	CD8_TEMRA_CD57pos_1	pDCs	-0.167661	0.47883
2894	CD8_TEMRA_CD57pos_2	pDCs	-0.245422	0.25082
2895	DNs	pDCs	0.0229268	0.947515
2896	GDs	pDCs	-0.0351772	0.916913
2897	GD1	pDCs	-0.260104	0.211879
2898	GD2	pDCs	0.0230937	0.947084
2899	GD3	pDCs	0.0301878	0.930249
2900	NKT_cells	pDCs	-0.115591	0.670677
2901	DP	pDCs	0.217286	0.327601
2902	B_cells	pDCs	-0.204121	0.362397
2903	ABCs	pDCs	-0.233188	0.277544
2904	Bregs	pDCs	-0.0838679	0.778772
2905	ASCs	pDCs	0.110774	0.681954
2906	CD27neg_B_cells	pDCs	0.0807698	0.7871
2907	CD27pos_B_cells	pDCs	-0.260084	0.211879
2908	Monocytes	pDCs	0.135408	0.600127
2909	Monocytes_CD16	pDCs	0.102052	0.718677
2910	Monocytes_CD14	pDCs	0.136346	0.598992
2911	Monocytes_CD14posCD69neg	pDCs	-0.00876834	0.980304
2912	Monocytes_CD14posCD69pos	pDCs	0.121323	0.651704
2913	DCs	pDCs	0.582156	3.14176e-05
2914	cDCs	pDCs	0.242677	0.257542
2929	T_cells	pDCs_CD4neg	0.0676435	0.825419
2930	CD4_T_cells	pDCs_CD4neg	0.239241	0.266277
2931	CD4_naive	pDCs_CD4neg	0.315075	0.100033
2932	CD4_effector_cells	pDCs_CD4neg	0.291018	0.140101
2933	CD4_effector_Treg	pDCs_CD4neg	0.388094	0.0242739
2934	CD4_effector_rest	pDCs_CD4neg	-0.174534	0.455375
2935	CD4_memory_cells	pDCs_CD4neg	0.0450671	0.889769
2936	CD4_memory_KLRG1negCD57neg	pDCs_CD4neg	0.238171	0.266392
2937	CD4_memory_KLRG1negCD57neg_1	pDCs_CD4neg	0.255251	0.226169
2938	CD4_memory_KLRG1negCD57neg_2	pDCs_CD4neg	0.252786	0.234363
2939	CD4_memory_KLRG1posCD57neg	pDCs_CD4neg	-0.00951936	0.97879
2940	CD4_memory_KLRG1negCD57neg_3	pDCs_CD4neg	0.241369	0.262966
2941	CD4_memory_KLRG1posCD57pos	pDCs_CD4neg	-0.151139	0.539369
2942	CD8_T_cells	pDCs_CD4neg	-0.111423	0.679931
2943	CD8_naive	pDCs_CD4neg	0.209403	0.348796
2944	CD8_effector	pDCs_CD4neg	0.181294	0.432529
2945	CD8_memory_cells	pDCs_CD4neg	0.0577294	0.860046
2946	CD8_memory_KLRG1negCD57neg	pDCs_CD4neg	0.295303	0.132998
2947	CD8_memory_KLRG1posCD57neg	pDCs_CD4neg	0.044851	0.889769
2948	CD8_memory_KLRG1posCD57neg_1	pDCs_CD4neg	0.00909517	0.979758
2949	CD8_memory_KLRG1posCD57neg_2	pDCs_CD4neg	0.183138	0.426532
2950	CD8_memory_KLRG1posCD57pos	pDCs_CD4neg	-0.159131	0.510019
2951	CD8_TEMRAs	pDCs_CD4neg	-0.21574	0.33172
2952	CD8_TEMRA_CD57neg	pDCs_CD4neg	-0.233326	0.277544
2953	CD8_TEMRA_CD57pos	pDCs_CD4neg	-0.171044	0.466848
2954	CD8_TEMRA_CD57pos_1	pDCs_CD4neg	-0.106178	0.70071
2955	CD8_TEMRA_CD57pos_2	pDCs_CD4neg	-0.159563	0.509295
2956	DNs	pDCs_CD4neg	0.00837408	0.980897
2957	GDs	pDCs_CD4neg	0.175702	0.449904
2958	GD1	pDCs_CD4neg	-0.178107	0.442849
2959	GD2	pDCs_CD4neg	0.190728	0.406637
2960	GD3	pDCs_CD4neg	0.167387	0.479619
2961	NKT_cells	pDCs_CD4neg	0.0776932	0.793557
2962	DP	pDCs_CD4neg	0.245609	0.250713
2963	B_cells	pDCs_CD4neg	-0.239487	0.266277
2964	ABCs	pDCs_CD4neg	-0.125362	0.63803
2965	Bregs	pDCs_CD4neg	-0.0784348	0.79123
2966	ASCs	pDCs_CD4neg	0.0830316	0.781789
2967	CD27neg_B_cells	pDCs_CD4neg	-0.0510477	0.879765
2968	CD27pos_B_cells	pDCs_CD4neg	-0.270816	0.188058
2969	Monocytes	pDCs_CD4neg	0.0704802	0.820551
2970	Monocytes_CD16	pDCs_CD4neg	0.0406528	0.900575
2971	Monocytes_CD14	pDCs_CD4neg	0.078085	0.792585
2972	Monocytes_CD14posCD69neg	pDCs_CD4neg	0.0178545	0.960574
2973	Monocytes_CD14posCD69pos	pDCs_CD4neg	0.0982643	0.724176
2974	DCs	pDCs_CD4neg	0.392876	0.0217952
2975	cDCs	pDCs_CD4neg	0.16458	0.491962
2976	pDCs	pDCs_CD4neg	0.718491	7.54019e-09
2990	T_cells	pDCs_CD4pos	-0.0673605	0.826831
2991	CD4_T_cells	pDCs_CD4pos	0.125411	0.63803
2992	CD4_naive	pDCs_CD4pos	0.189586	0.408476
2993	CD4_effector_cells	pDCs_CD4pos	0.205339	0.360063
2994	CD4_effector_Treg	pDCs_CD4pos	0.232548	0.277692
2995	CD4_effector_rest	pDCs_CD4pos	0.0558059	0.865753
2996	CD4_memory_cells	pDCs_CD4pos	0.0549651	0.86654
2997	CD4_memory_KLRG1negCD57neg	pDCs_CD4pos	0.130248	0.621107
2998	CD4_memory_KLRG1negCD57neg_1	pDCs_CD4pos	0.0736928	0.809618
2999	CD4_memory_KLRG1negCD57neg_2	pDCs_CD4pos	0.132649	0.608532
3000	CD4_memory_KLRG1posCD57neg	pDCs_CD4pos	0.0344409	0.918653
3001	CD4_memory_KLRG1negCD57neg_3	pDCs_CD4pos	0.205	0.360063
3002	CD4_memory_KLRG1posCD57pos	pDCs_CD4pos	-0.0820351	0.78397
3003	CD8_T_cells	pDCs_CD4pos	-0.15545	0.522905
3004	CD8_naive	pDCs_CD4pos	0.207982	0.352832
3005	CD8_effector	pDCs_CD4pos	-0.224991	0.303185
3006	CD8_memory_cells	pDCs_CD4pos	-0.0117822	0.975257
3007	CD8_memory_KLRG1negCD57neg	pDCs_CD4pos	-0.0118853	0.97517
3008	CD8_memory_KLRG1posCD57neg	pDCs_CD4pos	0.0281717	0.934277
3009	CD8_memory_KLRG1posCD57neg_1	pDCs_CD4pos	-0.0492048	0.883044
3010	CD8_memory_KLRG1posCD57neg_2	pDCs_CD4pos	0.180146	0.435135
3011	CD8_memory_KLRG1posCD57pos	pDCs_CD4pos	-0.174273	0.456391
3012	CD8_TEMRAs	pDCs_CD4pos	-0.205795	0.35939
3013	CD8_TEMRA_CD57neg	pDCs_CD4pos	-0.0616768	0.847244
3014	CD8_TEMRA_CD57pos	pDCs_CD4pos	-0.201532	0.371494
3015	CD8_TEMRA_CD57pos_1	pDCs_CD4pos	-0.0995087	0.722666
3016	CD8_TEMRA_CD57pos_2	pDCs_CD4pos	-0.192115	0.40212
3017	DNs	pDCs_CD4pos	0.0453854	0.889769
3018	GDs	pDCs_CD4pos	-0.150213	0.543135
3019	GD1	pDCs_CD4pos	-0.196874	0.386639
3020	GD2	pDCs_CD4pos	-0.0420352	0.898851
3021	GD3	pDCs_CD4pos	-0.0477919	0.884529
3022	NKT_cells	pDCs_CD4pos	-0.119901	0.658063
3023	DP	pDCs_CD4pos	0.0564058	0.862945
3024	B_cells	pDCs_CD4pos	-0.168635	0.476587
3025	ABCs	pDCs_CD4pos	-0.209982	0.348438
3026	Bregs	pDCs_CD4pos	-0.0827804	0.781789
3027	ASCs	pDCs_CD4pos	0.0680778	0.82494
3028	CD27neg_B_cells	pDCs_CD4pos	0.0769658	0.795861
3029	CD27pos_B_cells	pDCs_CD4pos	-0.159094	0.510019
3030	Monocytes	pDCs_CD4pos	0.140802	0.584702
3031	Monocytes_CD16	pDCs_CD4pos	0.216727	0.32802
3032	Monocytes_CD14	pDCs_CD4pos	0.109799	0.687109
3033	Monocytes_CD14posCD69neg	pDCs_CD4pos	-0.0384323	0.908048
3034	Monocytes_CD14posCD69pos	pDCs_CD4pos	0.114754	0.672656
3035	DCs	pDCs_CD4pos	0.481397	0.00182109
3036	cDCs	pDCs_CD4pos	0.211729	0.343114
3037	pDCs	pDCs_CD4pos	0.785272	1.31689e-11
3038	pDCs_CD4neg	pDCs_CD4pos	0.221312	0.314384
3051	T_cells	NK_cells	-0.301636	0.123108
3052	CD4_T_cells	NK_cells	0.0564883	0.862945
3053	CD4_naive	NK_cells	0.189716	0.408476
3054	CD4_effector_cells	NK_cells	-0.0427845	0.897171
3055	CD4_effector_Treg	NK_cells	-0.0411193	0.900346
3056	CD4_effector_rest	NK_cells	0.185221	0.421172
3057	CD4_memory_cells	NK_cells	-0.059469	0.856237
3058	CD4_memory_KLRG1negCD57neg	NK_cells	0.1436	0.570853
3059	CD4_memory_KLRG1negCD57neg_1	NK_cells	0.0588098	0.858185
3060	CD4_memory_KLRG1negCD57neg_2	NK_cells	0.0879044	0.762541
3061	CD4_memory_KLRG1posCD57neg	NK_cells	-0.0248396	0.941938
3062	CD4_memory_KLRG1negCD57neg_3	NK_cells	0.155793	0.52186
3063	CD4_memory_KLRG1posCD57pos	NK_cells	-0.0692469	0.821888
3064	CD8_T_cells	NK_cells	-0.27142	0.187381
3065	CD8_naive	NK_cells	0.0829668	0.781789
3066	CD8_effector	NK_cells	-0.0563752	0.862945
3067	CD8_memory_cells	NK_cells	-0.163998	0.492814
3068	CD8_memory_KLRG1negCD57neg	NK_cells	-0.0449471	0.889769
3069	CD8_memory_KLRG1posCD57neg	NK_cells	-0.0701698	0.820894
3070	CD8_memory_KLRG1posCD57neg_1	NK_cells	-0.114319	0.672802
3071	CD8_memory_KLRG1posCD57neg_2	NK_cells	0.165537	0.486957
3072	CD8_memory_KLRG1posCD57pos	NK_cells	-0.124993	0.639394
3073	CD8_TEMRAs	NK_cells	-0.263179	0.203953
3074	CD8_TEMRA_CD57neg	NK_cells	-0.108742	0.691598
3075	CD8_TEMRA_CD57pos	NK_cells	-0.293784	0.134952
3076	CD8_TEMRA_CD57pos_1	NK_cells	-0.174081	0.456391
3077	CD8_TEMRA_CD57pos_2	NK_cells	-0.316632	0.0975613
3078	DNs	NK_cells	0.135873	0.599782
3079	GDs	NK_cells	-0.181749	0.43181
3080	GD1	NK_cells	-0.224288	0.304471
3081	GD2	NK_cells	0.0279714	0.934277
3082	GD3	NK_cells	-0.120646	0.654446
3083	NKT_cells	NK_cells	0.375095	0.0327692
3084	DP	NK_cells	0.0114368	0.976841
3085	B_cells	NK_cells	-0.036879	0.912135
3086	ABCs	NK_cells	-0.0323326	0.924067
3087	Bregs	NK_cells	-0.123986	0.641246
3088	ASCs	NK_cells	0.0633282	0.846018
3089	CD27neg_B_cells	NK_cells	0.201552	0.371494
3090	CD27pos_B_cells	NK_cells	-0.0944212	0.741051
3091	Monocytes	NK_cells	-0.0747516	0.806894
3092	Monocytes_CD16	NK_cells	0.134754	0.601737
3093	Monocytes_CD14	NK_cells	-0.138664	0.590712
3094	Monocytes_CD14posCD69neg	NK_cells	-0.0733218	0.809618
3095	Monocytes_CD14posCD69pos	NK_cells	-0.217566	0.326811
3096	DCs	NK_cells	0.16173	0.500622
3097	cDCs	NK_cells	0.197527	0.38567
3098	pDCs	NK_cells	0.0854304	0.772407
3099	pDCs_CD4neg	NK_cells	0.093262	0.74388
3100	pDCs_CD4pos	NK_cells	0.118553	0.662376
3112	T_cells	NK_CD56bright	0.0282065	0.934277
3113	CD4_T_cells	NK_CD56bright	0.0538562	0.868939
3114	CD4_naive	NK_CD56bright	0.166611	0.482467
3115	CD4_effector_cells	NK_CD56bright	0.0608886	0.851024
3116	CD4_effector_Treg	NK_CD56bright	0.0204183	0.952185
3117	CD4_effector_rest	NK_CD56bright	0.163532	0.494417
3118	CD4_memory_cells	NK_CD56bright	0.0190287	0.958535
3119	CD4_memory_KLRG1negCD57neg	NK_CD56bright	0.265346	0.200792
3120	CD4_memory_KLRG1negCD57neg_1	NK_CD56bright	0.152584	0.533994
3121	CD4_memory_KLRG1negCD57neg_2	NK_CD56bright	0.260223	0.211879
3122	CD4_memory_KLRG1posCD57neg	NK_CD56bright	-0.0104059	0.97828
3123	CD4_memory_KLRG1negCD57neg_3	NK_CD56bright	0.209132	0.348796
3124	CD4_memory_KLRG1posCD57pos	NK_CD56bright	-0.118271	0.663111
3125	CD8_T_cells	NK_CD56bright	0.0178592	0.960574
3126	CD8_naive	NK_CD56bright	0.290013	0.141766
3127	CD8_effector	NK_CD56bright	0.0991188	0.722738
3128	CD8_memory_cells	NK_CD56bright	0.00473518	0.988888
3129	CD8_memory_KLRG1negCD57neg	NK_CD56bright	0.11903	0.66152
3130	CD8_memory_KLRG1posCD57neg	NK_CD56bright	0.0550586	0.86654
3131	CD8_memory_KLRG1posCD57neg_1	NK_CD56bright	-0.0733661	0.809618
3132	CD8_memory_KLRG1posCD57neg_2	NK_CD56bright	0.271092	0.188058
3133	CD8_memory_KLRG1posCD57pos	NK_CD56bright	-0.0800789	0.788847
3134	CD8_TEMRAs	NK_CD56bright	-0.0389045	0.907594
3135	CD8_TEMRA_CD57neg	NK_CD56bright	0.144824	0.565486
3136	CD8_TEMRA_CD57pos	NK_CD56bright	-0.108196	0.693025
3137	CD8_TEMRA_CD57pos_1	NK_CD56bright	0.162077	0.499022
3138	CD8_TEMRA_CD57pos_2	NK_CD56bright	-0.12278	0.643289
3139	DNs	NK_CD56bright	0.391487	0.0224207
3140	GDs	NK_CD56bright	0.220334	0.317673
3141	GD1	NK_CD56bright	0.0109495	0.976841
3142	GD2	NK_CD56bright	0.249097	0.241817
3143	GD3	NK_CD56bright	0.307055	0.113427
3144	NKT_cells	NK_CD56bright	0.0277225	0.934277
3145	DP	NK_CD56bright	-0.0291691	0.933572
3146	B_cells	NK_CD56bright	-0.00640126	0.987466
3147	ABCs	NK_CD56bright	-0.0351326	0.916913
3148	Bregs	NK_CD56bright	-0.14055	0.584996
3149	ASCs	NK_CD56bright	0.199378	0.379892
3150	CD27neg_B_cells	NK_CD56bright	0.159405	0.50971
3151	CD27pos_B_cells	NK_CD56bright	-0.00540762	0.988829
3152	Monocytes	NK_CD56bright	0.0179761	0.960574
3153	Monocytes_CD16	NK_CD56bright	0.28708	0.147936
3154	Monocytes_CD14	NK_CD56bright	-0.0264092	0.936241
3155	Monocytes_CD14posCD69neg	NK_CD56bright	0.12648	0.636784
3156	Monocytes_CD14posCD69pos	NK_CD56bright	-0.0435818	0.893477
3157	DCs	NK_CD56bright	-0.0253585	0.939124
3158	cDCs	NK_CD56bright	-0.124485	0.640706
3159	pDCs	NK_CD56bright	0.244584	0.254015
3160	pDCs_CD4neg	NK_CD56bright	0.13235	0.609375
3161	pDCs_CD4pos	NK_CD56bright	0.272824	0.183822
3162	NK_cells	NK_CD56bright	0.275225	0.179232
3173	T_cells	NK_CD56dim	-0.294861	0.132998
3174	CD4_T_cells	NK_CD56dim	0.0620123	0.847244
3175	CD4_naive	NK_CD56dim	0.192963	0.400207
3176	CD4_effector_cells	NK_CD56dim	-0.0428582	0.897171
3177	CD4_effector_Treg	NK_CD56dim	-0.0414706	0.899686
3178	CD4_effector_rest	NK_CD56dim	0.177065	0.444239
3179	CD4_memory_cells	NK_CD56dim	-0.0619247	0.847244
3180	CD4_memory_KLRG1negCD57neg	NK_CD56dim	0.134105	0.603359
3181	CD4_memory_KLRG1negCD57neg_1	NK_CD56dim	0.0573784	0.861316
3182	CD4_memory_KLRG1negCD57neg_2	NK_CD56dim	0.0809211	0.7871
3183	CD4_memory_KLRG1posCD57neg	NK_CD56dim	-0.0224729	0.947515
3184	CD4_memory_KLRG1negCD57neg_3	NK_CD56dim	0.146443	0.559412
3185	CD4_memory_KLRG1posCD57pos	NK_CD56dim	-0.0688092	0.822575
3186	CD8_T_cells	NK_CD56dim	-0.272184	0.185625
3187	CD8_naive	NK_CD56dim	0.0737331	0.809618
3188	CD8_effector	NK_CD56dim	-0.0520878	0.875586
3189	CD8_memory_cells	NK_CD56dim	-0.151697	0.537479
3190	CD8_memory_KLRG1negCD57neg	NK_CD56dim	-0.0380799	0.909242
3191	CD8_memory_KLRG1posCD57neg	NK_CD56dim	-0.0644134	0.840567
3192	CD8_memory_KLRG1posCD57neg_1	NK_CD56dim	-0.107541	0.694613
3193	CD8_memory_KLRG1posCD57neg_2	NK_CD56dim	0.164487	0.491962
3194	CD8_memory_KLRG1posCD57pos	NK_CD56dim	-0.113874	0.674109
3195	CD8_TEMRAs	NK_CD56dim	-0.267538	0.19663
3196	CD8_TEMRA_CD57neg	NK_CD56dim	-0.115875	0.670489
3197	CD8_TEMRA_CD57pos	NK_CD56dim	-0.295045	0.132998
3198	CD8_TEMRA_CD57pos_1	NK_CD56dim	-0.183831	0.425448
3199	CD8_TEMRA_CD57pos_2	NK_CD56dim	-0.31877	0.0948256
3200	DNs	NK_CD56dim	0.122958	0.643092
3201	GDs	NK_CD56dim	-0.177339	0.444239
3202	GD1	NK_CD56dim	-0.216662	0.32802
3203	GD2	NK_CD56dim	0.027738	0.934277
3204	GD3	NK_CD56dim	-0.124451	0.640706
3205	NKT_cells	NK_CD56dim	0.379401	0.029921
3206	DP	NK_CD56dim	0.0201974	0.952185
3207	B_cells	NK_CD56dim	-0.0420228	0.898851
3208	ABCs	NK_CD56dim	-0.0283133	0.934277
3209	Bregs	NK_CD56dim	-0.11974	0.658577
3210	ASCs	NK_CD56dim	0.0669821	0.82814
3211	CD27neg_B_cells	NK_CD56dim	0.191268	0.404766
3212	CD27pos_B_cells	NK_CD56dim	-0.0924062	0.747323
3213	Monocytes	NK_CD56dim	-0.0778503	0.793177
3214	Monocytes_CD16	NK_CD56dim	0.125681	0.637184
3215	Monocytes_CD14	NK_CD56dim	-0.140448	0.585061
3216	Monocytes_CD14posCD69neg	NK_CD56dim	-0.0817979	0.78467
3217	Monocytes_CD14posCD69pos	NK_CD56dim	-0.216897	0.327963
3218	DCs	NK_CD56dim	0.163968	0.492814
3219	cDCs	NK_CD56dim	0.204107	0.362397
3220	pDCs	NK_CD56dim	0.0724839	0.812144
3221	pDCs_CD4neg	NK_CD56dim	0.0931318	0.74388
3222	pDCs_CD4pos	NK_CD56dim	0.100428	0.722014
3223	NK_cells	NK_CD56dim	0.997706	4.24275e-65
3224	NK_CD56bright	NK_CD56dim	0.240445	0.26436
3234	T_cells	NK_CD56dim_CD57neg	-0.228992	0.292026
3235	CD4_T_cells	NK_CD56dim_CD57neg	-0.00543558	0.988829
3236	CD4_naive	NK_CD56dim_CD57neg	0.117566	0.665944
3237	CD4_effector_cells	NK_CD56dim_CD57neg	0.0369109	0.912135
3238	CD4_effector_Treg	NK_CD56dim_CD57neg	0.0422012	0.898807
3239	CD4_effector_rest	NK_CD56dim_CD57neg	0.0553858	0.86654
3240	CD4_memory_cells	NK_CD56dim_CD57neg	-0.0693182	0.821888
3241	CD4_memory_KLRG1negCD57neg	NK_CD56dim_CD57neg	0.16777	0.47883
3242	CD4_memory_KLRG1negCD57neg_1	NK_CD56dim_CD57neg	-0.043918	0.89249
3243	CD4_memory_KLRG1negCD57neg_2	NK_CD56dim_CD57neg	0.10167	0.718942
3244	CD4_memory_KLRG1posCD57neg	NK_CD56dim_CD57neg	0.0711447	0.818303
3245	CD4_memory_KLRG1negCD57neg_3	NK_CD56dim_CD57neg	0.250862	0.238329
3246	CD4_memory_KLRG1posCD57pos	NK_CD56dim_CD57neg	-0.262896	0.204507
3247	CD8_T_cells	NK_CD56dim_CD57neg	-0.238285	0.266392
3248	CD8_naive	NK_CD56dim_CD57neg	0.14206	0.57785
3249	CD8_effector	NK_CD56dim_CD57neg	-0.0976189	0.726701
3250	CD8_memory_cells	NK_CD56dim_CD57neg	-0.0853315	0.772501
3251	CD8_memory_KLRG1negCD57neg	NK_CD56dim_CD57neg	-0.209469	0.348796
3252	CD8_memory_KLRG1posCD57neg	NK_CD56dim_CD57neg	0.0203995	0.952185
3253	CD8_memory_KLRG1posCD57neg_1	NK_CD56dim_CD57neg	-0.0623329	0.847244
3254	CD8_memory_KLRG1posCD57neg_2	NK_CD56dim_CD57neg	0.298432	0.128425
3255	CD8_memory_KLRG1posCD57pos	NK_CD56dim_CD57neg	-0.101746	0.718942
3256	CD8_TEMRAs	NK_CD56dim_CD57neg	-0.26517	0.200941
3257	CD8_TEMRA_CD57neg	NK_CD56dim_CD57neg	-0.0274417	0.934604
3258	CD8_TEMRA_CD57pos	NK_CD56dim_CD57neg	-0.323246	0.0877652
3259	CD8_TEMRA_CD57pos_1	NK_CD56dim_CD57neg	-0.102796	0.716096
3260	CD8_TEMRA_CD57pos_2	NK_CD56dim_CD57neg	-0.329758	0.0771954
3261	DNs	NK_CD56dim_CD57neg	0.200623	0.374851
3262	GDs	NK_CD56dim_CD57neg	-0.0728001	0.811099
3263	GD1	NK_CD56dim_CD57neg	-0.352002	0.0525194
3264	GD2	NK_CD56dim_CD57neg	0.220384	0.317673
3265	GD3	NK_CD56dim_CD57neg	0.0765202	0.797842
3266	NKT_cells	NK_CD56dim_CD57neg	0.0612833	0.849051
3267	DP	NK_CD56dim_CD57neg	-0.0213821	0.950522
3268	B_cells	NK_CD56dim_CD57neg	-0.0995631	0.722666
3269	ABCs	NK_CD56dim_CD57neg	-0.150293	0.543135
3270	Bregs	NK_CD56dim_CD57neg	-0.100209	0.722014
3271	ASCs	NK_CD56dim_CD57neg	-0.0690083	0.822575
3272	CD27neg_B_cells	NK_CD56dim_CD57neg	0.11932	0.660981
3273	CD27pos_B_cells	NK_CD56dim_CD57neg	-0.0647895	0.838984
3274	Monocytes	NK_CD56dim_CD57neg	0.0783764	0.79123
3275	Monocytes_CD16	NK_CD56dim_CD57neg	0.329188	0.0779307
3276	Monocytes_CD14	NK_CD56dim_CD57neg	0.0201935	0.952185
3277	Monocytes_CD14posCD69neg	NK_CD56dim_CD57neg	0.0933998	0.743856
3278	Monocytes_CD14posCD69pos	NK_CD56dim_CD57neg	-0.0378737	0.909242
3279	DCs	NK_CD56dim_CD57neg	0.298828	0.127761
3280	cDCs	NK_CD56dim_CD57neg	0.233204	0.277544
3281	pDCs	NK_CD56dim_CD57neg	0.248871	0.241817
3282	pDCs_CD4neg	NK_CD56dim_CD57neg	0.106468	0.699237
3283	pDCs_CD4pos	NK_CD56dim_CD57neg	0.365767	0.0397527
3284	NK_cells	NK_CD56dim_CD57neg	0.660325	4.30667e-07
3285	NK_CD56bright	NK_CD56dim_CD57neg	0.488052	0.00145297
3286	NK_CD56dim	NK_CD56dim_CD57neg	0.645869	1.04629e-06
3295	T_cells	NK_CD56dim_CD57pos	-0.238997	0.266277
3296	CD4_T_cells	NK_CD56dim_CD57pos	0.0789362	0.789686
3297	CD4_naive	NK_CD56dim_CD57pos	0.191861	0.402492
3298	CD4_effector_cells	NK_CD56dim_CD57pos	-0.0731237	0.809618
3299	CD4_effector_Treg	NK_CD56dim_CD57pos	-0.0726571	0.811512
3300	CD4_effector_rest	NK_CD56dim_CD57pos	0.172204	0.463946
3301	CD4_memory_cells	NK_CD56dim_CD57pos	-0.0635932	0.845213
3302	CD4_memory_KLRG1negCD57neg	NK_CD56dim_CD57pos	0.075282	0.803691
3303	CD4_memory_KLRG1negCD57neg_1	NK_CD56dim_CD57pos	0.0716311	0.815819
3304	CD4_memory_KLRG1negCD57neg_2	NK_CD56dim_CD57pos	0.0632726	0.846018
3305	CD4_memory_KLRG1posCD57neg	NK_CD56dim_CD57pos	-0.0546504	0.867144
3306	CD4_memory_KLRG1negCD57neg_3	NK_CD56dim_CD57pos	0.068052	0.82494
3307	CD4_memory_KLRG1posCD57pos	NK_CD56dim_CD57pos	0.0203395	0.952185
3308	CD8_T_cells	NK_CD56dim_CD57pos	-0.200742	0.374806
3309	CD8_naive	NK_CD56dim_CD57pos	0.0107258	0.976841
3310	CD8_effector	NK_CD56dim_CD57pos	-0.0354927	0.916375
3311	CD8_memory_cells	NK_CD56dim_CD57pos	-0.142031	0.57785
3312	CD8_memory_KLRG1negCD57neg	NK_CD56dim_CD57pos	0.0744681	0.807095
3313	CD8_memory_KLRG1posCD57neg	NK_CD56dim_CD57pos	-0.10396	0.713057
3314	CD8_memory_KLRG1posCD57neg_1	NK_CD56dim_CD57pos	-0.0885791	0.760135
3315	CD8_memory_KLRG1posCD57neg_2	NK_CD56dim_CD57pos	0.0155053	0.963549
3316	CD8_memory_KLRG1posCD57pos	NK_CD56dim_CD57pos	-0.0438976	0.89249
3317	CD8_TEMRAs	NK_CD56dim_CD57pos	-0.190543	0.406637
3318	CD8_TEMRA_CD57neg	NK_CD56dim_CD57pos	-0.0990019	0.722738
3319	CD8_TEMRA_CD57pos	NK_CD56dim_CD57pos	-0.205716	0.35939
3320	CD8_TEMRA_CD57pos_1	NK_CD56dim_CD57pos	-0.185096	0.421323
3321	CD8_TEMRA_CD57pos_2	NK_CD56dim_CD57pos	-0.228217	0.294111
3322	DNs	NK_CD56dim_CD57pos	0.12902	0.625363
3323	GDs	NK_CD56dim_CD57pos	-0.192822	0.400207
3324	GD1	NK_CD56dim_CD57pos	-0.0478975	0.884529
3325	GD2	NK_CD56dim_CD57pos	-0.0861406	0.769742
3326	GD3	NK_CD56dim_CD57pos	-0.205429	0.360063
3327	NKT_cells	NK_CD56dim_CD57pos	0.454394	0.00409912
3328	DP	NK_CD56dim_CD57pos	0.0496402	0.882753
3329	B_cells	NK_CD56dim_CD57pos	0.00318546	0.991056
3330	ABCs	NK_CD56dim_CD57pos	0.0677533	0.825244
3331	Bregs	NK_CD56dim_CD57pos	-0.0689777	0.822575
3332	ASCs	NK_CD56dim_CD57pos	0.099287	0.722738
3333	CD27neg_B_cells	NK_CD56dim_CD57pos	0.171608	0.466494
3334	CD27pos_B_cells	NK_CD56dim_CD57pos	-0.0331706	0.92099
3335	Monocytes	NK_CD56dim_CD57pos	-0.0541236	0.868939
3336	Monocytes_CD16	NK_CD56dim_CD57pos	0.0568155	0.862945
3337	Monocytes_CD14	NK_CD56dim_CD57pos	-0.106846	0.697285
3338	Monocytes_CD14posCD69neg	NK_CD56dim_CD57pos	-0.0846509	0.776205
3339	Monocytes_CD14posCD69pos	NK_CD56dim_CD57pos	-0.215065	0.333524
3340	DCs	NK_CD56dim_CD57pos	0.0418232	0.899041
3341	cDCs	NK_CD56dim_CD57pos	0.132881	0.60793
3342	pDCs	NK_CD56dim_CD57pos	-0.0485342	0.884529
3343	pDCs_CD4neg	NK_CD56dim_CD57pos	0.0465752	0.886462
3344	pDCs_CD4pos	NK_CD56dim_CD57pos	-0.0702298	0.820894
3345	NK_cells	NK_CD56dim_CD57pos	0.852943	1.00707e-15
3346	NK_CD56bright	NK_CD56dim_CD57pos	0.0839521	0.778772
3347	NK_CD56dim	NK_CD56dim_CD57pos	0.863506	1.6785e-16
3348	NK_CD56dim_CD57neg	NK_CD56dim_CD57pos	0.255805	0.224839
3356	T_cells	NK_CD56dim_KLRG1posCD57pos	-0.0989801	0.722738
3357	CD4_T_cells	NK_CD56dim_KLRG1posCD57pos	0.0767713	0.796647
3358	CD4_naive	NK_CD56dim_KLRG1posCD57pos	0.0474159	0.884529
3359	CD4_effector_cells	NK_CD56dim_KLRG1posCD57pos	-0.00363854	0.98952
3360	CD4_effector_Treg	NK_CD56dim_KLRG1posCD57pos	0.00369705	0.98952
3361	CD4_effector_rest	NK_CD56dim_KLRG1posCD57pos	0.198839	0.382045
3362	CD4_memory_cells	NK_CD56dim_KLRG1posCD57pos	0.0458378	0.888589
3363	CD4_memory_KLRG1negCD57neg	NK_CD56dim_KLRG1posCD57pos	-0.00292235	0.991056
3364	CD4_memory_KLRG1negCD57neg_1	NK_CD56dim_KLRG1posCD57pos	-0.0622022	0.847244
3365	CD4_memory_KLRG1negCD57neg_2	NK_CD56dim_KLRG1posCD57pos	-0.0186305	0.959418
3366	CD4_memory_KLRG1posCD57neg	NK_CD56dim_KLRG1posCD57pos	0.155939	0.521709
3367	CD4_memory_KLRG1negCD57neg_3	NK_CD56dim_KLRG1posCD57pos	0.0488639	0.884291
3368	CD4_memory_KLRG1posCD57pos	NK_CD56dim_KLRG1posCD57pos	0.11212	0.678545
3369	CD8_T_cells	NK_CD56dim_KLRG1posCD57pos	-0.0156638	0.963549
3370	CD8_naive	NK_CD56dim_KLRG1posCD57pos	-0.0310368	0.928073
3371	CD8_effector	NK_CD56dim_KLRG1posCD57pos	-0.0496298	0.882753
3372	CD8_memory_cells	NK_CD56dim_KLRG1posCD57pos	-0.00783191	0.983108
3373	CD8_memory_KLRG1negCD57neg	NK_CD56dim_KLRG1posCD57pos	-0.0906567	0.752967
3374	CD8_memory_KLRG1posCD57neg	NK_CD56dim_KLRG1posCD57pos	0.0773322	0.794086
3375	CD8_memory_KLRG1posCD57neg_1	NK_CD56dim_KLRG1posCD57pos	0.0628306	0.846977
3376	CD8_memory_KLRG1posCD57neg_2	NK_CD56dim_KLRG1posCD57pos	0.238243	0.266392
3377	CD8_memory_KLRG1posCD57pos	NK_CD56dim_KLRG1posCD57pos	0.0294737	0.933572
3378	CD8_TEMRAs	NK_CD56dim_KLRG1posCD57pos	-0.00967299	0.978465
3379	CD8_TEMRA_CD57neg	NK_CD56dim_KLRG1posCD57pos	0.013385	0.971341
3380	CD8_TEMRA_CD57pos	NK_CD56dim_KLRG1posCD57pos	-0.0317669	0.92615
3381	CD8_TEMRA_CD57pos_1	NK_CD56dim_KLRG1posCD57pos	-0.0138398	0.970155
3382	CD8_TEMRA_CD57pos_2	NK_CD56dim_KLRG1posCD57pos	-0.0602014	0.854697
3383	DNs	NK_CD56dim_KLRG1posCD57pos	0.108403	0.692445
3384	GDs	NK_CD56dim_KLRG1posCD57pos	-0.212924	0.339643
3385	GD1	NK_CD56dim_KLRG1posCD57pos	-0.0906473	0.752967
3386	GD2	NK_CD56dim_KLRG1posCD57pos	-0.0549214	0.86654
3387	GD3	NK_CD56dim_KLRG1posCD57pos	-0.147102	0.556153
3388	NKT_cells	NK_CD56dim_KLRG1posCD57pos	0.461694	0.00332497
3389	DP	NK_CD56dim_KLRG1posCD57pos	-0.00979905	0.978465
3390	B_cells	NK_CD56dim_KLRG1posCD57pos	-0.16371	0.493875
3391	ABCs	NK_CD56dim_KLRG1posCD57pos	-0.137797	0.592081
3392	Bregs	NK_CD56dim_KLRG1posCD57pos	-0.29585	0.132289
3393	ASCs	NK_CD56dim_KLRG1posCD57pos	0.0139616	0.969947
3394	CD27neg_B_cells	NK_CD56dim_KLRG1posCD57pos	-0.0359747	0.915901
3395	CD27pos_B_cells	NK_CD56dim_KLRG1posCD57pos	-0.0802648	0.788717
3396	Monocytes	NK_CD56dim_KLRG1posCD57pos	0.046144	0.888049
3397	Monocytes_CD16	NK_CD56dim_KLRG1posCD57pos	0.143277	0.571097
3398	Monocytes_CD14	NK_CD56dim_KLRG1posCD57pos	-0.0237006	0.946701
3399	Monocytes_CD14posCD69neg	NK_CD56dim_KLRG1posCD57pos	-0.0170817	0.961956
3400	Monocytes_CD14posCD69pos	NK_CD56dim_KLRG1posCD57pos	-0.0497976	0.882753
3401	DCs	NK_CD56dim_KLRG1posCD57pos	0.0502681	0.882753
3402	cDCs	NK_CD56dim_KLRG1posCD57pos	0.115617	0.670677
3403	pDCs	NK_CD56dim_KLRG1posCD57pos	-0.0720173	0.813655
3404	pDCs_CD4neg	NK_CD56dim_KLRG1posCD57pos	-0.0484602	0.884529
3405	pDCs_CD4pos	NK_CD56dim_KLRG1posCD57pos	-0.00584744	0.988713
3406	NK_cells	NK_CD56dim_KLRG1posCD57pos	0.678044	1.47032e-07
3407	NK_CD56bright	NK_CD56dim_KLRG1posCD57pos	0.166555	0.482467
3408	NK_CD56dim	NK_CD56dim_KLRG1posCD57pos	0.677557	1.47032e-07
3409	NK_CD56dim_CD57neg	NK_CD56dim_KLRG1posCD57pos	0.34946	0.0552233
3410	NK_CD56dim_CD57pos	NK_CD56dim_KLRG1posCD57pos	0.732487	2.37968e-09
3417	T_cells	NK_CD56dim_KLRG1negCD57pos	-0.192206	0.40212
3418	CD4_T_cells	NK_CD56dim_KLRG1negCD57pos	0.139693	0.588432
3419	CD4_naive	NK_CD56dim_KLRG1negCD57pos	0.306973	0.113427
3420	CD4_effector_cells	NK_CD56dim_KLRG1negCD57pos	-0.0597957	0.855761
3421	CD4_effector_Treg	NK_CD56dim_KLRG1negCD57pos	-0.0628946	0.846977
3422	CD4_effector_rest	NK_CD56dim_KLRG1negCD57pos	0.101022	0.720494
3423	CD4_memory_cells	NK_CD56dim_KLRG1negCD57pos	-0.0581711	0.858742
3424	CD4_memory_KLRG1negCD57neg	NK_CD56dim_KLRG1negCD57pos	0.195859	0.388985
3425	CD4_memory_KLRG1negCD57neg_1	NK_CD56dim_KLRG1negCD57pos	0.238172	0.266392
3426	CD4_memory_KLRG1negCD57neg_2	NK_CD56dim_KLRG1negCD57pos	0.192065	0.40212
3427	CD4_memory_KLRG1posCD57neg	NK_CD56dim_KLRG1negCD57pos	-0.183149	0.426532
3428	CD4_memory_KLRG1negCD57neg_3	NK_CD56dim_KLRG1negCD57pos	0.0910366	0.752274
3429	CD4_memory_KLRG1posCD57pos	NK_CD56dim_KLRG1negCD57pos	0.00495687	0.988888
3430	CD8_T_cells	NK_CD56dim_KLRG1negCD57pos	-0.226632	0.298069
3431	CD8_naive	NK_CD56dim_KLRG1negCD57pos	-0.00204577	0.991876
3432	CD8_effector	NK_CD56dim_KLRG1negCD57pos	0.000761069	0.996883
3433	CD8_memory_cells	NK_CD56dim_KLRG1negCD57pos	-0.212663	0.339856
3434	CD8_memory_KLRG1negCD57neg	NK_CD56dim_KLRG1negCD57pos	0.125773	0.637184
3435	CD8_memory_KLRG1posCD57neg	NK_CD56dim_KLRG1negCD57pos	-0.204644	0.360591
3436	CD8_memory_KLRG1posCD57neg_1	NK_CD56dim_KLRG1negCD57pos	-0.201791	0.371494
3437	CD8_memory_KLRG1posCD57neg_2	NK_CD56dim_KLRG1negCD57pos	-0.100118	0.722014
3438	CD8_memory_KLRG1posCD57pos	NK_CD56dim_KLRG1negCD57pos	-0.0893721	0.756892
3439	CD8_TEMRAs	NK_CD56dim_KLRG1negCD57pos	-0.191797	0.402492
3440	CD8_TEMRA_CD57neg	NK_CD56dim_KLRG1negCD57pos	-0.0955227	0.737828
3441	CD8_TEMRA_CD57pos	NK_CD56dim_KLRG1negCD57pos	-0.19813	0.383674
3442	CD8_TEMRA_CD57pos_1	NK_CD56dim_KLRG1negCD57pos	-0.206211	0.358771
3443	CD8_TEMRA_CD57pos_2	NK_CD56dim_KLRG1negCD57pos	-0.210065	0.348438
3444	DNs	NK_CD56dim_KLRG1negCD57pos	0.0735718	0.809618
3445	GDs	NK_CD56dim_KLRG1negCD57pos	-0.112404	0.677294
3446	GD1	NK_CD56dim_KLRG1negCD57pos	0.0594727	0.856237
3447	GD2	NK_CD56dim_KLRG1negCD57pos	-0.0697708	0.820894
3448	GD3	NK_CD56dim_KLRG1negCD57pos	-0.241009	0.263623
3449	NKT_cells	NK_CD56dim_KLRG1negCD57pos	0.347365	0.0563361
3450	DP	NK_CD56dim_KLRG1negCD57pos	-0.0330686	0.92099
3451	B_cells	NK_CD56dim_KLRG1negCD57pos	-0.00359455	0.98952
3452	ABCs	NK_CD56dim_KLRG1negCD57pos	0.173174	0.459046
3453	Bregs	NK_CD56dim_KLRG1negCD57pos	0.0312207	0.927976
3454	ASCs	NK_CD56dim_KLRG1negCD57pos	0.181577	0.43181
3455	CD27neg_B_cells	NK_CD56dim_KLRG1negCD57pos	0.178795	0.439817
3456	CD27pos_B_cells	NK_CD56dim_KLRG1negCD57pos	-0.0492146	0.883044
3457	Monocytes	NK_CD56dim_KLRG1negCD57pos	-0.0764206	0.797944
3458	Monocytes_CD16	NK_CD56dim_KLRG1negCD57pos	0.0666345	0.829344
3459	Monocytes_CD14	NK_CD56dim_KLRG1negCD57pos	-0.114735	0.672656
3460	Monocytes_CD14posCD69neg	NK_CD56dim_KLRG1negCD57pos	-0.13835	0.590767
3461	Monocytes_CD14posCD69pos	NK_CD56dim_KLRG1negCD57pos	-0.182652	0.428882
3462	DCs	NK_CD56dim_KLRG1negCD57pos	0.03871	0.907619
3463	cDCs	NK_CD56dim_KLRG1negCD57pos	0.100156	0.722014
3464	pDCs	NK_CD56dim_KLRG1negCD57pos	0.00567028	0.988829
3465	pDCs_CD4neg	NK_CD56dim_KLRG1negCD57pos	0.0995394	0.722666
3466	pDCs_CD4pos	NK_CD56dim_KLRG1negCD57pos	-0.0318983	0.92615
3467	NK_cells	NK_CD56dim_KLRG1negCD57pos	0.724024	4.93402e-09
3468	NK_CD56bright	NK_CD56dim_KLRG1negCD57pos	0.0583447	0.858421
3469	NK_CD56dim	NK_CD56dim_KLRG1negCD57pos	0.735373	1.88194e-09
3470	NK_CD56dim_CD57neg	NK_CD56dim_KLRG1negCD57pos	0.168581	0.476587
3471	NK_CD56dim_CD57pos	NK_CD56dim_KLRG1negCD57pos	0.859688	3.07947e-16
3472	NK_CD56dim_KLRG1posCD57pos	NK_CD56dim_KLRG1negCD57pos	0.34836	0.056098
3478	T_cells	NK_CD56dim_KLRG1negCD57neg	-0.184143	0.425275
3479	CD4_T_cells	NK_CD56dim_KLRG1negCD57neg	0.0730913	0.809618
3480	CD4_naive	NK_CD56dim_KLRG1negCD57neg	0.234091	0.275958
3481	CD4_effector_cells	NK_CD56dim_KLRG1negCD57neg	0.040069	0.902205
3482	CD4_effector_Treg	NK_CD56dim_KLRG1negCD57neg	0.0443659	0.891043
3483	CD4_effector_rest	NK_CD56dim_KLRG1negCD57neg	-0.00377248	0.98952
3484	CD4_memory_cells	NK_CD56dim_KLRG1negCD57neg	-0.0476072	0.884529
3485	CD4_memory_KLRG1negCD57neg	NK_CD56dim_KLRG1negCD57neg	0.245573	0.250713
3486	CD4_memory_KLRG1negCD57neg_1	NK_CD56dim_KLRG1negCD57neg	0.138688	0.590712
3487	CD4_memory_KLRG1negCD57neg_2	NK_CD56dim_KLRG1negCD57neg	0.227665	0.295658
3488	CD4_memory_KLRG1posCD57neg	NK_CD56dim_KLRG1negCD57neg	-0.117191	0.666729
3489	CD4_memory_KLRG1negCD57neg_3	NK_CD56dim_KLRG1negCD57neg	0.194219	0.395523
3490	CD4_memory_KLRG1posCD57pos	NK_CD56dim_KLRG1negCD57neg	-0.144658	0.565998
3491	CD8_T_cells	NK_CD56dim_KLRG1negCD57neg	-0.251242	0.238329
3492	CD8_naive	NK_CD56dim_KLRG1negCD57neg	0.130405	0.620633
3493	CD8_effector	NK_CD56dim_KLRG1negCD57neg	0.0545783	0.867144
3494	CD8_memory_cells	NK_CD56dim_KLRG1negCD57neg	-0.1771	0.444239
3495	CD8_memory_KLRG1negCD57neg	NK_CD56dim_KLRG1negCD57neg	0.0447598	0.889769
3496	CD8_memory_KLRG1posCD57neg	NK_CD56dim_KLRG1negCD57neg	-0.12515	0.63891
3497	CD8_memory_KLRG1posCD57neg_1	NK_CD56dim_KLRG1negCD57neg	-0.170554	0.467684
3498	CD8_memory_KLRG1posCD57neg_2	NK_CD56dim_KLRG1negCD57neg	0.0164991	0.963014
3499	CD8_memory_KLRG1posCD57pos	NK_CD56dim_KLRG1negCD57neg	-0.198211	0.383674
3500	CD8_TEMRAs	NK_CD56dim_KLRG1negCD57neg	-0.261675	0.208223
3501	CD8_TEMRA_CD57neg	NK_CD56dim_KLRG1negCD57neg	-0.0447737	0.889769
3502	CD8_TEMRA_CD57pos	NK_CD56dim_KLRG1negCD57neg	-0.281673	0.163191
3503	CD8_TEMRA_CD57pos_1	NK_CD56dim_KLRG1negCD57neg	-0.155618	0.522405
3504	CD8_TEMRA_CD57pos_2	NK_CD56dim_KLRG1negCD57neg	-0.278659	0.170865
3505	DNs	NK_CD56dim_KLRG1negCD57neg	0.149925	0.543257
3506	GDs	NK_CD56dim_KLRG1negCD57neg	0.0454034	0.889769
3507	GD1	NK_CD56dim_KLRG1negCD57neg	-0.120029	0.657782
3508	GD2	NK_CD56dim_KLRG1negCD57neg	0.208322	0.351559
3509	GD3	NK_CD56dim_KLRG1negCD57neg	-0.00501866	0.988888
3510	NKT_cells	NK_CD56dim_KLRG1negCD57neg	0.108998	0.691598
3511	DP	NK_CD56dim_KLRG1negCD57neg	-0.019467	0.956286
3512	B_cells	NK_CD56dim_KLRG1negCD57neg	-0.0731486	0.809618
3513	ABCs	NK_CD56dim_KLRG1negCD57neg	0.114515	0.672656
3514	Bregs	NK_CD56dim_KLRG1negCD57neg	0.00925347	0.979621
3515	ASCs	NK_CD56dim_KLRG1negCD57neg	0.11458	0.672656
3516	CD27neg_B_cells	NK_CD56dim_KLRG1negCD57neg	0.18058	0.434171
3517	CD27pos_B_cells	NK_CD56dim_KLRG1negCD57neg	-0.0671011	0.828075
3518	Monocytes	NK_CD56dim_KLRG1negCD57neg	-0.0164533	0.963014
3519	Monocytes_CD16	NK_CD56dim_KLRG1negCD57neg	0.224573	0.303612
3520	Monocytes_CD14	NK_CD56dim_KLRG1negCD57neg	-0.0471981	0.884529
3521	Monocytes_CD14posCD69neg	NK_CD56dim_KLRG1negCD57neg	0.0223719	0.947515
3522	Monocytes_CD14posCD69pos	NK_CD56dim_KLRG1negCD57neg	-0.144371	0.566709
3523	DCs	NK_CD56dim_KLRG1negCD57neg	0.266984	0.196728
3524	cDCs	NK_CD56dim_KLRG1negCD57neg	0.202976	0.366345
3525	pDCs	NK_CD56dim_KLRG1negCD57neg	0.270497	0.188717
3526	pDCs_CD4neg	NK_CD56dim_KLRG1negCD57neg	0.250176	0.238329
3527	pDCs_CD4pos	NK_CD56dim_KLRG1negCD57neg	0.243524	0.256377
3528	NK_cells	NK_CD56dim_KLRG1negCD57neg	0.603542	1.09677e-05
3529	NK_CD56bright	NK_CD56dim_KLRG1negCD57neg	0.369804	0.0364417
3530	NK_CD56dim	NK_CD56dim_KLRG1negCD57neg	0.597589	1.48001e-05
3531	NK_CD56dim_CD57neg	NK_CD56dim_KLRG1negCD57neg	0.662658	3.7404e-07
3532	NK_CD56dim_CD57pos	NK_CD56dim_KLRG1negCD57neg	0.353636	0.0506497
3533	NK_CD56dim_KLRG1posCD57pos	NK_CD56dim_KLRG1negCD57neg	0.00397463	0.98952
3534	NK_CD56dim_KLRG1negCD57pos	NK_CD56dim_KLRG1negCD57neg	0.58691	2.48385e-05
3539	T_cells	NK_CD56dim_KLRG1posCD57neg	-0.146763	0.557851
3540	CD4_T_cells	NK_CD56dim_KLRG1posCD57neg	0.0100386	0.978465
3541	CD4_naive	NK_CD56dim_KLRG1posCD57neg	0.0564031	0.862945
3542	CD4_effector_cells	NK_CD56dim_KLRG1posCD57neg	0.0527231	0.874145
3543	CD4_effector_Treg	NK_CD56dim_KLRG1posCD57neg	0.0618278	0.847244
3544	CD4_effector_rest	NK_CD56dim_KLRG1posCD57neg	0.0979954	0.725501
3545	CD4_memory_cells	NK_CD56dim_KLRG1posCD57neg	-0.0218014	0.948604
3546	CD4_memory_KLRG1negCD57neg	NK_CD56dim_KLRG1posCD57neg	0.0938089	0.741507
3547	CD4_memory_KLRG1negCD57neg_1	NK_CD56dim_KLRG1posCD57neg	-0.106824	0.697285
3548	CD4_memory_KLRG1negCD57neg_2	NK_CD56dim_KLRG1posCD57neg	0.0369694	0.912135
3549	CD4_memory_KLRG1posCD57neg	NK_CD56dim_KLRG1posCD57neg	0.201721	0.371494
3550	CD4_memory_KLRG1negCD57neg_3	NK_CD56dim_KLRG1posCD57neg	0.192887	0.400207
3551	CD4_memory_KLRG1posCD57pos	NK_CD56dim_KLRG1posCD57neg	-0.214841	0.334124
3552	CD8_T_cells	NK_CD56dim_KLRG1posCD57neg	-0.158657	0.510309
3553	CD8_naive	NK_CD56dim_KLRG1posCD57neg	0.101865	0.718795
3554	CD8_effector	NK_CD56dim_KLRG1posCD57neg	-0.135792	0.599782
3555	CD8_memory_cells	NK_CD56dim_KLRG1posCD57neg	-0.0145243	0.967514
3556	CD8_memory_KLRG1negCD57neg	NK_CD56dim_KLRG1posCD57neg	-0.278185	0.171993
3557	CD8_memory_KLRG1posCD57neg	NK_CD56dim_KLRG1posCD57neg	0.0939633	0.741051
3558	CD8_memory_KLRG1posCD57neg_1	NK_CD56dim_KLRG1posCD57neg	0.0048804	0.988888
3559	CD8_memory_KLRG1posCD57neg_2	NK_CD56dim_KLRG1posCD57neg	0.394453	0.0211942
3560	CD8_memory_KLRG1posCD57pos	NK_CD56dim_KLRG1posCD57neg	-0.0518025	0.876317
3561	CD8_TEMRAs	NK_CD56dim_KLRG1posCD57neg	-0.170609	0.467684
3562	CD8_TEMRA_CD57neg	NK_CD56dim_KLRG1posCD57neg	-0.0125084	0.972378
3563	CD8_TEMRA_CD57pos	NK_CD56dim_KLRG1posCD57neg	-0.226785	0.298069
3564	CD8_TEMRA_CD57pos_1	NK_CD56dim_KLRG1posCD57neg	-0.0606065	0.852422
3565	CD8_TEMRA_CD57pos_2	NK_CD56dim_KLRG1posCD57neg	-0.235315	0.274113
3566	DNs	NK_CD56dim_KLRG1posCD57neg	0.144876	0.565486
3567	GDs	NK_CD56dim_KLRG1posCD57neg	-0.10387	0.71308
3568	GD1	NK_CD56dim_KLRG1posCD57neg	-0.38848	0.024145
3569	GD2	NK_CD56dim_KLRG1posCD57neg	0.187405	0.414416
3570	GD3	NK_CD56dim_KLRG1posCD57neg	0.102625	0.716427
3571	NKT_cells	NK_CD56dim_KLRG1posCD57neg	0.0875397	0.76344
3572	DP	NK_CD56dim_KLRG1posCD57neg	-0.0125488	0.972378
3573	B_cells	NK_CD56dim_KLRG1posCD57neg	-0.135628	0.600127
3574	ABCs	NK_CD56dim_KLRG1posCD57neg	-0.208534	0.350992
3575	Bregs	NK_CD56dim_KLRG1posCD57neg	-0.169546	0.473488
3576	ASCs	NK_CD56dim_KLRG1posCD57neg	-0.1081	0.693087
3577	CD27neg_B_cells	NK_CD56dim_KLRG1posCD57neg	0.0303057	0.930249
3578	CD27pos_B_cells	NK_CD56dim_KLRG1posCD57neg	-0.0474757	0.884529
3579	Monocytes	NK_CD56dim_KLRG1posCD57neg	0.116574	0.669902
3580	Monocytes_CD16	NK_CD56dim_KLRG1posCD57neg	0.313226	0.102229
3581	Monocytes_CD14	NK_CD56dim_KLRG1posCD57neg	0.0584488	0.858421
3582	Monocytes_CD14posCD69neg	NK_CD56dim_KLRG1posCD57neg	0.0983999	0.723818
3583	Monocytes_CD14posCD69pos	NK_CD56dim_KLRG1posCD57neg	0.0697294	0.820894
3584	DCs	NK_CD56dim_KLRG1posCD57neg	0.236351	0.270877
3585	cDCs	NK_CD56dim_KLRG1posCD57neg	0.184733	0.42291
3586	pDCs	NK_CD56dim_KLRG1posCD57neg	0.181741	0.43181
3587	pDCs_CD4neg	NK_CD56dim_KLRG1posCD57neg	0.0408569	0.900509
3588	pDCs_CD4pos	NK_CD56dim_KLRG1posCD57neg	0.344273	0.0599776
3589	NK_cells	NK_CD56dim_KLRG1posCD57neg	0.490612	0.00132865
3590	NK_CD56bright	NK_CD56dim_KLRG1posCD57neg	0.416188	0.0124817
3591	NK_CD56dim	NK_CD56dim_KLRG1posCD57neg	0.476241	0.00213031
3592	NK_CD56dim_CD57neg	NK_CD56dim_KLRG1posCD57neg	0.885031	2.32962e-18
3593	NK_CD56dim_CD57pos	NK_CD56dim_KLRG1posCD57neg	0.118978	0.66152
3594	NK_CD56dim_KLRG1posCD57pos	NK_CD56dim_KLRG1posCD57neg	0.468737	0.00269041
3595	NK_CD56dim_KLRG1negCD57pos	NK_CD56dim_KLRG1posCD57neg	-0.116156	0.669902
3596	NK_CD56dim_KLRG1negCD57neg	NK_CD56dim_KLRG1posCD57neg	0.29249	0.137117
3600	T_cells	NK_CD56dim_KLRG1posCD57neg_1	-0.136676	0.597406
3601	CD4_T_cells	NK_CD56dim_KLRG1posCD57neg_1	-0.0155177	0.963549
3602	CD4_naive	NK_CD56dim_KLRG1posCD57neg_1	0.0793419	0.789346
3603	CD4_effector_cells	NK_CD56dim_KLRG1posCD57neg_1	0.0629064	0.846977
3604	CD4_effector_Treg	NK_CD56dim_KLRG1posCD57neg_1	0.095888	0.735796
3605	CD4_effector_rest	NK_CD56dim_KLRG1posCD57neg_1	-0.0266694	0.935677
3606	CD4_memory_cells	NK_CD56dim_KLRG1posCD57neg_1	-0.0832725	0.781789
3607	CD4_memory_KLRG1negCD57neg	NK_CD56dim_KLRG1posCD57neg_1	0.0825845	0.782476
3608	CD4_memory_KLRG1negCD57neg_1	NK_CD56dim_KLRG1posCD57neg_1	-0.0518831	0.876317
3609	CD4_memory_KLRG1negCD57neg_2	NK_CD56dim_KLRG1posCD57neg_1	0.000701375	0.996883
3610	CD4_memory_KLRG1posCD57neg	NK_CD56dim_KLRG1posCD57neg_1	0.136269	0.598992
3611	CD4_memory_KLRG1negCD57neg_3	NK_CD56dim_KLRG1posCD57neg_1	0.219329	0.320533
3612	CD4_memory_KLRG1posCD57pos	NK_CD56dim_KLRG1posCD57neg_1	-0.309159	0.109621
3613	CD8_T_cells	NK_CD56dim_KLRG1posCD57neg_1	-0.212803	0.339698
3614	CD8_naive	NK_CD56dim_KLRG1posCD57neg_1	0.136156	0.599144
3615	CD8_effector	NK_CD56dim_KLRG1posCD57neg_1	-0.167343	0.479619
3616	CD8_memory_cells	NK_CD56dim_KLRG1posCD57neg_1	0.0549687	0.86654
3617	CD8_memory_KLRG1negCD57neg	NK_CD56dim_KLRG1posCD57neg_1	-0.0940162	0.741051
3618	CD8_memory_KLRG1posCD57neg	NK_CD56dim_KLRG1posCD57neg_1	0.150001	0.543257
3619	CD8_memory_KLRG1posCD57neg_1	NK_CD56dim_KLRG1posCD57neg_1	0.0267684	0.935598
3620	CD8_memory_KLRG1posCD57neg_2	NK_CD56dim_KLRG1posCD57neg_1	0.470854	0.00253294
3621	CD8_memory_KLRG1posCD57pos	NK_CD56dim_KLRG1posCD57neg_1	-0.102901	0.716096
3622	CD8_TEMRAs	NK_CD56dim_KLRG1posCD57neg_1	-0.271833	0.186388
3623	CD8_TEMRA_CD57neg	NK_CD56dim_KLRG1posCD57neg_1	-0.0468175	0.885973
3624	CD8_TEMRA_CD57pos	NK_CD56dim_KLRG1posCD57neg_1	-0.335988	0.0687459
3625	CD8_TEMRA_CD57pos_1	NK_CD56dim_KLRG1posCD57neg_1	-0.217078	0.327601
3626	CD8_TEMRA_CD57pos_2	NK_CD56dim_KLRG1posCD57neg_1	-0.321868	0.0902444
3627	DNs	NK_CD56dim_KLRG1posCD57neg_1	0.158843	0.510309
3628	GDs	NK_CD56dim_KLRG1posCD57neg_1	-0.0272379	0.9348
3629	GD1	NK_CD56dim_KLRG1posCD57neg_1	-0.436714	0.00711152
3630	GD2	NK_CD56dim_KLRG1posCD57neg_1	0.317672	0.0963511
3631	GD3	NK_CD56dim_KLRG1posCD57neg_1	0.112381	0.677294
3632	NKT_cells	NK_CD56dim_KLRG1posCD57neg_1	0.0651885	0.83686
3633	DP	NK_CD56dim_KLRG1posCD57neg_1	0.0830275	0.781789
3634	B_cells	NK_CD56dim_KLRG1posCD57neg_1	-0.149447	0.544809
3635	ABCs	NK_CD56dim_KLRG1posCD57neg_1	-0.169237	0.474847
3636	Bregs	NK_CD56dim_KLRG1posCD57neg_1	-0.13382	0.604088
3637	ASCs	NK_CD56dim_KLRG1posCD57neg_1	-0.138727	0.590712
3638	CD27neg_B_cells	NK_CD56dim_KLRG1posCD57neg_1	0.0517256	0.876317
3639	CD27pos_B_cells	NK_CD56dim_KLRG1posCD57neg_1	-0.047299	0.884529
3640	Monocytes	NK_CD56dim_KLRG1posCD57neg_1	0.152691	0.533994
3641	Monocytes_CD16	NK_CD56dim_KLRG1posCD57neg_1	0.220662	0.317151
3642	Monocytes_CD14	NK_CD56dim_KLRG1posCD57neg_1	0.121278	0.651704
3643	Monocytes_CD14posCD69neg	NK_CD56dim_KLRG1posCD57neg_1	0.176951	0.444239
3644	Monocytes_CD14posCD69pos	NK_CD56dim_KLRG1posCD57neg_1	0.00499722	0.988888
3645	DCs	NK_CD56dim_KLRG1posCD57neg_1	0.320805	0.0917663
3646	cDCs	NK_CD56dim_KLRG1posCD57neg_1	0.258034	0.218513
3647	pDCs	NK_CD56dim_KLRG1posCD57neg_1	0.224773	0.303185
3648	pDCs_CD4neg	NK_CD56dim_KLRG1posCD57neg_1	0.0732742	0.809618
3649	pDCs_CD4pos	NK_CD56dim_KLRG1posCD57neg_1	0.347348	0.0563361
3650	NK_cells	NK_CD56dim_KLRG1posCD57neg_1	0.422157	0.0106499
3651	NK_CD56bright	NK_CD56dim_KLRG1posCD57neg_1	0.413487	0.0133831
3652	NK_CD56dim	NK_CD56dim_KLRG1posCD57neg_1	0.414039	0.0132448
3653	NK_CD56dim_CD57neg	NK_CD56dim_KLRG1posCD57neg_1	0.830211	3.746e-14
3654	NK_CD56dim_CD57pos	NK_CD56dim_KLRG1posCD57neg_1	0.0701395	0.820894
3655	NK_CD56dim_KLRG1posCD57pos	NK_CD56dim_KLRG1posCD57neg_1	0.337522	0.0673357
3656	NK_CD56dim_KLRG1negCD57pos	NK_CD56dim_KLRG1posCD57neg_1	-0.0896896	0.756437
3657	NK_CD56dim_KLRG1negCD57neg	NK_CD56dim_KLRG1posCD57neg_1	0.379075	0.0300283
3658	NK_CD56dim_KLRG1posCD57neg	NK_CD56dim_KLRG1posCD57neg_1	0.880268	6.35219e-18
3661	T_cells	NK_CD56dim_KLRG1posCD57neg_2	-0.0772974	0.794086
3662	CD4_T_cells	NK_CD56dim_KLRG1posCD57neg_2	0.07046	0.820551
3663	CD4_naive	NK_CD56dim_KLRG1posCD57neg_2	0.0219183	0.948604
3664	CD4_effector_cells	NK_CD56dim_KLRG1posCD57neg_2	0.0900735	0.754897
3665	CD4_effector_Treg	NK_CD56dim_KLRG1posCD57neg_2	0.058876	0.858185
3666	CD4_effector_rest	NK_CD56dim_KLRG1posCD57neg_2	0.228627	0.293241
3667	CD4_memory_cells	NK_CD56dim_KLRG1posCD57neg_2	0.0965428	0.731662
3668	CD4_memory_KLRG1negCD57neg	NK_CD56dim_KLRG1posCD57neg_2	0.130134	0.621127
3669	CD4_memory_KLRG1negCD57neg_1	NK_CD56dim_KLRG1posCD57neg_2	-0.100919	0.720609
3670	CD4_memory_KLRG1negCD57neg_2	NK_CD56dim_KLRG1posCD57neg_2	0.0905969	0.752967
3671	CD4_memory_KLRG1posCD57neg	NK_CD56dim_KLRG1posCD57neg_2	0.253945	0.230546
3672	CD4_memory_KLRG1negCD57neg_3	NK_CD56dim_KLRG1posCD57neg_2	0.196759	0.386639
3673	CD4_memory_KLRG1posCD57pos	NK_CD56dim_KLRG1posCD57neg_2	-0.0158503	0.963549
3674	CD8_T_cells	NK_CD56dim_KLRG1posCD57neg_2	-0.0233499	0.947084
3675	CD8_naive	NK_CD56dim_KLRG1posCD57neg_2	0.0288161	0.933572
3676	CD8_effector	NK_CD56dim_KLRG1posCD57neg_2	-0.0124113	0.972429
3677	CD8_memory_cells	NK_CD56dim_KLRG1posCD57neg_2	-0.0554086	0.86654
3678	CD8_memory_KLRG1negCD57neg	NK_CD56dim_KLRG1posCD57neg_2	-0.363743	0.0409089
3679	CD8_memory_KLRG1posCD57neg	NK_CD56dim_KLRG1posCD57neg_2	0.0366793	0.912899
3680	CD8_memory_KLRG1posCD57neg_1	NK_CD56dim_KLRG1posCD57neg_2	0.0303637	0.930249
3681	CD8_memory_KLRG1posCD57neg_2	NK_CD56dim_KLRG1posCD57neg_2	0.21127	0.344409
3682	CD8_memory_KLRG1posCD57pos	NK_CD56dim_KLRG1posCD57neg_2	0.0169655	0.962133
3683	CD8_TEMRAs	NK_CD56dim_KLRG1posCD57neg_2	-0.000964391	0.996394
3684	CD8_TEMRA_CD57neg	NK_CD56dim_KLRG1posCD57neg_2	0.0879387	0.762541
3685	CD8_TEMRA_CD57pos	NK_CD56dim_KLRG1posCD57neg_2	-0.042449	0.8986
3686	CD8_TEMRA_CD57pos_1	NK_CD56dim_KLRG1posCD57neg_2	0.109112	0.691454
3687	CD8_TEMRA_CD57pos_2	NK_CD56dim_KLRG1posCD57neg_2	-0.0616927	0.847244
3688	DNs	NK_CD56dim_KLRG1posCD57neg_2	0.0858753	0.770421
3689	GDs	NK_CD56dim_KLRG1posCD57neg_2	-0.140928	0.584702
3690	GD1	NK_CD56dim_KLRG1posCD57neg_2	-0.232863	0.277648
3691	GD2	NK_CD56dim_KLRG1posCD57neg_2	0.0375892	0.909242
3692	GD3	NK_CD56dim_KLRG1posCD57neg_2	0.0565652	0.862945
3693	NKT_cells	NK_CD56dim_KLRG1posCD57neg_2	0.123097	0.643092
3694	DP	NK_CD56dim_KLRG1posCD57neg_2	-0.0784959	0.79123
3695	B_cells	NK_CD56dim_KLRG1posCD57neg_2	-0.0941888	0.741051
3696	ABCs	NK_CD56dim_KLRG1posCD57neg_2	-0.139787	0.588413
3697	Bregs	NK_CD56dim_KLRG1posCD57neg_2	-0.1837	0.425448
3698	ASCs	NK_CD56dim_KLRG1posCD57neg_2	-0.0791711	0.789686
3699	CD27neg_B_cells	NK_CD56dim_KLRG1posCD57neg_2	0.0176515	0.960574
3700	CD27pos_B_cells	NK_CD56dim_KLRG1posCD57neg_2	-0.0349529	0.917528
3701	Monocytes	NK_CD56dim_KLRG1posCD57neg_2	0.0408551	0.900509
3702	Monocytes_CD16	NK_CD56dim_KLRG1posCD57neg_2	0.3076	0.112655
3703	Monocytes_CD14	NK_CD56dim_KLRG1posCD57neg_2	-0.0274417	0.934604
3704	Monocytes_CD14posCD69neg	NK_CD56dim_KLRG1posCD57neg_2	-0.00198729	0.991876
3705	Monocytes_CD14posCD69pos	NK_CD56dim_KLRG1posCD57neg_2	0.126805	0.636737
3706	DCs	NK_CD56dim_KLRG1posCD57neg_2	0.132453	0.609284
3707	cDCs	NK_CD56dim_KLRG1posCD57neg_2	0.0943542	0.741051
3708	pDCs	NK_CD56dim_KLRG1posCD57neg_2	0.13727	0.59515
3709	pDCs_CD4neg	NK_CD56dim_KLRG1posCD57neg_2	0.0636397	0.845213
3710	pDCs_CD4pos	NK_CD56dim_KLRG1posCD57neg_2	0.248856	0.241817
3711	NK_cells	NK_CD56dim_KLRG1posCD57neg_2	0.43833	0.00684198
3712	NK_CD56bright	NK_CD56dim_KLRG1posCD57neg_2	0.342088	0.0620584
3713	NK_CD56dim	NK_CD56dim_KLRG1posCD57neg_2	0.420743	0.0109833
3714	NK_CD56dim_CD57neg	NK_CD56dim_KLRG1posCD57neg_2	0.740064	1.2527e-09
3715	NK_CD56dim_CD57pos	NK_CD56dim_KLRG1posCD57neg_2	0.126664	0.636784
3716	NK_CD56dim_KLRG1posCD57pos	NK_CD56dim_KLRG1posCD57neg_2	0.48107	0.00182413
3717	NK_CD56dim_KLRG1negCD57pos	NK_CD56dim_KLRG1posCD57neg_2	-0.10413	0.71246
3718	NK_CD56dim_KLRG1negCD57neg	NK_CD56dim_KLRG1posCD57neg_2	0.193372	0.399902
3719	NK_CD56dim_KLRG1posCD57neg	NK_CD56dim_KLRG1posCD57neg_2	0.862335	1.97428e-16
3720	NK_CD56dim_KLRG1posCD57neg_1	NK_CD56dim_KLRG1posCD57neg_2	0.558799	8.80031e-05
