# Supplementary material for: Adaptive immune changes associate with clinical progression of Alzheimer’s disease
Source: Mol Neurodegener. 2024 Apr 24;19:38. doi: 10.1186/s13024-024-00726-8 (PMC11044380; doi:10.1186/s13024-024-00726-8)
Supplement: Supplementary file 7 — Additional file 7. [file 13024_2024_726_MOESM7_ESM.xlsx]

## Sheet: S7 TEMRA Pattern hunter
variable	Spearman correlation	t-stat	p-value	FDR
CD8_TEMRAs	1	0	0	0
CD8_TEMRA_CD57pos	0.96067	9969.2	1.0373e-64	3.1636e-63
CD8_TEMRA_CD57pos_2	0.94864	13017	2.6082e-58	5.3033e-57
CD8_T_cells	0.8226	44963	1.7864e-29	2.7243e-28
CD8_TEMRA_CD57neg	0.71011	73475	6.3285e-19	7.7208e-18
CD8_TEMRA_CD57pos_1	0.70897	73765	7.628e-19	7.7552e-18
CD4_memory_KLRG1posCD57pos	0.6054	100010	7.6623e-13	6.6771e-12
GD1	0.42524	145680	2.1666e-06	1.652e-05
CD4_memory_KLRG1negCD57neg_3	-0.41403	358400	4.2334e-06	2.8693e-05
T_cells	0.37602	158150	3.4528e-05	0.00021062
CD4_effector_Treg	-0.36606	346240	5.7412e-05	0.00031837
CD4_memory_KLRG1negCD57neg	-0.3606	344860	7.5315e-05	0.00038285
CD4_memory_KLRG1negCD57neg_1	-0.35626	343760	9.3172e-05	0.00043719
CD4_naive	-0.331	337360	0.00030244	0.0013178
CD4_effector_cells	-0.30397	330500	0.00095785	0.0038953
DNs	-0.28109	324710	0.0023418	0.0089283
DCs	-0.27679	323610	0.0027489	0.0093156
CD8_memory_KLRG1posCD57pos	0.2782	182950	0.0026087	0.0093156
pDCs	-0.26701	321140	0.0039185	0.01258
CD8_memory_KLRG1posCD57neg_1	0.26309	186780	0.0045007	0.013727
CD4_memory_KLRG1negCD57neg_2	-0.25373	317770	0.0062169	0.018059
NK_CD56dim_CD57neg	-0.24594	315790	0.008064	0.022359
cDCs	-0.23975	314230	0.0098596	0.026149
Monocytes	-0.23815	313820	0.01038	0.026382
CD8_naive	-0.23321	312570	0.012132	0.029602
CD4_T_cells	-0.23077	311950	0.013091	0.030238
CD27neg_B_cells	-0.22914	311540	0.013765	0.030238
Monocytes_CD14	-0.22888	311470	0.01388	0.030238
pDCs_CD4pos	-0.22722	311050	0.014604	0.030719
NK_CD56dim_KLRG1posCD57neg_1	-0.20462	305320	0.028263	0.057467
CD8_memory_KLRG1posCD57neg_2	-0.20252	304790	0.029961	0.057867
NK_CD56dim_KLRG1posCD57neg	-0.2014	304510	0.030897	0.057867
pDCs_CD4neg	-0.20093	304390	0.031305	0.057867
B_cells	-0.1883	301190	0.043873	0.078713
NK_cells	-0.18678	300800	0.045631	0.07891
NK_CD56dim	-0.186	300600	0.04657	0.07891
GDs	0.17969	207920	0.054655	0.090108
CD8_effector	0.15671	213740	0.094421	0.15157
Monocytes_CD14posCD69neg	-0.15309	292260	0.10238	0.15651
CD8_memory_KLRG1posCD57neg	0.15298	214690	0.10263	0.15651
NKT_cells	0.15154	215050	0.10594	0.15762
NK_CD56dim_KLRG1negCD57neg	-0.14748	290840	0.11574	0.16809
CD8_memory_KLRG1negCD57neg	-0.14369	289880	0.12552	0.17806
Bregs	-0.13202	286920	0.15959	0.2196
DP	-0.13127	286730	0.162	0.2196
GD2	-0.12366	284800	0.18793	0.24921
Monocytes_CD14posCD69pos	-0.11593	282840	0.21727	0.28198
NK_CD56dim_KLRG1posCD57neg_2	-0.11385	282320	0.22569	0.28681
CD8_memory_cells	0.10811	226060	0.25012	0.31138
NK_CD56bright	-0.10619	280380	0.25866	0.31239
Monocytes_CD16	-0.10564	280230	0.26118	0.31239
CD4_memory_KLRG1posCD57neg	0.099678	228200	0.28919	0.33924
ASCs	-0.089876	276240	0.33947	0.39071
NK_CD56dim_CD57pos	-0.08403	274760	0.37193	0.42014
CD27pos_B_cells	-0.070415	271310	0.45458	0.50417
NK_CD56dim_KLRG1negCD57pos	-0.043606	264510	0.64356	0.70102
CD4_effector_rest	0.037828	243870	0.68814	0.73643
ABCs	0.016529	249270	0.86082	0.89
GD3	0.017444	249040	0.8532	0.89
CD4_memory_cells	-0.012637	256660	0.89337	0.89337
NK_CD56dim_KLRG1posCD57pos	0.014042	249900	0.8816	0.89337
