# Supplementary material for: Adaptive immune changes associate with clinical progression of Alzheimer’s disease
Source: Mol Neurodegener. 2024 Apr 24;19:38. doi: 10.1186/s13024-024-00726-8 (PMC11044380; doi:10.1186/s13024-024-00726-8)
Supplement: Supplementary file 8 — Additional file 8. [file 13024_2024_726_MOESM8_ESM.xlsx]

## Sheet: S8a Demographics IHC
			Total group	Stratified for diagnosis
				Control	AD dementia
Number of participants, n (%)			13 (100%)	5 (38%)	8 (62%)
Demographic and clinical characteristics
	Age, mean ± SD, y		80 ± 10	82 ± 6	85 ± 4
	Sex, n (%)
		Women	4 (31%)	1 (20%)	3 (38%)
		Men	9 (69%)	4 (57%)	5 (62%)
	APOE ɛ4 carrier, n (%)		7 (54%)	2 (29%)	5 (62%)
	braak tau (0-6), mean ± SD		3.4 ± 1.4	2 ± 1	4.3 ± 0.7

## Sheet: S8b IHC cohort
donor	diagnosis	age	gender	cause of death	braak tau (0-6)	braak amyloid (O,A,B,C)	thal (0-5)	conclusion	region specific	post mortem delay	pH csf	nbb	Autopsy number	Date of autopsy	Date & time of death	weight	apoe	barcode	tissuecode	region	specific
2002-036	Alzheimer's disease	86	f	Breast cancer with metastases	4	C	3	The neuropathological findings are compatible with senile dementia of the Alzheimer type, Braak stage for tangles = 4, for amyloid = C.	Shows in the Bodian stain many sp, many nft, there is a moderate number of neuropil threads. The m-Ag shows many plaques. There are few cp (focally many), a substantial number of ca.	07:55:00	6.42	2002-036	02/084	2002-04-17	2002-04-17 17:15:00	1189	43	2002025658	GTM2	middle temporal gyrus	unavailable
2017-016	Non-demented control	72	m	Combined cardiogenic and distributive shock after cardial mitral valve surgery due to endocarditis	2	A	2	Brain with on both sides of the frontal pole remnants of a cerebral contusion (maximally 3 cm). Furthermore, slight age related changes fitting the age (Braak stage 2 of 6 for tau and Thal phase 2 of 5 for amyloid beta; there are no neuritic plaques according to the CERAD score; therefor, ABC criteria according to Montine et al. (2012): ABC: A1 B1 C0). In addition, there are signs of terminal hyp…	Shows no abnormalities apart from some pretangles and some neuropil threads in the Tau staining (maximally two tangles and a few threads at 40 times magnification). Furthermore, sporadically P62 positive tangles are found. There are few to a moderate number of diffuse plaques.	04:20:00	6.45	2017-016	17/016	2017-02-04	2017-02-04 17:40:00	1385	43	2017115265	GTM5	middle temporal gyrus	right
2017-157	Alzheimer's disease	86	m	Deterioration after myocardial infarction.	4	C	5	Alzheimer's disease; early stage, with severe vasculopathy with perivascular infarctions. " No Lewy bodies. Alpha-synucleinopathy: Braak stage 0 of 6. Age-related changes: ABC criteria: A3 B2 C2. (Thal phase 5 of 5, Braak Tau 4 of 6, CERAD-score 2).	The lamination of the cortex is normal, there is slight gliosis, no spongiosis. The HE staining shows no senile plaques. The amyloid beta staining shows many plaques, mainly diffuse types. There are a moderate number of subpial depositions. There is moderate cerebral amyloid angiopathy with dyshoric angiopathy and with capillary angiopathy. The Gallyas staining shows few neuritic plaques, especia…	04:50:00	6.26	2017-157	17/157	2017-12-16	2017-12-16 06:15:00	1295	33	2017156558	GTM1	middle temporal gyrus	unavailable
2018-014	Alzheimer's disease	89	m	Euthanasia	4	C	5	Alzheimer's disease, early stage, with a family history of Alzheimer's disease (mother and sister). Additionally, there was argyrophilic grain disease (AGD) (stage ¾ according to Ferrer et al., Brain, 2008). Occipitally in the cortex, there was also a micro-infarction present. Additional findings: Slight ARTAG. CAA: type 2, stage 2 according to Thal. There was no alpha-synucleinopathy: Braak stag…	The lamination of the cortex is messy. There is slight gliosis. There are no cortical micro-infarctions / hemorrhages. There is no spongiosis of the second layer. The HE staining shows few senile plaques. There is slight cerebral amyloid angiopathy with no dysphoric angiopathy and no capillary angiopathy. The amyloid beta staining shows many plaques, especially diffuse types. The Gallyas staining…	05:55:00	6.63	2018-014	S18/014	2018-01-19	2018-01-18 19:05:00	1272	33	unavailable	GTM1	middle temporal gyrus
2018-020	Alzheimer's disease	85	m	Was found deceased sitting in a chair	5	C	5	Alzheimer's disease, early stage. The parietal lobe has been affected more severely than the temporal lobe. The frontal lobe was spared. The family history was unknown. ABC criteria: A3 B3 C3. Additional findings: Slight ARTAG and slight cerebral amyloid angiopathy type 2 (stage 1 of 3 according to Thal). There is no alpha-synucleinopathy. There is slight collagenosis of the vessels in the white …	The lamination of the cortex is normal, without gliosis, spongiosis, infarctions or hemorrhages. The HE staining shows no striking senile plaques. The HE staining shows no amyloid angiopathy. The amyloid beta staining shows many senile plaques, especially diffuse types. There are few congophilic vessels. There is no dyshoric angiopathy or capillary angiopathy. The Gallyas staining shows no neurit…	06:10:00	6.51	2018-020	S18/020	2018-02-02	2018-02-02 08:35:00	1240	33	unavailable	GTM1	middle temporal gyrus
2018-049	Alzheimer's disease	82	f	Dehydration in advanced stages of dementia, palliative sedation	5	C	5	Alzheimer's disease. ABC criteria: A3 B3 C3 (Thal phase 5 of 5, Braak stage for Tau 5 of 6, Cerad 3 of 3). Moderate ARTAG. CAA (cerebral amyloid angiopathy): Type 1. Stage 1 according to Thal. No alpha-synucleinopathy except for the amygdala (a few Lewy bodies are present here).	The lamination of the cortex is normal. There are congested blood vessels. There is slight gliosis. There is no spongiosis of the second layer. No cortical infarctions are found. There are slight signs of hypoxia. The HE staining shows few senile plaques. There is slight cerebral amyloid angiopathy with dyshoric angiopathy and no capillary angiopathy. The amyloid beta staining shows many plaques;…	05:35:00	6.37	2018-049	S18/049	2018-03-27	2018-03-27 10:30:00	1140	43	2018046306	GTM1	middle temporal gyrus
2018-058	Non-demented control	87	m	Metastatic cancer, primary tumor unknown	1	A	3	Patient with possible narcolepsy, type 1 diabetes mellitus, OSAS and metastatic carcinoma (probably bladder carcinoma). There is a positive family history for an (unknown) neurodegenerative disease (mother and aunt) with ataxia. Age-related changes: A2 B1 C0 (Thal phase 3 of 5, Braak stage for Tau 1 of 6, CERAD score 0 of 3). ARTAG: There was moderate ARTAG. CAA (cerebral amyloid angiopathy): Typ…	The lamination of the cortex is normal, there is slight gliosis. There are no cortical micro-infarctions or bleedings, and no spongiosis. The HE staining shows few senile plaques. The amyloid beta staining shows a moderate number of plaques, mainly diffuse types. There is no cerebral amyloid angiopathy. The Tau staining shows no (pre)tangles and few neuropil threads. There is no ARTAG (age-relate…	04:50:00	6.3	2018-058	S18/058	2018-04-21	2018-04-21 06:35:00	1350	43	unavailable	GTM3	middle temporal gyrus
2018-077	Alzheimer's disease	86	m	Palliative sedation; general deterioration in end-stage Alzheimer's disease	4	C	5	Alzheimer's disease, severe stage, without a family history of Alzheimer's disease.	The lamination of the cortex is normal. There is slight gliosis, no micro-infarctions or hemorrhages. There is no spongiosis. The HE staining shows a moderate number of senile plaques. The amyloid beta staining shows many plaques; especially diffuse types. There is moderate cerebral amyloid angiopathy with dyshoric angiopathy and capillary angiopathy. The Gallyas staining shows no neuritic plaque…	03:45:00	6.54	2018-077	S18/077	2018-06-12	2018-06-12 20:30:00	1406	43	2018120402	GTM1	middle temporal gyrus
2018-096	Alzheimer's disease	89	f	Ceased oral intake	5	Not reliable due to progressive supranuclear palsy (PSP)	5	Brain with a combination of Alzheimer's disease and progressive supranuclear palsy (PSP). The diagnosis of Alzheimer's disease concerns a severe form without a positive family history.	unavailable	07:35:00	6.15	2018-096	S18/096	2018-08-11	2018-08-11 07:00:00	1060	43	unavailable	GTM2	middle temporal gyrus
2018-105	Non-demented control	86	m	Intra-abdominal leakage of fluid causing abdominal infection, after endovascular aneurysm repair	3	O	0	Brain without abnormalities. There are signs of age-related changes, fitting primary age-related tauopathy (PART); ABC criteria: A0 B2 C0 (Thal phase for amyloid 0 of 5, Braak stage for Tau 3 of 6). ARTAG: Slight. Cerebral Amyloid Angiopathy (CAA): None. There are diffuse signs of hypoxia and thickened vessel walls. There is dispersed leucostasis, fitting the clinical sepsis. At autopsy, the brai…	The lamination of the cortex is normal. There is slight gliosis and there is no spongiosis. There are slight signs of hypoxia. The Gallyas staining shows a single tangle and a few neuropil threads. There are no neuritic plaques. The Tau staining shows a moderate number of tangles and few threads. The amyloid beta staining shows no depositions. There is no cerebral amyloid angiopathy.	06:45:00	6.39	2018-105	18/105	2018-09-09	2018-09-09 11:45:00	1340	33	2018126262	GTM2	middle temporal gyrus	right
2019-036	Non-demented control	85	f	Metastatic long cancer	3	O	1	There is primarily age-related tauopathy (PART). In addition, there is a picture of slight autoimmune encephalitis.	The lamination of the cortex is normal, there is no gliosis, there are no cortical micro-infarctions or bleedings. The second layer shows no spongiosis and no senile plaques. There are many signs of hypoxia.	06:50:00	6.84	2019-036	S19/036	2019-03-19	2019-03-19 09:20:00	1190	33	2019049348	GTM2	middle temporal gyrus	left
2019-075	Alzheimer's disease	77	m	End-stage Alzheimer's disease and lung cancer	3	C	3	Brain with age-related changes, especially parietally.	The lamination of the cortex is normal with dispersed (remnants of) senile plaques. There is an increase in microglia. The amyloid beta staining shows many diffuse plaques, a moderate number of classic plaques and a few intraparenchymatous congophilic vessels. The meninges show more congophilic vessels. There is no striking capillary angiopathy. Sporadically, the Tau staining shows few dystrophic…	09:10:00	6.4	2019-075	S19/075	2019-08-10	2019-08-10 06:30:00	1310	43	unavailable	GTM2	middle temporal gyrus
2019-116	Non-demented control	79	m	Metastatic prostate cancer, ceased oral intake, dehydration	1	A	1	unavailable	unavailable	06:20:00	6.65	2019-116	19/116	2019-11-22	2019-11-22 12:40:00	1300	33	2019144621	GTM2	middle temporal gyrus	unavailable

## Sheet: S8c Cell counts
donor	diagnosis	imaged area (µm2)	CD8+	CD8+ CD57+	CD8+ CD57-	CD8+ per µm2	CD8+ CD57+ per µm2	CD8+ CD57- per µm2
2002-084	Alzheimer's disease	3.57145e+08	18	4	14	5.03997e-08	1.11999e-08	3.91998e-08
2017-016	Non-demented control	2.85585e+08	0	0	0	0	0	0
2017-157	Alzheimer's disease	3.02074e+08	12	5	7	3.97253e-08	1.65522e-08	2.31731e-08
2018-014	Alzheimer's disease	1.32051e+08	24	5	19	1.81748e-07	3.78642e-08	1.43884e-07
2018-020	Alzheimer's disease	5.42751e+07	12	2	10	2.21096e-07	3.68493e-08	1.84247e-07
2018-049	Alzheimer's disease	1.1864e+08	5	1	4	4.21444e-08	8.42888e-09	3.37155e-08
2018-058	Non-demented control	8.78569e+07	1	0	1	1.13822e-08	0	1.13822e-08
2018-077	Alzheimer's disease	1.80056e+08	16	0	16	8.88615e-08	0	8.88615e-08
2018-096	Alzheimer's disease	1.17596e+08	3	0	3	2.5511e-08	0	2.5511e-08
2018-105	Non-demented control	1.92616e+08	1	0	1	5.19167e-09	0	5.19167e-09
2019-036	Non-demented control	1.66681e+08	3	1	2	1.79985e-08	5.99949e-09	1.1999e-08
2019-075	Alzheimer's disease	6.12126e+07	12	2	10	1.96038e-07	3.2673e-08	1.63365e-07
2019-116	Non-demented control	6.42648e+07	0	0	0	0	0	0
