# Supplementary material for: Adaptive immune changes associate with clinical progression of Alzheimer’s disease
Source: Mol Neurodegener. 2024 Apr 24;19:38. doi: 10.1186/s13024-024-00726-8 (PMC11044380; doi:10.1186/s13024-024-00726-8)
Supplement: Supplementary file 9 — Additional file 9. [file 13024_2024_726_MOESM9_ESM.xlsx]

## Sheet: S9 Partial correlations
		Spearman r; Corrected for age and sex; Group 1 = control; Group 2 = MCI due to AD; Group 3 = AD dementia
Immune subset	Neuropathological or cognitive parameter	order	r_group1	p_group1	r_group2	p_group2	r_group3	p_group3
T_cells	NP_RAVLT_total	1	-0.0266156	0.888968	0.628038	0.00694265	-0.226262	0.106759
T_cells	NP_RAVLT_recognition	2	-0.182088	0.335526	0.427358	0.087075	-0.0564321	0.694077
T_cells	NP_RAVLT_delayed	3	0.0902896	0.635148	0.286354	0.265161	-0.0692911	0.625475
T_cells	N_TMTAt	4	0.00863045	0.963898	-0.00700293	0.978719	-0.245702	0.0761657
T_cells	N_TMTBt	5	-0.102399	0.590265	0.0242804	0.926302	-0.0619706	0.740511
T_cells	V_MMSE	6	-0.118651	0.532314	0.550548	0.0220134	0.15752	0.25074
T_cells	V_MOCA	7	-0.204824	0.286495	0.289802	0.259194	0.0839901	0.542088
T_cells	CSF_AB42	8	-0.0851185	0.637661	-0.0502799	0.853291	-0.151144	0.284808
T_cells	CSF_pTau	9	-0.175839	0.327667	0.065541	0.809434	-0.179617	0.207233
T_cells	CSF_Tau	10	-0.131818	0.464634	0.151048	0.576571	-0.173873	0.222374
CD4_T_cells	NP_RAVLT_total	14	-0.265095	0.156844	0.244519	0.344225	-0.244776	0.0803062
CD4_T_cells	NP_RAVLT_recognition	15	-0.256416	0.171385	0.307072	0.230571	-0.192714	0.175457
CD4_T_cells	NP_RAVLT_delayed	16	-0.00946925	0.960391	0.297764	0.245737	-0.287479	0.0387819
CD4_T_cells	N_TMTAt	17	-0.069193	0.716368	0.0129542	0.960645	-0.0785004	0.576348
CD4_T_cells	N_TMTBt	18	-0.0991406	0.602207	-0.194587	0.454224	0.0830681	0.65685
CD4_T_cells	V_MMSE	19	-0.330736	0.0742352	0.15848	0.543507	0.0978321	0.477342
CD4_T_cells	V_MOCA	20	-0.287026	0.131129	-0.0152137	0.953786	-0.0102561	0.940759
CD4_T_cells	CSF_AB42	21	0.222515	0.213265	0.148438	0.583251	-0.0143658	0.919487
CD4_T_cells	CSF_pTau	22	-0.0436002	0.809616	0.170924	0.526787	0.0529488	0.712117
CD4_T_cells	CSF_Tau	23	-0.0391463	0.828762	0.241799	0.366933	0.0697658	0.626635
CD4_naive	NP_RAVLT_total	27	-0.0986168	0.604136	0.305829	0.232561	-0.199555	0.15609
CD4_naive	NP_RAVLT_recognition	28	0.0728468	0.702051	0.161604	0.535488	-0.199661	0.16011
CD4_naive	NP_RAVLT_delayed	29	0.0753355	0.692356	0.245702	0.34182	-0.22717	0.105324
CD4_naive	N_TMTAt	30	-0.0735934	0.699138	0.0285091	0.913509	0.0940634	0.502889
CD4_naive	N_TMTBt	31	-0.150462	0.427412	-0.185201	0.476693	0.00211395	0.990995
CD4_naive	V_MMSE	32	-0.0874255	0.645959	0.168516	0.517934	0.0731552	0.595568
CD4_naive	V_MOCA	33	-0.0520795	0.788467	-0.0984564	0.706961	-0.0315686	0.819025
CD4_naive	CSF_AB42	34	0.297029	0.0932236	-0.101136	0.709383	0.00685969	0.961506
CD4_naive	CSF_pTau	35	0.195469	0.275648	0.091149	0.737082	0.264621	0.0605829
CD4_naive	CSF_Tau	36	0.149513	0.406282	0.133063	0.623234	0.310595	0.0265354
CD4_effector_cells	NP_RAVLT_total	40	-0.232026	0.217284	0.139707	0.592797	0.109246	0.44074
CD4_effector_cells	NP_RAVLT_recognition	41	-0.00123736	0.994822	0.179601	0.490352	-0.180622	0.204661
CD4_effector_cells	NP_RAVLT_delayed	42	-0.0454052	0.811687	0.407083	0.104858	-0.0907324	0.522369
CD4_effector_cells	N_TMTAt	43	-0.104563	0.582394	-0.176846	0.497139	0.0771237	0.583075
CD4_effector_cells	N_TMTBt	44	0.0371143	0.845618	-0.367842	0.146324	0.0507085	0.786464
CD4_effector_cells	V_MMSE	45	-0.220415	0.241829	0.0920678	0.725259	0.0735402	0.593629
CD4_effector_cells	V_MOCA	46	-0.0191429	0.921486	0.00290391	0.991175	0.0966066	0.482903
CD4_effector_cells	CSF_AB42	47	0.174516	0.331378	0.0841642	0.756639	-0.0218526	0.877792
CD4_effector_cells	CSF_pTau	48	0.145805	0.418154	0.100936	0.709933	-0.124886	0.382567
CD4_effector_cells	CSF_Tau	49	0.136073	0.450213	0.202148	0.45277	-0.128903	0.367323
CD4_effector_Treg	NP_RAVLT_total	53	-0.225492	0.230879	0.209246	0.420237	0.0565825	0.690318
CD4_effector_Treg	NP_RAVLT_recognition	54	-0.0228963	0.904408	0.0910956	0.728057	-0.241756	0.0874252
CD4_effector_Treg	NP_RAVLT_delayed	55	-0.0323734	0.865147	0.409581	0.102538	-0.162045	0.251082
CD4_effector_Treg	N_TMTAt	56	-0.151244	0.424986	-0.175386	0.500755	0.107243	0.444671
CD4_effector_Treg	N_TMTBt	57	0.0340655	0.858167	-0.336592	0.186488	0.104387	0.576265
CD4_effector_Treg	V_MMSE	58	-0.15353	0.417937	0.0446134	0.864996	0.0798259	0.562365
CD4_effector_Treg	V_MOCA	59	-0.00764412	0.968608	0.0167012	0.949273	0.0414279	0.763941
CD4_effector_Treg	CSF_AB42	60	0.204854	0.25279	0.133513	0.62205	-0.0586455	0.679626
CD4_effector_Treg	CSF_pTau	61	0.129523	0.472513	-0.0232929	0.931765	-0.0675869	0.637469
CD4_effector_Treg	CSF_Tau	62	0.131628	0.465282	0.0662086	0.807527	-0.065758	0.646621
CD4_effector_rest	NP_RAVLT_total	66	-0.142342	0.453047	0.166591	0.522795	0.115822	0.413553
CD4_effector_rest	NP_RAVLT_recognition	67	-0.111991	0.555731	-0.0722856	0.782779	0.127747	0.37167
CD4_effector_rest	NP_RAVLT_delayed	68	-0.119285	0.53011	0.294212	0.251685	0.0449006	0.751948
CD4_effector_rest	N_TMTAt	69	0.177099	0.349158	-0.2066	0.42627	-0.0543515	0.6991
CD4_effector_rest	N_TMTBt	70	-0.0241269	0.899295	-0.31452	0.218875	-0.139997	0.452563
CD4_effector_rest	V_MMSE	71	-0.521961	0.00309198	0.254853	0.323555	0.0948941	0.490731
CD4_effector_rest	V_MOCA	72	-0.413257	0.0258649	0.177217	0.496222	0.218571	0.108894
CD4_effector_rest	CSF_AB42	73	0.0237054	0.895819	-0.205731	0.444626	0.0242742	0.86437
CD4_effector_rest	CSF_pTau	74	-0.0298232	0.869139	0.1272	0.638755	-0.135055	0.344705
CD4_effector_rest	CSF_Tau	75	-0.015122	0.933435	0.23514	0.380678	-0.170572	0.231416
CD4_memory_cells	NP_RAVLT_total	79	-0.242423	0.196794	0.103576	0.692405	-0.154156	0.275207
CD4_memory_cells	NP_RAVLT_recognition	80	-0.401351	0.0279319	0.0496481	0.849914	-0.0027024	0.984984
CD4_memory_cells	NP_RAVLT_delayed	81	-0.0963839	0.612389	0.286333	0.265199	-0.174674	0.215523
CD4_memory_cells	N_TMTAt	82	0.0422342	0.824629	-0.0901846	0.730681	-0.183457	0.188534
CD4_memory_cells	N_TMTBt	83	0.0154696	0.935335	-0.187705	0.470646	0.117909	0.527569
CD4_memory_cells	V_MMSE	84	-0.360059	0.050649	-0.0627364	0.81095	0.108317	0.431181
CD4_memory_cells	V_MOCA	85	-0.371301	0.0473561	0.0771497	0.768524	-0.0223173	0.87152
CD4_memory_cells	CSF_AB42	86	-0.108379	0.548269	-0.0525333	0.846787	-0.0814199	0.566097
CD4_memory_cells	CSF_pTau	87	-0.282359	0.111368	-0.0820619	0.762552	-0.16695	0.241622
CD4_memory_cells	CSF_Tau	88	-0.228301	0.201293	0.0823028	0.761874	-0.196586	0.166777
CD4_memory_KLRG1negCD57neg	NP_RAVLT_total	92	-0.364404	0.047728	0.275955	0.283665	-0.0865375	0.541857
CD4_memory_KLRG1negCD57neg	NP_RAVLT_recognition	93	-0.388274	0.0339816	0.182842	0.482424	-0.227499	0.108379
CD4_memory_KLRG1negCD57neg	NP_RAVLT_delayed	94	-0.173585	0.358956	0.430941	0.0841753	-0.300482	0.0304319
CD4_memory_KLRG1negCD57neg	N_TMTAt	95	-0.0313113	0.869533	-0.0554262	0.832667	0.0224461	0.873248
CD4_memory_KLRG1negCD57neg	N_TMTBt	96	-0.0108915	0.954448	-0.232516	0.369153	-0.0798312	0.669453
CD4_memory_KLRG1negCD57neg	V_MMSE	97	-0.336952	0.0686368	0.0464073	0.859617	-0.00527784	0.969494
CD4_memory_KLRG1negCD57neg	V_MOCA	98	-0.26477	0.165128	0.00389667	0.988158	-0.140063	0.30777
CD4_memory_KLRG1negCD57neg	CSF_AB42	99	0.0955952	0.596672	-0.109157	0.687379	-0.0787055	0.579156
CD4_memory_KLRG1negCD57neg	CSF_pTau	100	0.0536942	0.766642	-0.0627883	0.817309	0.128271	0.369696
CD4_memory_KLRG1negCD57neg	CSF_Tau	101	0.126435	0.483221	0.0425286	0.87573	0.148013	0.29995
CD4_memory_KLRG1negCD57neg_1	NP_RAVLT_total	105	-0.259524	0.166072	0.264226	0.305452	-0.0318921	0.822412
CD4_memory_KLRG1negCD57neg_1	NP_RAVLT_recognition	106	-0.376824	0.0401103	0.0878942	0.737291	-0.181009	0.203677
CD4_memory_KLRG1negCD57neg_1	NP_RAVLT_delayed	107	-0.301802	0.105051	0.559153	0.0196208	-0.256166	0.0667944
CD4_memory_KLRG1negCD57neg_1	N_TMTAt	108	0.0351628	0.853647	-0.0196402	0.94036	0.051054	0.716566
CD4_memory_KLRG1negCD57neg_1	N_TMTBt	109	0.0123988	0.948152	-0.24189	0.349601	0.018877	0.919715
CD4_memory_KLRG1negCD57neg_1	V_MMSE	110	-0.364776	0.0474845	0.00249642	0.992413	0.000869092	0.994976
CD4_memory_KLRG1negCD57neg_1	V_MOCA	111	-0.291528	0.124927	0.0435159	0.868289	-0.0827049	0.548308
CD4_memory_KLRG1negCD57neg_1	CSF_AB42	112	0.048927	0.786861	-0.0742491	0.784637	-0.0676689	0.63361
CD4_memory_KLRG1negCD57neg_1	CSF_pTau	113	-0.0562659	0.755796	-0.11965	0.658946	0.0780211	0.586304
CD4_memory_KLRG1negCD57neg_1	CSF_Tau	114	0.0101283	0.955389	0.0116956	0.965711	0.110182	0.441481
CD4_memory_KLRG1negCD57neg_2	NP_RAVLT_total	118	-0.434991	0.0162922	0.297089	0.24686	-0.0402712	0.776828
CD4_memory_KLRG1negCD57neg_2	NP_RAVLT_recognition	119	-0.370748	0.0437051	0.231489	0.37133	-0.228142	0.107358
CD4_memory_KLRG1negCD57neg_2	NP_RAVLT_delayed	120	-0.133838	0.480752	0.448022	0.0713049	-0.28469	0.0407994
CD4_memory_KLRG1negCD57neg_2	N_TMTAt	121	0.0435682	0.819179	-0.0249051	0.924411	-0.0303231	0.829346
CD4_memory_KLRG1negCD57neg_2	N_TMTBt	122	0.0481452	0.800544	-0.197328	0.447767	-0.105063	0.573783
CD4_memory_KLRG1negCD57neg_2	V_MMSE	123	-0.32878	0.0760672	0.0554712	0.832533	0.159147	0.245816
CD4_memory_KLRG1negCD57neg_2	V_MOCA	124	-0.226587	0.237212	0.0184707	0.943906	-0.00602221	0.965194
CD4_memory_KLRG1negCD57neg_2	CSF_AB42	125	0.0748837	0.67875	0.012638	0.962949	0.00822495	0.953852
CD4_memory_KLRG1negCD57neg_2	CSF_pTau	126	0.0241463	0.893892	-0.0504815	0.852709	0.0836681	0.559407
CD4_memory_KLRG1negCD57neg_2	CSF_Tau	127	0.0860043	0.634152	0.0278965	0.918317	0.0909989	0.525382
CD4_memory_KLRG1posCD57neg	NP_RAVLT_total	131	-0.046774	0.806116	0.272102	0.290716	0.00269939	0.984847
CD4_memory_KLRG1posCD57neg	NP_RAVLT_recognition	132	-0.0572548	0.763781	-0.199822	0.441932	0.133698	0.349619
CD4_memory_KLRG1posCD57neg	NP_RAVLT_delayed	133	-0.220348	0.241977	0.201872	0.437163	0.0105964	0.940568
CD4_memory_KLRG1posCD57neg	N_TMTAt	134	0.175909	0.352459	-0.333909	0.190245	-0.252982	0.0675982
CD4_memory_KLRG1posCD57neg	N_TMTBt	135	0.111281	0.558255	-0.137892	0.59766	0.118981	0.523794
CD4_memory_KLRG1posCD57neg	V_MMSE	136	-0.340322	0.0657418	0.297011	0.24699	0.0442875	0.748166
CD4_memory_KLRG1posCD57neg	V_MOCA	137	-0.128334	0.507041	0.375832	0.137093	0.0746425	0.58809
CD4_memory_KLRG1posCD57neg	CSF_AB42	138	-0.0990784	0.583301	-0.173352	0.52084	0.0207622	0.883847
CD4_memory_KLRG1posCD57neg	CSF_pTau	139	-0.15083	0.402115	-0.128821	0.63445	-0.0850739	0.552803
CD4_memory_KLRG1posCD57neg	CSF_Tau	140	-0.143981	0.42406	0.0250415	0.926655	-0.13215	0.355273
CD4_memory_KLRG1negCD57neg_3	NP_RAVLT_total	144	-0.348622	0.0590174	0.235181	0.363534	-0.148274	0.29416
CD4_memory_KLRG1negCD57neg_3	NP_RAVLT_recognition	145	-0.387598	0.0343213	0.0876145	0.738099	-0.19989	0.159621
CD4_memory_KLRG1negCD57neg_3	NP_RAVLT_delayed	146	-0.189978	0.314639	0.243048	0.347226	-0.246616	0.0779891
CD4_memory_KLRG1negCD57neg_3	N_TMTAt	147	0.0586734	0.758099	-0.0403425	0.877824	-0.00537916	0.969506
CD4_memory_KLRG1negCD57neg_3	N_TMTBt	148	0.0858327	0.652002	-0.109668	0.675217	-0.0551549	0.768227
CD4_memory_KLRG1negCD57neg_3	V_MMSE	149	-0.31895	0.0858101	0.00726449	0.977925	-0.119827	0.38354
CD4_memory_KLRG1negCD57neg_3	V_MOCA	150	-0.243283	0.203481	-0.127745	0.625128	-0.161005	0.240276
CD4_memory_KLRG1negCD57neg_3	CSF_AB42	151	0.100784	0.576803	-0.188881	0.483562	-0.0593203	0.676141
CD4_memory_KLRG1negCD57neg_3	CSF_pTau	152	0.0974973	0.589354	-0.169662	0.529888	0.0801674	0.576013
CD4_memory_KLRG1negCD57neg_3	CSF_Tau	153	0.108802	0.546698	-0.00665252	0.980492	0.0982855	0.492611
CD4_memory_KLRG1posCD57pos	NP_RAVLT_total	157	0.111737	0.556633	-0.0826889	0.752377	-0.140412	0.320787
CD4_memory_KLRG1posCD57pos	NP_RAVLT_recognition	158	0.17568	0.353096	0.0791997	0.762537	0.224749	0.11283
CD4_memory_KLRG1posCD57pos	NP_RAVLT_delayed	159	0.311368	0.0939545	-0.131901	0.613818	0.0766601	0.589085
CD4_memory_KLRG1posCD57pos	N_TMTAt	160	-0.28367	0.128736	-0.128225	0.623816	-0.144932	0.300464
CD4_memory_KLRG1posCD57pos	N_TMTBt	161	-0.260922	0.163721	-0.0861775	0.742256	0.236476	0.200267
CD4_memory_KLRG1posCD57pos	V_MMSE	162	-0.153954	0.416637	0.153967	0.555188	0.185234	0.175759
CD4_memory_KLRG1posCD57pos	V_MOCA	163	-0.236904	0.215955	0.33522	0.188404	0.0604688	0.660987
CD4_memory_KLRG1posCD57pos	CSF_AB42	164	-0.0975566	0.589126	0.377776	0.149124	0.028684	0.840029
CD4_memory_KLRG1posCD57pos	CSF_pTau	165	-0.226721	0.204515	0.298791	0.260955	-0.279201	0.047243
CD4_memory_KLRG1posCD57pos	CSF_Tau	166	-0.323075	0.0666699	0.346957	0.187972	-0.299282	0.0328854
CD8_T_cells	NP_RAVLT_total	170	0.287656	0.12322	0.348253	0.170732	-0.0743217	0.60053
CD8_T_cells	NP_RAVLT_recognition	171	-0.10908	0.566113	-0.0144017	0.956251	0.167524	0.239984
CD8_T_cells	NP_RAVLT_delayed	172	0.105673	0.578375	-0.0799289	0.760411	0.150568	0.28667
CD8_T_cells	N_TMTAt	173	0.0915935	0.63025	-0.00761029	0.976874	-0.176572	0.205952
CD8_T_cells	N_TMTBt	174	-0.0665184	0.726907	0.230692	0.373026	-0.0512693	0.784158
CD8_T_cells	V_MMSE	175	0.131515	0.488468	0.397103	0.114498	0.126247	0.358382
CD8_T_cells	V_MOCA	176	0.0490897	0.800361	0.291549	0.256204	0.0670172	0.626865
CD8_T_cells	CSF_AB42	177	-0.325254	0.0647501	-0.246205	0.357993	-0.0647171	0.648523
CD8_T_cells	CSF_pTau	178	-0.124993	0.488266	-0.0203965	0.940235	-0.315724	0.024015
CD8_T_cells	CSF_Tau	179	-0.0354342	0.844793	-0.015362	0.95497	-0.301565	0.0315113
CD8_naive	NP_RAVLT_total	183	0.0860257	0.651269	0.214877	0.407548	0.133857	0.344118
CD8_naive	NP_RAVLT_recognition	184	-0.0593623	0.755345	-0.119106	0.648889	0.0421601	0.768949
CD8_naive	NP_RAVLT_delayed	185	-0.0186965	0.921883	-0.0984832	0.706884	0.0560003	0.693347
CD8_naive	N_TMTAt	186	-0.0374327	0.84431	0.0468447	0.858306	0.119427	0.394344
CD8_naive	N_TMTBt	187	0.125941	0.507239	-0.0849616	0.745779	0.0844806	0.651379
CD8_naive	V_MMSE	188	0.170522	0.367627	0.168487	0.518006	0.169415	0.216265
CD8_naive	V_MOCA	189	-0.0507085	0.793915	-0.0700723	0.789287	0.200596	0.141979
CD8_naive	CSF_AB42	190	-0.111117	0.538146	-0.312305	0.238943	0.0905044	0.523419
CD8_naive	CSF_pTau	191	0.0460136	0.799287	-0.0234655	0.93126	0.360713	0.00931332
CD8_naive	CSF_Tau	192	0.166468	0.3545	0.108917	0.688034	0.380991	0.00581139
CD8_effector	NP_RAVLT_total	196	-0.0325779	0.864303	0.447883	0.0714039	-0.012196	0.931616
CD8_effector	NP_RAVLT_recognition	197	0.31796	0.086842	-0.252923	0.32736	-0.107777	0.451573
CD8_effector	NP_RAVLT_delayed	198	0.208223	0.269516	0.191555	0.461423	-0.0595146	0.675139
CD8_effector	N_TMTAt	199	-0.330437	0.0745128	-0.158077	0.544546	-0.102122	0.466834
CD8_effector	N_TMTBt	200	-0.287268	0.123749	0.0546486	0.834984	-0.307454	0.0924682
CD8_effector	V_MMSE	201	-0.144238	0.446989	0.155414	0.55143	0.135808	0.322841
CD8_effector	V_MOCA	202	-0.0681422	0.72542	0.134218	0.607548	0.00100709	0.994178
CD8_effector	CSF_AB42	203	0.488007	0.00396361	-0.188443	0.484595	0.224743	0.109196
CD8_effector	CSF_pTau	204	0.034898	0.847114	-0.172374	0.52323	0.000110996	0.999383
CD8_effector	CSF_Tau	205	0.0583121	0.747198	-0.18017	0.504313	0.0274184	0.848535
CD8_memory_cells	NP_RAVLT_total	209	-0.0596606	0.754153	0.312934	0.221333	0.0910848	0.520749
CD8_memory_cells	NP_RAVLT_recognition	210	-0.301185	0.105798	0.0907198	0.729139	0.166423	0.243132
CD8_memory_cells	NP_RAVLT_delayed	211	-0.0778946	0.682437	0.340736	0.180783	0.147704	0.29604
CD8_memory_cells	N_TMTAt	212	0.0331812	0.861813	-0.374904	0.138144	-0.277488	0.044255
CD8_memory_cells	N_TMTBt	213	-0.117978	0.534658	-0.311374	0.223769	-0.17332	0.351113
CD8_memory_cells	V_MMSE	214	-0.0703752	0.711725	0.319451	0.211346	0.156722	0.253179
CD8_memory_cells	V_MOCA	215	0.0643756	0.740064	0.16945	0.51558	0.252507	0.0629008
CD8_memory_cells	CSF_AB42	216	-0.213861	0.232065	-0.524536	0.0369828	-0.0843809	0.552011
CD8_memory_cells	CSF_pTau	217	-0.231004	0.195864	-0.356696	0.175048	-0.361693	0.00910943
CD8_memory_cells	CSF_Tau	218	-0.178833	0.319366	-0.219618	0.413779	-0.374479	0.0067832
CD8_memory_KLRG1negCD57neg	NP_RAVLT_total	222	-0.0868422	0.648169	0.405923	0.105948	-0.0389702	0.783861
CD8_memory_KLRG1negCD57neg	NP_RAVLT_recognition	223	-0.273377	0.143814	0.192815	0.458425	-0.127342	0.373204
CD8_memory_KLRG1negCD57neg	NP_RAVLT_delayed	224	0.0123019	0.948557	0.499989	0.0409741	-0.0775708	0.584655
CD8_memory_KLRG1negCD57neg	N_TMTAt	225	0.00263957	0.988955	-0.191886	0.460634	-0.205035	0.14081
CD8_memory_KLRG1negCD57neg	N_TMTBt	226	-0.0239384	0.900078	-0.151435	0.56179	0.00278803	0.988124
CD8_memory_KLRG1negCD57neg	V_MMSE	227	-0.120731	0.5251	0.18707	0.472174	0.0943507	0.493229
CD8_memory_KLRG1negCD57neg	V_MOCA	228	-0.107664	0.578274	0.0270687	0.917865	0.0210053	0.879015
CD8_memory_KLRG1negCD57neg	CSF_AB42	229	0.139421	0.439036	-0.430157	0.0962945	0.208289	0.138397
CD8_memory_KLRG1negCD57neg	CSF_pTau	230	0.060341	0.738703	-0.196049	0.466802	0.0384274	0.788913
CD8_memory_KLRG1negCD57neg	CSF_Tau	231	0.122088	0.498507	-0.0959482	0.723731	-4.36066e-05	0.999758
CD8_memory_KLRG1posCD57neg	NP_RAVLT_total	235	0.0147718	0.938246	0.334358	0.189613	0.0691604	0.626128
CD8_memory_KLRG1posCD57neg	NP_RAVLT_recognition	236	-0.162652	0.390471	0.00132147	0.995984	0.226537	0.109921
CD8_memory_KLRG1posCD57neg	NP_RAVLT_delayed	237	-0.0692472	0.716154	0.234194	0.365608	0.163453	0.246932
CD8_memory_KLRG1posCD57neg	N_TMTAt	238	0.0121468	0.949204	-0.438467	0.0783128	-0.228052	0.100513
CD8_memory_KLRG1posCD57neg	N_TMTBt	239	-0.174189	0.35726	-0.330979	0.194404	-0.106138	0.569849
CD8_memory_KLRG1posCD57neg	V_MMSE	240	-0.0220935	0.907745	0.36973	0.144105	0.143645	0.295436
CD8_memory_KLRG1posCD57neg	V_MOCA	241	0.14772	0.44444	0.228829	0.377006	0.208228	0.127117
CD8_memory_KLRG1posCD57neg	CSF_AB42	242	-0.2737	0.123253	-0.546744	0.0284105	-0.11218	0.42849
CD8_memory_KLRG1posCD57neg	CSF_pTau	243	-0.275866	0.120195	-0.384549	0.14138	-0.399506	0.00368062
CD8_memory_KLRG1posCD57neg	CSF_Tau	244	-0.22598	0.206038	-0.250418	0.34956	-0.412256	0.00264673
CD8_memory_KLRG1posCD57neg_1	NP_RAVLT_total	248	0.000281453	0.998822	0.339822	0.182031	0.0598271	0.673529
CD8_memory_KLRG1posCD57neg_1	NP_RAVLT_recognition	249	-0.113004	0.552139	0.106592	0.683879	0.140384	0.325821
CD8_memory_KLRG1posCD57neg_1	NP_RAVLT_delayed	250	0.00900975	0.962312	0.2341	0.365806	0.115197	0.416092
CD8_memory_KLRG1posCD57neg_1	N_TMTAt	251	-0.0495937	0.794668	-0.357587	0.158784	-0.22311	0.108307
CD8_memory_KLRG1posCD57neg_1	N_TMTBt	252	-0.241387	0.198773	-0.187548	0.471023	-0.127999	0.49258
CD8_memory_KLRG1posCD57neg_1	V_MMSE	253	0.0151861	0.936517	0.251497	0.330187	0.0923479	0.502491
CD8_memory_KLRG1posCD57neg_1	V_MOCA	254	0.00728919	0.970065	0.0814597	0.755952	0.195003	0.153667
CD8_memory_KLRG1posCD57neg_1	CSF_AB42	255	-0.136646	0.448288	-0.661064	0.00529885	-0.0839703	0.553954
CD8_memory_KLRG1posCD57neg_1	CSF_pTau	256	-0.281943	0.111918	-0.358096	0.173239	-0.401401	0.00350737
CD8_memory_KLRG1posCD57neg_1	CSF_Tau	257	-0.26571	0.135033	-0.285927	0.283024	-0.421975	0.00204071
CD8_memory_KLRG1posCD57neg_2	NP_RAVLT_total	261	0.057096	0.764418	0.0479878	0.854883	-0.0019316	0.989157
CD8_memory_KLRG1posCD57neg_2	NP_RAVLT_recognition	262	-0.0945042	0.619372	-0.356371	0.160307	0.182821	0.199111
CD8_memory_KLRG1posCD57neg_2	NP_RAVLT_delayed	263	-0.0721324	0.704842	0.0526451	0.84096	0.0426458	0.764037
CD8_memory_KLRG1posCD57neg_2	N_TMTAt	264	0.100037	0.598913	-0.364728	0.150034	-0.102579	0.464832
CD8_memory_KLRG1posCD57neg_2	N_TMTBt	265	0.115152	0.544558	-0.365879	0.148655	-0.0530212	0.776964
CD8_memory_KLRG1posCD57neg_2	V_MMSE	266	0.00199173	0.991666	0.258507	0.316425	0.112005	0.415567
CD8_memory_KLRG1posCD57neg_2	V_MOCA	267	0.28493	0.134093	0.125514	0.63123	0.0862911	0.531037
CD8_memory_KLRG1posCD57neg_2	CSF_AB42	268	-0.216933	0.225268	-0.197236	0.464054	-0.0851652	0.548307
CD8_memory_KLRG1posCD57neg_2	CSF_pTau	269	-0.0381403	0.8331	-0.350519	0.183175	-0.144979	0.310076
CD8_memory_KLRG1posCD57neg_2	CSF_Tau	270	-0.00929931	0.959037	-0.109263	0.687088	-0.137467	0.336076
CD8_memory_KLRG1posCD57pos	NP_RAVLT_total	274	-0.18214	0.335387	0.0499555	0.848995	0.189035	0.179547
CD8_memory_KLRG1posCD57pos	NP_RAVLT_recognition	275	-0.334964	0.0703906	0.179333	0.49101	0.0319794	0.823711
CD8_memory_KLRG1posCD57pos	NP_RAVLT_delayed	276	-0.14524	0.443805	0.154436	0.55397	0.144323	0.307357
CD8_memory_KLRG1posCD57pos	N_TMTAt	277	0.279288	0.135007	-0.264753	0.304454	-0.0566552	0.686989
CD8_memory_KLRG1posCD57pos	N_TMTBt	278	0.0054694	0.977116	-0.372996	0.140322	-0.134666	0.470125
CD8_memory_KLRG1posCD57pos	V_MMSE	279	-0.281459	0.131873	0.305911	0.23243	0.0518437	0.706987
CD8_memory_KLRG1posCD57pos	V_MOCA	280	-0.317852	0.0929013	0.257865	0.317672	0.203157	0.136854
CD8_memory_KLRG1posCD57pos	CSF_AB42	281	-0.452583	0.00817952	-0.207721	0.440136	-0.0407955	0.773998
CD8_memory_KLRG1posCD57pos	CSF_pTau	282	-0.354694	0.0428281	-0.0090684	0.97341	-0.318009	0.0229582
CD8_memory_KLRG1posCD57pos	CSF_Tau	283	-0.345652	0.0488081	-0.0128569	0.962308	-0.302345	0.0310526
CD8_TEMRAs	NP_RAVLT_total	287	0.36859	0.0450422	0.104105	0.690908	-0.105508	0.456624
CD8_TEMRAs	NP_RAVLT_recognition	288	0.10784	0.57056	0.129773	0.619599	0.12279	0.390666
CD8_TEMRAs	NP_RAVLT_delayed	289	0.155247	0.412685	-0.174102	0.503944	0.0941822	0.506609
CD8_TEMRAs	N_TMTAt	290	-0.0599064	0.753171	0.152248	0.559665	-0.13827	0.323461
CD8_TEMRAs	N_TMTBt	291	-0.104689	0.581938	0.370147	0.143619	-0.0178086	0.924246
CD8_TEMRAs	V_MMSE	292	0.258234	0.168263	0.165315	0.526029	0.119905	0.383227
CD8_TEMRAs	V_MOCA	293	0.0748878	0.699433	0.17238	0.508239	-0.00250825	0.9855
CD8_TEMRAs	CSF_AB42	294	-0.272997	0.124259	-0.00392086	0.988502	-0.0174759	0.902134
CD8_TEMRAs	CSF_pTau	295	-0.00553216	0.975625	0.0978713	0.718401	-0.318962	0.0225294
CD8_TEMRAs	CSF_Tau	296	-0.0072443	0.968084	0.0350497	0.897465	-0.300306	0.0322629
CD8_TEMRA_CD57neg	NP_RAVLT_total	300	0.323666	0.0810236	0.162674	0.532753	-0.0624282	0.660182
CD8_TEMRA_CD57neg	NP_RAVLT_recognition	301	0.113456	0.550541	0.0821044	0.754076	0.246756	0.0808796
CD8_TEMRA_CD57neg	NP_RAVLT_delayed	302	0.0864866	0.649518	0.0179539	0.945473	0.119648	0.398189
CD8_TEMRA_CD57neg	N_TMTAt	303	-0.217719	0.247781	-0.0272151	0.917422	-0.206307	0.138308
CD8_TEMRA_CD57neg	N_TMTBt	304	-0.245606	0.190798	0.228568	0.377566	-0.020804	0.91155
CD8_TEMRA_CD57neg	V_MMSE	305	0.292653	0.116554	0.163588	0.53042	0.127457	0.353758
CD8_TEMRA_CD57neg	V_MOCA	306	0.130361	0.500296	0.158407	0.543696	0.0807714	0.55773
CD8_TEMRA_CD57neg	CSF_AB42	307	-0.00206312	0.990909	-0.141888	0.600154	-0.0982938	0.488148
CD8_TEMRA_CD57neg	CSF_pTau	308	-0.0419599	0.816655	0.000557408	0.998365	-0.39998	0.00363655
CD8_TEMRA_CD57neg	CSF_Tau	309	-0.0330412	0.855161	0.00847878	0.975139	-0.39763	0.00385943
CD8_TEMRA_CD57pos	NP_RAVLT_total	313	0.238288	0.204776	0.0646388	0.805319	-0.0992603	0.48386
CD8_TEMRA_CD57pos	NP_RAVLT_recognition	314	0.0327545	0.863574	0.156085	0.549691	0.10157	0.478194
CD8_TEMRA_CD57pos	NP_RAVLT_delayed	315	0.0555285	0.770712	-0.199131	0.443544	0.116861	0.409345
CD8_TEMRA_CD57pos	N_TMTAt	316	0.0431583	0.820853	0.184107	0.479345	-0.118558	0.397821
CD8_TEMRA_CD57pos	N_TMTBt	317	0.0560365	0.768671	0.345282	0.174659	-0.00454004	0.980662
CD8_TEMRA_CD57pos	V_MMSE	318	0.121942	0.52092	0.164682	0.527637	0.132889	0.333448
CD8_TEMRA_CD57pos	V_MOCA	319	-0.0277921	0.886204	0.168906	0.516951	0.0175705	0.898685
CD8_TEMRA_CD57pos	CSF_AB42	320	-0.366603	0.0358651	0.0553016	0.838809	0.0348635	0.806172
CD8_TEMRA_CD57pos	CSF_pTau	321	-0.0256868	0.887165	0.0978447	0.718475	-0.24496	0.0831852
CD8_TEMRA_CD57pos	CSF_Tau	322	-0.0309826	0.864098	0.0538963	0.842857	-0.222608	0.116392
CD8_TEMRA_CD57pos_1	NP_RAVLT_total	326	0.0984172	0.604872	0.114338	0.662142	0.0228195	0.872429
CD8_TEMRA_CD57pos_1	NP_RAVLT_recognition	327	-0.134678	0.477975	0.264802	0.304361	0.108514	0.448467
CD8_TEMRA_CD57pos_1	NP_RAVLT_delayed	328	-0.0858843	0.651806	-0.237027	0.359668	0.0618981	0.662894
CD8_TEMRA_CD57pos_1	N_TMTAt	329	0.0906286	0.633873	0.150481	0.564286	-0.100783	0.472726
CD8_TEMRA_CD57pos_1	N_TMTBt	330	0.233657	0.213979	0.204896	0.430179	-0.114412	0.539971
CD8_TEMRA_CD57pos_1	V_MMSE	331	0.00674241	0.971792	0.120452	0.645165	0.164253	0.230796
CD8_TEMRA_CD57pos_1	V_MOCA	332	-0.100305	0.604662	0.215004	0.407263	0.141408	0.3031
CD8_TEMRA_CD57pos_1	CSF_AB42	333	-0.36838	0.0349098	0.0388029	0.886548	0.0436073	0.758875
CD8_TEMRA_CD57pos_1	CSF_pTau	334	-0.0755383	0.676093	0.294965	0.267405	-0.00707099	0.960724
CD8_TEMRA_CD57pos_1	CSF_Tau	335	0.0439554	0.808094	0.212116	0.430301	0.00334374	0.981421
CD8_TEMRA_CD57pos_2	NP_RAVLT_total	339	0.29365	0.115258	-0.0135068	0.958967	-0.140684	0.319841
CD8_TEMRA_CD57pos_2	NP_RAVLT_recognition	340	0.0717367	0.70639	0.15159	0.561385	0.0579165	0.686439
CD8_TEMRA_CD57pos_2	NP_RAVLT_delayed	341	0.101401	0.593915	-0.192893	0.458239	0.11725	0.407778
CD8_TEMRA_CD57pos_2	N_TMTAt	342	0.0342333	0.857476	0.224889	0.385498	-0.136748	0.328866
CD8_TEMRA_CD57pos_2	N_TMTBt	343	0.00368327	0.984588	0.420823	0.0925496	0.0257286	0.890725
CD8_TEMRA_CD57pos_2	V_MMSE	344	0.189116	0.316881	0.0576229	0.826128	0.114018	0.40718
CD8_TEMRA_CD57pos_2	V_MOCA	345	0.0306743	0.874491	0.100758	0.700406	0.00427539	0.975286
CD8_TEMRA_CD57pos_2	CSF_AB42	346	-0.354847	0.042732	-0.0225667	0.933888	0.00761282	0.957283
CD8_TEMRA_CD57pos_2	CSF_pTau	347	-0.00403906	0.982202	0.0181424	0.94683	-0.294984	0.0356069
CD8_TEMRA_CD57pos_2	CSF_Tau	348	-0.0376097	0.83539	-0.0192501	0.943589	-0.273253	0.0523629
DNs	NP_RAVLT_total	352	-0.0587967	0.757606	-0.0644837	0.805778	0.0859212	0.544749
DNs	NP_RAVLT_recognition	353	-0.301705	0.105168	0.00531067	0.983861	-0.05398	0.70676
DNs	NP_RAVLT_delayed	354	-0.21511	0.253632	0.215324	0.406549	-0.154199	0.275073
DNs	N_TMTAt	355	0.107494	0.571806	0.16892	0.516916	-0.0889569	0.526452
DNs	N_TMTBt	356	0.122543	0.518854	0.168099	0.518984	-0.246914	0.180537
DNs	V_MMSE	357	0.240206	0.201046	-0.350344	0.168005	-0.0198595	0.885569
DNs	V_MOCA	358	0.281097	0.139639	-0.440973	0.0764286	0.00298686	0.982733
DNs	CSF_AB42	359	-0.324109	0.0657538	-0.343959	0.192074	0.0368446	0.795389
DNs	CSF_pTau	360	-0.096695	0.592436	-0.113349	0.67597	0.204712	0.149584
DNs	CSF_Tau	361	0.0638371	0.724136	0.0841394	0.756708	0.162304	0.255158
GDs	NP_RAVLT_total	365	-0.113203	0.551435	0.175841	0.499627	-0.0438983	0.757315
GDs	NP_RAVLT_recognition	366	0.157228	0.406673	0.592762	0.0121533	0.0258865	0.856906
GDs	NP_RAVLT_delayed	367	-0.113279	0.551165	0.31356	0.22036	0.0852327	0.547989
GDs	N_TMTAt	368	-0.0520089	0.784896	-0.0784143	0.76483	-0.116172	0.407451
GDs	N_TMTBt	369	-0.042519	0.823465	-0.0215685	0.934516	-0.184631	0.320066
GDs	V_MMSE	370	0.155536	0.411806	-0.00743027	0.977421	0.151713	0.268853
GDs	V_MOCA	371	0.0369808	0.848955	0.141966	0.586772	0.0720887	0.600957
GDs	CSF_AB42	372	-0.307208	0.082024	-0.164251	0.543281	0.178955	0.204309
GDs	CSF_pTau	373	-0.110705	0.539665	-0.167673	0.534793	-0.0965383	0.500371
GDs	CSF_Tau	374	-0.0501516	0.781653	-0.109881	0.685403	-0.0327033	0.819787
GD1	NP_RAVLT_total	378	0.00251982	0.989456	0.112561	0.667107	-0.00796401	0.955315
GD1	NP_RAVLT_recognition	379	0.172299	0.362582	0.568081	0.0173584	0.0227214	0.874251
GD1	NP_RAVLT_delayed	380	-0.0193001	0.919369	0.374163	0.138987	0.0286147	0.84041
GD1	N_TMTAt	381	-0.000484752	0.997972	-0.00316558	0.99038	-0.20805	0.134934
GD1	N_TMTBt	382	0.0611932	0.748038	0.107155	0.68229	-0.125642	0.500646
GD1	V_MMSE	383	0.141862	0.454588	-0.189142	0.467192	0.102378	0.457015
GD1	V_MOCA	384	-0.122981	0.525062	-0.028805	0.912614	0.0371764	0.78757
GD1	CSF_AB42	385	-0.344732	0.0494527	-0.0940541	0.728991	-0.0517125	0.715796
GD1	CSF_pTau	386	-0.280248	0.114183	-0.219607	0.413802	-0.299231	0.0329162
GD1	CSF_Tau	387	-0.26068	0.142861	-0.199304	0.459287	-0.281947	0.0450212
GD2	NP_RAVLT_total	391	-0.227976	0.225645	0.0310048	0.905967	0.0127528	0.928502
GD2	NP_RAVLT_recognition	392	0.0915023	0.630592	0.322427	0.206884	-0.00328521	0.981746
GD2	NP_RAVLT_delayed	393	-0.229447	0.222583	0.0889631	0.734204	0.158007	0.263245
GD2	N_TMTAt	394	-0.177052	0.349288	0.0979211	0.708488	-0.0580102	0.679901
GD2	N_TMTBt	395	-0.200945	0.286983	-0.0267141	0.918937	-0.259985	0.15781
GD2	V_MMSE	396	0.189364	0.316236	0.229272	0.376058	0.10311	0.453787
GD2	V_MOCA	397	0.174744	0.3646	-0.0305331	0.907392	0.0763387	0.579614
GD2	CSF_AB42	398	-0.196297	0.27358	-0.108882	0.688129	0.199844	0.15548
GD2	CSF_pTau	399	0.0604863	0.738096	0.0343917	0.89938	-0.0511266	0.721617
GD2	CSF_Tau	400	0.122191	0.498145	0.166741	0.537099	0.0252906	0.860167
GD3	NP_RAVLT_total	404	-0.171799	0.363999	0.135503	0.604081	-0.0430728	0.761743
GD3	NP_RAVLT_recognition	405	0.214427	0.25518	0.455399	0.0662186	-0.0278466	0.846198
GD3	NP_RAVLT_delayed	406	-0.109313	0.565277	-0.0132778	0.959662	0.00635385	0.964343
GD3	N_TMTAt	407	-0.0983106	0.605265	0.255971	0.321364	-0.00271972	0.98458
GD3	N_TMTBt	408	-0.0836173	0.660444	0.26533	0.303361	-0.220402	0.233481
GD3	V_MMSE	409	-0.0339898	0.858479	-0.117255	0.654022	0.00462992	0.973238
GD3	V_MOCA	410	0.00804815	0.966949	0.0311153	0.905634	0.0238044	0.863038
GD3	CSF_AB42	411	-0.194843	0.27722	0.0719508	0.791164	0.236285	0.091714
GD3	CSF_pTau	412	-0.0280222	0.87698	-0.14727	0.586251	0.132609	0.35359
GD3	CSF_Tau	413	-0.0507163	0.779255	-0.181748	0.500525	0.16429	0.24931
NKT_cells	NP_RAVLT_total	417	0.254938	0.173954	-0.255464	0.322358	-0.464393	0.000524268
NKT_cells	NP_RAVLT_recognition	418	0.162599	0.390627	-0.157285	0.546591	-0.115935	0.417853
NKT_cells	NP_RAVLT_delayed	419	0.000241875	0.998988	-0.400753	0.110902	-0.22533	0.10825
NKT_cells	N_TMTAt	420	-0.272599	0.145004	-0.0694097	0.791238	0.158603	0.256665
NKT_cells	N_TMTBt	421	-0.108574	0.567928	0.0607928	0.816712	0.259266	0.159005
NKT_cells	V_MMSE	422	0.312163	0.0930738	-0.201733	0.437486	-0.243465	0.0732657
NKT_cells	V_MOCA	423	-0.080542	0.677901	0.0932464	0.721873	-0.41864	0.00146825
NKT_cells	CSF_AB42	424	-0.0678577	0.7075	0.233966	0.383128	0.0310347	0.827112
NKT_cells	CSF_pTau	425	-0.057979	0.748596	0.0463689	0.864601	-0.0649367	0.650748
NKT_cells	CSF_Tau	426	-0.138612	0.441723	-0.0506209	0.852306	-0.0757909	0.597084
DP	NP_RAVLT_total	430	-0.160191	0.397777	0.288517	0.261409	0.121462	0.39102
DP	NP_RAVLT_recognition	431	-0.146318	0.440392	-0.111015	0.671437	0.101193	0.479839
DP	NP_RAVLT_delayed	432	0.00112931	0.995274	0.37524	0.137763	0.14205	0.315116
DP	N_TMTAt	433	0.113688	0.54972	-0.37957	0.132916	-0.0900359	0.521428
DP	N_TMTBt	434	0.154669	0.414451	-0.257347	0.318679	0.132207	0.478343
DP	V_MMSE	435	-0.129739	0.494409	0.171436	0.510599	0.0580885	0.673568
DP	V_MOCA	436	-0.103867	0.591826	0.111803	0.669228	0.128307	0.350531
DP	CSF_AB42	437	0.0143156	0.936977	-0.465257	0.0693689	0.269069	0.0537492
DP	CSF_pTau	438	-0.0981232	0.586955	-0.37778	0.149118	-0.0208177	0.884712
DP	CSF_Tau	439	-0.0402133	0.824166	-0.216278	0.421093	-0.0441021	0.75862
B_cells	NP_RAVLT_total	443	0.00507732	0.978756	-0.178348	0.493432	-0.105838	0.455211
B_cells	NP_RAVLT_recognition	444	0.0176833	0.926105	-0.302675	0.23766	-0.297814	0.0337947
B_cells	NP_RAVLT_delayed	445	-0.167051	0.377604	-0.0478738	0.855224	-0.193271	0.169815
B_cells	N_TMTAt	446	0.0158751	0.933643	0.165976	0.524351	0.0467056	0.739817
B_cells	N_TMTBt	447	-0.0585912	0.758428	0.298533	0.244461	-0.14874	0.424539
B_cells	V_MMSE	448	-0.058828	0.757481	-0.362705	0.152479	-0.291037	0.0311058
B_cells	V_MOCA	449	-0.129102	0.504482	0.045778	0.861503	-0.205613	0.132071
B_cells	CSF_AB42	450	-0.0183749	0.919158	0.201854	0.453443	0.095217	0.50193
B_cells	CSF_pTau	451	-0.247495	0.164941	-0.290858	0.274435	0.265367	0.0598342
B_cells	CSF_Tau	452	-0.178945	0.319058	-0.30571	0.249536	0.216517	0.126992
ABCs	NP_RAVLT_total	456	0.165831	0.381147	0.119276	0.648416	-0.0460022	0.746064
ABCs	NP_RAVLT_recognition	457	-0.228975	0.223563	0.0554712	0.832533	-0.150291	0.292488
ABCs	NP_RAVLT_delayed	458	0.0388099	0.838655	0.442815	0.0750644	-0.128211	0.365036
ABCs	N_TMTAt	459	-0.174808	0.355528	0.233512	0.367046	-0.141964	0.310576
ABCs	N_TMTBt	460	-0.169735	0.369876	0.216809	0.403242	-0.22411	0.225512
ABCs	V_MMSE	461	0.19362	0.305278	-0.260409	0.31275	-0.158791	0.246889
ABCs	V_MOCA	462	-0.0499188	0.797058	-0.0762467	0.771165	-0.204729	0.133779
ABCs	CSF_AB42	463	-0.0478541	0.791431	0.45459	0.0768862	-0.0450572	0.751111
ABCs	CSF_pTau	464	-0.219927	0.218774	-0.181039	0.502226	-0.310898	0.0263809
ABCs	CSF_Tau	465	-0.0617527	0.73281	-0.0877149	0.746679	-0.401156	0.0035293
Bregs	NP_RAVLT_total	469	0.141427	0.455988	0.19753	0.447293	-0.213306	0.128934
Bregs	NP_RAVLT_recognition	470	-0.13685	0.470841	0.0674795	0.796928	-0.278216	0.0480616
Bregs	NP_RAVLT_delayed	471	-0.00667328	0.972081	0.581131	0.0144247	-0.0976725	0.490914
Bregs	N_TMTAt	472	-0.255382	0.173179	-0.120954	0.643777	-0.0485197	0.730087
Bregs	N_TMTBt	473	-0.205815	0.275215	-0.0243174	0.92619	-0.0608791	0.744929
Bregs	V_MMSE	474	0.0937006	0.622368	-0.000640813	0.998052	-0.32883	0.0142362
Bregs	V_MOCA	475	-0.00513234	0.97892	-0.0433327	0.868839	-0.312385	0.0202363
Bregs	CSF_AB42	476	-0.12018	0.505295	0.0576362	0.832093	-0.144694	0.306102
Bregs	CSF_pTau	477	-0.396697	0.0222733	-0.229842	0.391809	0.180122	0.205939
Bregs	CSF_Tau	478	-0.22301	0.212221	-0.156688	0.562244	0.158115	0.267791
ASCs	NP_RAVLT_total	482	-0.0688725	0.717628	-0.245232	0.342774	-0.308995	0.0258214
ASCs	NP_RAVLT_recognition	483	-0.188932	0.317362	-0.324971	0.203119	-0.211865	0.135566
ASCs	NP_RAVLT_delayed	484	-0.0641789	0.736167	0.202351	0.436054	-0.323078	0.0194836
ASCs	N_TMTAt	485	0.291478	0.118097	0.152035	0.560221	0.0800542	0.568798
ASCs	N_TMTBt	486	0.155869	0.410793	0.023825	0.927681	0.022171	0.905763
ASCs	V_MMSE	487	-0.0768811	0.686359	-0.358742	0.157345	-0.123102	0.370576
ASCs	V_MOCA	488	0.0646401	0.739033	-0.0878973	0.737282	-0.186705	0.172293
ASCs	CSF_AB42	489	0.207857	0.245747	0.258209	0.334262	0.085303	0.547658
ASCs	CSF_pTau	490	0.160903	0.371042	-0.145269	0.591405	0.0487139	0.73426
ASCs	CSF_Tau	491	0.140194	0.436477	-0.198495	0.461148	0.0523477	0.715246
CD27neg_B_cells	NP_RAVLT_total	495	0.0230969	0.903575	-0.526255	0.0300042	0.0119203	0.933158
CD27neg_B_cells	NP_RAVLT_recognition	496	0.274907	0.141496	-0.508252	0.0372395	-0.21203	0.135254
CD27neg_B_cells	NP_RAVLT_delayed	497	-0.00376926	0.984229	-0.618156	0.00817448	-0.262244	0.060365
CD27neg_B_cells	N_TMTAt	498	0.0612449	0.747831	-0.0266375	0.919169	0.120941	0.388333
CD27neg_B_cells	N_TMTBt	499	-0.0404041	0.832119	0.127254	0.626469	-0.246748	0.180838
CD27neg_B_cells	V_MMSE	500	-0.3682	0.0452869	-0.539346	0.0254612	-0.117806	0.39167
CD27neg_B_cells	V_MOCA	501	-0.0931897	0.630647	-0.222761	0.39013	-0.0727801	0.597461
CD27neg_B_cells	CSF_AB42	502	0.259894	0.144112	-0.0605351	0.823768	0.144953	0.305226
CD27neg_B_cells	CSF_pTau	503	-0.0845113	0.640071	-0.204774	0.446795	0.379023	0.0060914
CD27neg_B_cells	CSF_Tau	504	-0.134936	0.454043	-0.272737	0.306782	0.359284	0.00961767
CD27pos_B_cells	NP_RAVLT_total	508	0.117952	0.534751	0.275056	0.285302	0.00416527	0.97662
CD27pos_B_cells	NP_RAVLT_recognition	509	-0.162908	0.389715	0.0287645	0.912737	-0.198133	0.163398
CD27pos_B_cells	NP_RAVLT_delayed	510	-0.114241	0.547767	0.600898	0.0107404	-0.094476	0.505278
CD27pos_B_cells	N_TMTAt	511	-0.0494949	0.795069	-0.110285	0.673485	-0.0472872	0.736694
CD27pos_B_cells	N_TMTBt	512	-0.209043	0.267592	0.0452032	0.863227	-0.229193	0.214885
CD27pos_B_cells	V_MMSE	513	0.079332	0.676888	0.00504299	0.984674	-0.290876	0.0312035
CD27pos_B_cells	V_MOCA	514	-0.0451707	0.816018	0.310623	0.224947	-0.281318	0.0374693
CD27pos_B_cells	CSF_AB42	515	-0.0788417	0.662744	0.162864	0.546737	-0.012472	0.930072
CD27pos_B_cells	CSF_pTau	516	-0.226693	0.204573	-0.399683	0.125077	0.00998032	0.944585
CD27pos_B_cells	CSF_Tau	517	-0.0956179	0.596584	-0.392017	0.133163	-0.0434178	0.762255
Monocytes	NP_RAVLT_total	521	-0.27477	0.141702	-0.629092	0.0068206	0.427075	0.00159095
Monocytes	NP_RAVLT_recognition	522	-0.146034	0.441291	-0.302692	0.237631	0.132163	0.355226
Monocytes	NP_RAVLT_delayed	523	-0.242053	0.1975	-0.17557	0.500299	0.164503	0.243868
Monocytes	N_TMTAt	524	0.0421243	0.825078	0.0141184	0.95711	0.0348386	0.8044
Monocytes	N_TMTBt	525	0.229651	0.222161	-0.0162211	0.95073	-0.192518	0.29946
Monocytes	V_MMSE	526	-0.227348	0.226962	-0.440783	0.0765702	0.115602	0.400653
Monocytes	V_MOCA	527	0.0439982	0.820715	-0.318342	0.213025	0.126509	0.357378
Monocytes	CSF_AB42	528	-0.0471968	0.794234	0.130142	0.630948	0.0354829	0.802796
Monocytes	CSF_pTau	529	-0.0666246	0.712589	0.0770299	0.776758	-0.141462	0.322082
Monocytes	CSF_Tau	530	0.0126408	0.944338	0.0020568	0.993968	-0.0886686	0.536086
Monocytes_CD16	NP_RAVLT_total	534	-0.135036	0.476795	-0.174588	0.502736	0.202246	0.150471
Monocytes_CD16	NP_RAVLT_recognition	535	0.0391466	0.837274	-0.247548	0.33809	0.0215829	0.880505
Monocytes_CD16	NP_RAVLT_delayed	536	-0.326804	0.0779543	-0.0243299	0.926152	-0.0596196	0.674598
Monocytes_CD16	N_TMTAt	537	0.310363	0.0950764	-0.10009	0.702306	0.213965	0.123946
Monocytes_CD16	N_TMTBt	538	0.3174	0.0874303	-0.207336	0.424589	-0.06366	0.733688
Monocytes_CD16	V_MMSE	539	-0.136754	0.471154	-0.0129985	0.96051	-0.0382402	0.781638
Monocytes_CD16	V_MOCA	540	-0.108724	0.574517	0.0862839	0.741948	-0.102088	0.458295
Monocytes_CD16	CSF_AB42	541	-0.0651567	0.718662	0.326024	0.217826	0.104416	0.461324
Monocytes_CD16	CSF_pTau	542	0.179907	0.316419	0.121889	0.652935	-0.0886405	0.536215
Monocytes_CD16	CSF_Tau	543	0.202462	0.258493	-0.0172489	0.949446	-0.0158077	0.912332
Monocytes_CD14	NP_RAVLT_total	547	-0.270399	0.148405	-0.636858	0.00597335	0.446072	0.000918453
Monocytes_CD14	NP_RAVLT_recognition	548	-0.184949	0.327858	-0.302342	0.238201	0.129642	0.364561
Monocytes_CD14	NP_RAVLT_delayed	549	-0.190294	0.313821	-0.136828	0.600516	0.203688	0.147521
Monocytes_CD14	N_TMTAt	550	-0.00871541	0.963542	0.046935	0.858036	0.000376192	0.997867
Monocytes_CD14	N_TMTBt	551	0.200208	0.288793	0.00987608	0.969991	-0.217118	0.240697
Monocytes_CD14	V_MMSE	552	-0.208603	0.268623	-0.520108	0.0323409	0.136658	0.319793
Monocytes_CD14	V_MOCA	553	0.0757279	0.696218	-0.357064	0.159438	0.156997	0.252336
Monocytes_CD14	CSF_AB42	554	-0.0514418	0.776177	0.145952	0.589643	-0.00240773	0.986484
Monocytes_CD14	CSF_pTau	555	-0.103566	0.566272	0.076201	0.779104	-0.147964	0.30011
Monocytes_CD14	CSF_Tau	556	-0.0187241	0.917627	0.00285552	0.991626	-0.105417	0.461599
Monocytes_CD14posCD69neg	NP_RAVLT_total	560	-0.0747873	0.694488	-0.598453	0.0111505	0.309629	0.0255032
Monocytes_CD14posCD69neg	NP_RAVLT_recognition	561	-0.104871	0.581276	-0.31659	0.215694	0.087525	0.541377
Monocytes_CD14posCD69neg	NP_RAVLT_delayed	562	-0.0849952	0.655188	-0.340824	0.180663	0.152028	0.281966
Monocytes_CD14posCD69neg	N_TMTAt	563	0.205876	0.275072	-0.0297669	0.909707	0.119078	0.395739
Monocytes_CD14posCD69neg	N_TMTBt	564	0.194572	0.302859	0.0749469	0.774971	-0.313294	0.0861307
Monocytes_CD14posCD69neg	V_MMSE	565	-0.311311	0.0940177	-0.485308	0.048301	-0.0866143	0.529494
Monocytes_CD14posCD69neg	V_MOCA	566	0.16672	0.38737	-0.288395	0.261619	-0.0450672	0.743882
Monocytes_CD14posCD69neg	CSF_AB42	567	0.100258	0.578802	0.0979319	0.718233	-0.0718618	0.612673
Monocytes_CD14posCD69neg	CSF_pTau	568	0.0484377	0.788944	0.0141635	0.95848	-0.113474	0.42787
Monocytes_CD14posCD69neg	CSF_Tau	569	0.0399739	0.825197	-0.0543512	0.841546	-0.118926	0.405859
Monocytes_CD14posCD69pos	NP_RAVLT_total	573	-0.299072	0.108391	-0.177453	0.495641	0.270619	0.0523315
Monocytes_CD14posCD69pos	NP_RAVLT_recognition	574	-0.176045	0.352081	-0.203714	0.432902	0.0369643	0.796776
Monocytes_CD14posCD69pos	NP_RAVLT_delayed	575	-0.20654	0.273491	0.12525	0.631956	0.0525051	0.711628
Monocytes_CD14posCD69pos	N_TMTAt	576	-0.0308358	0.871498	0.0258155	0.921656	-0.126309	0.367464
Monocytes_CD14posCD69pos	N_TMTBt	577	0.145454	0.443127	-0.144318	0.580523	-0.13762	0.460351
Monocytes_CD14posCD69pos	V_MMSE	578	-0.106615	0.574971	0.0513423	0.84485	0.280034	0.0383851
Monocytes_CD14posCD69pos	V_MOCA	579	-0.0129375	0.946893	-0.370287	0.143455	0.229085	0.0924962
Monocytes_CD14posCD69pos	CSF_AB42	580	-0.0877588	0.627225	-0.0788013	0.771749	0.0340056	0.810853
Monocytes_CD14posCD69pos	CSF_pTau	581	-0.0477824	0.791737	0.326718	0.216791	-0.143473	0.315181
Monocytes_CD14posCD69pos	CSF_Tau	582	0.018332	0.919346	0.365053	0.164437	-0.0943048	0.510381
DCs	NP_RAVLT_total	586	0.0361081	0.849756	-0.485968	0.0479515	0.244842	0.0802226
DCs	NP_RAVLT_recognition	587	0.218593	0.245842	-0.0454017	0.862631	0.187046	0.188746
DCs	NP_RAVLT_delayed	588	0.0491876	0.796314	0.131907	0.613801	0.224784	0.109131
DCs	N_TMTAt	589	-0.243436	0.194872	0.0529186	0.840144	0.00993212	0.943729
DCs	N_TMTBt	590	-0.16382	0.387028	0.0669187	0.798583	-0.079676	0.67006
DCs	V_MMSE	591	-0.0671097	0.724573	-0.449093	0.0705495	0.22301	0.101719
DCs	V_MOCA	592	0.309625	0.102156	-0.493208	0.0442452	0.261414	0.0538755
DCs	CSF_AB42	593	0.220928	0.21663	-0.587593	0.0166876	-0.0370132	0.794473
DCs	CSF_pTau	594	0.187859	0.295139	0.233799	0.383477	0.139573	0.328654
DCs	CSF_Tau	595	0.237115	0.183966	0.243672	0.363117	0.107758	0.45165
cDCs	NP_RAVLT_total	599	-0.0546592	0.774209	-0.619157	0.0080423	0.30005	0.0306827
cDCs	NP_RAVLT_recognition	600	0.155391	0.412248	-0.158889	0.542454	0.243081	0.0856519
cDCs	NP_RAVLT_delayed	601	-0.132304	0.485839	0.102369	0.695828	0.301262	0.0299825
cDCs	N_TMTAt	602	-0.205746	0.27538	-0.0969291	0.711322	-0.117026	0.403989
cDCs	N_TMTBt	603	-0.191862	0.309774	-0.00585748	0.9822	-0.183046	0.324313
cDCs	V_MMSE	604	-0.0782549	0.681044	-0.500755	0.0406165	0.192751	0.158568
cDCs	V_MOCA	605	0.25347	0.184601	-0.425201	0.0888554	0.256077	0.0591476
cDCs	CSF_AB42	606	0.094651	0.600319	-0.514499	0.0414418	-0.024733	0.861832
cDCs	CSF_pTau	607	0.177844	0.322092	0.198815	0.460413	0.104459	0.465702
cDCs	CSF_Tau	608	0.155085	0.388812	0.204093	0.448341	0.0524314	0.71481
pDCs	NP_RAVLT_total	612	0.191062	0.311835	-0.141588	0.587777	-0.0354567	0.802939
pDCs	NP_RAVLT_recognition	613	0.143937	0.447948	0.0405986	0.877054	-0.131188	0.358819
pDCs	NP_RAVLT_delayed	614	0.156667	0.408373	-0.026915	0.918329	-0.184094	0.191401
pDCs	N_TMTAt	615	-0.127896	0.500614	0.223504	0.388509	0.315281	0.0214745
pDCs	N_TMTBt	616	0.0376495	0.843419	0.0312846	0.905123	0.169726	0.361342
pDCs	V_MMSE	617	0.0604373	0.751052	-0.18466	0.478004	0.026758	0.846239
pDCs	V_MOCA	618	0.202501	0.292114	-0.302924	0.237254	-0.00893008	0.948407
pDCs	CSF_AB42	619	0.279842	0.11473	-0.573471	0.0202067	-0.115398	0.415274
pDCs	CSF_pTau	620	0.0957484	0.596081	-0.0475978	0.861044	0.155396	0.276212
pDCs	CSF_Tau	621	0.265719	0.135019	-0.0213603	0.937416	0.146872	0.303733
pDCs_CD4neg	NP_RAVLT_total	625	0.172368	0.362387	0.00281033	0.991459	-0.0726339	0.608851
pDCs_CD4neg	NP_RAVLT_recognition	626	0.139951	0.460748	-0.117023	0.654666	-0.277789	0.0484203
pDCs_CD4neg	NP_RAVLT_delayed	627	0.0879858	0.643838	-0.113151	0.665456	-0.241849	0.0841048
pDCs_CD4neg	N_TMTAt	628	-0.0411032	0.829256	0.200598	0.440123	0.418114	0.00183695
pDCs_CD4neg	N_TMTBt	629	0.0479513	0.801331	0.0891078	0.733786	0.13477	0.469777
pDCs_CD4neg	V_MMSE	630	0.0221551	0.907489	-0.0867999	0.740455	-0.0576757	0.675758
pDCs_CD4neg	V_MOCA	631	0.229066	0.231981	-0.466441	0.0591115	-0.155196	0.257888
pDCs_CD4neg	CSF_AB42	632	0.247408	0.165094	-0.74144	0.00101202	0.140782	0.319501
pDCs_CD4neg	CSF_pTau	633	0.0294495	0.870765	-0.112545	0.678152	0.0446707	0.755603
pDCs_CD4neg	CSF_Tau	634	0.180479	0.314858	-0.0226021	0.933784	0.076278	0.594722
pDCs_CD4pos	NP_RAVLT_total	638	0.197591	0.295272	-0.293299	0.253229	0.0318814	0.822471
pDCs_CD4pos	NP_RAVLT_recognition	639	0.12995	0.493703	0.0845553	0.746958	0.0254199	0.859459
pDCs_CD4pos	NP_RAVLT_delayed	640	0.183522	0.33167	-0.0649584	0.804374	-0.0559767	0.69347
pDCs_CD4pos	N_TMTAt	641	-0.0810258	0.67037	0.159196	0.541663	0.13145	0.348127
pDCs_CD4pos	N_TMTBt	642	0.00862675	0.963913	-0.0936068	0.720838	0.100378	0.591078
pDCs_CD4pos	V_MMSE	643	-0.0340172	0.858366	-0.173511	0.505417	0.115675	0.400353
pDCs_CD4pos	V_MOCA	644	0.108283	0.576081	-0.127698	0.625257	0.110177	0.423264
pDCs_CD4pos	CSF_AB42	645	0.216417	0.226399	-0.355589	0.176486	-0.274467	0.0489424
pDCs_CD4pos	CSF_pTau	646	0.0148899	0.934454	0.0855638	0.752708	0.209788	0.139531
pDCs_CD4pos	CSF_Tau	647	0.113732	0.528563	0.0546837	0.840588	0.160233	0.261352
NK_cells	NP_RAVLT_total	651	0.214395	0.255253	-0.182021	0.484425	0.0457617	0.747347
NK_cells	NP_RAVLT_recognition	652	0.129495	0.495228	-0.491983	0.0448568	0.133664	0.349742
NK_cells	NP_RAVLT_delayed	653	0.151109	0.425402	-0.379077	0.133462	-0.0511562	0.718726
NK_cells	N_TMTAt	654	0.129332	0.495778	-0.174751	0.502331	0.250922	0.0699404
NK_cells	N_TMTBt	655	0.127238	0.502839	-0.180432	0.488313	0.258825	0.15974
NK_cells	V_MMSE	656	0.301348	0.1056	-0.18716	0.471959	-0.163776	0.232171
NK_cells	V_MOCA	657	0.126024	0.51478	-0.0294646	0.910621	-0.112267	0.41447
NK_cells	CSF_AB42	658	0.147089	0.414022	-0.105787	0.696595	0.29018	0.0369076
NK_cells	CSF_pTau	659	0.40055	0.0208924	-0.461485	0.0719632	0.161424	0.257777
NK_cells	CSF_Tau	660	0.278381	0.116716	-0.498008	0.0496285	0.177354	0.213109
NK_CD56bright	NP_RAVLT_total	664	0.253803	0.175943	0.192235	0.459803	-0.0509518	0.719804
NK_CD56bright	NP_RAVLT_recognition	665	0.160012	0.39831	-0.143191	0.583512	-0.12064	0.39908
NK_CD56bright	NP_RAVLT_delayed	666	-0.201591	0.285404	0.013829	0.957989	-0.199394	0.156432
NK_CD56bright	N_TMTAt	667	0.127863	0.500727	0.118263	0.651225	0.183024	0.189595
NK_CD56bright	N_TMTBt	668	0.151445	0.424363	0.00678282	0.979388	-0.218008	0.238727
NK_CD56bright	V_MMSE	669	0.277488	0.137645	-0.0100015	0.969611	-0.149007	0.277585
NK_CD56bright	V_MOCA	670	0.254851	0.182139	0.100361	0.701533	-0.119084	0.386514
NK_CD56bright	CSF_AB42	671	0.0312258	0.863041	-0.262394	0.326207	0.160263	0.256402
NK_CD56bright	CSF_pTau	672	0.212412	0.23532	0.0235015	0.931155	0.0701418	0.624772
NK_CD56bright	CSF_Tau	673	0.245027	0.169332	0.035425	0.896372	0.113873	0.426238
NK_CD56dim	NP_RAVLT_total	677	0.208743	0.268294	-0.186115	0.47448	0.0461874	0.745076
NK_CD56dim	NP_RAVLT_recognition	678	0.137563	0.468512	-0.503831	0.0392042	0.141385	0.32235
NK_CD56dim	NP_RAVLT_delayed	679	0.147355	0.437125	-0.382018	0.130228	-0.0438211	0.757729
NK_CD56dim	N_TMTAt	680	0.129179	0.496292	-0.224585	0.38616	0.237246	0.087172
NK_CD56dim	N_TMTBt	681	0.125357	0.509224	-0.179819	0.489816	0.240354	0.192769
NK_CD56dim	V_MMSE	682	0.293147	0.115911	-0.196146	0.450545	-0.162436	0.236065
NK_CD56dim	V_MOCA	683	0.117628	0.543386	-0.0238447	0.927622	-0.10964	0.425541
NK_CD56dim	CSF_AB42	684	0.145711	0.418457	-0.110602	0.683439	0.304226	0.0283259
NK_CD56dim	CSF_pTau	685	0.393137	0.0236159	-0.515055	0.0411844	0.156767	0.271946
NK_CD56dim	CSF_Tau	686	0.268532	0.130782	-0.559862	0.0241161	0.170639	0.231228
NK_CD56dim_CD57neg	NP_RAVLT_total	690	0.211649	0.261535	-0.0857953	0.743363	0.123805	0.381878
NK_CD56dim_CD57neg	NP_RAVLT_recognition	691	0.0639314	0.737149	-0.251082	0.331013	0.0599787	0.67588
NK_CD56dim_CD57neg	NP_RAVLT_delayed	692	-0.0645023	0.734885	-0.218195	0.400168	-0.00547801	0.969255
NK_CD56dim_CD57neg	N_TMTAt	693	0.207784	0.270549	-0.164753	0.527456	0.197221	0.156922
NK_CD56dim_CD57neg	N_TMTBt	694	0.131305	0.48917	-0.087798	0.737569	-0.114737	0.538811
NK_CD56dim_CD57neg	V_MMSE	695	0.26501	0.156982	-0.198581	0.444829	-0.115776	0.399936
NK_CD56dim_CD57neg	V_MOCA	696	0.194755	0.311352	-0.193567	0.45664	-0.0758802	0.5819
NK_CD56dim_CD57neg	CSF_AB42	697	0.230193	0.197481	-0.259254	0.33224	0.0527418	0.710385
NK_CD56dim_CD57neg	CSF_pTau	698	0.420247	0.0148919	-0.660865	0.00531752	0.200889	0.157501
NK_CD56dim_CD57neg	CSF_Tau	699	0.383752	0.027477	-0.633699	0.00839474	0.232973	0.0999208
NK_CD56dim_CD57pos	NP_RAVLT_total	703	0.0808786	0.670936	-0.178653	0.492682	-0.00149816	0.99159
NK_CD56dim_CD57pos	NP_RAVLT_recognition	704	0.0714302	0.70759	-0.338416	0.183963	0.083725	0.55914
NK_CD56dim_CD57pos	NP_RAVLT_delayed	705	0.279308	0.134978	-0.472072	0.0557129	-0.108498	0.443892
NK_CD56dim_CD57pos	N_TMTAt	706	0.117796	0.535294	-0.146759	0.574069	0.157215	0.260903
NK_CD56dim_CD57pos	N_TMTBt	707	0.183561	0.331566	-0.12841	0.623311	0.319744	0.0795226
NK_CD56dim_CD57pos	V_MMSE	708	0.0864957	0.649484	-0.0364942	0.889408	-0.193677	0.156538
NK_CD56dim_CD57pos	V_MOCA	709	-0.02886	0.881861	0.052383	0.841742	-0.159205	0.245641
NK_CD56dim_CD57pos	CSF_AB42	710	-0.0251216	0.889632	0.0309065	0.909536	0.348502	0.0113439
NK_CD56dim_CD57pos	CSF_pTau	711	0.209972	0.240868	-0.121077	0.655112	0.0603208	0.674135
NK_CD56dim_CD57pos	CSF_Tau	712	0.0160266	0.929462	-0.235803	0.379297	0.0589398	0.681192
NK_CD56dim_KLRG1posCD57pos	NP_RAVLT_total	716	0.081476	0.668642	0.129139	0.621324	-0.0344096	0.808648
NK_CD56dim_KLRG1posCD57pos	NP_RAVLT_recognition	717	-0.0316585	0.868099	-0.498013	0.0419079	0.0714616	0.618256
NK_CD56dim_KLRG1posCD57pos	NP_RAVLT_delayed	718	0.316685	0.0881847	-0.308295	0.228624	-0.175105	0.214374
NK_CD56dim_KLRG1posCD57pos	N_TMTAt	719	0.241969	0.19766	-0.212295	0.413341	0.145724	0.297802
NK_CD56dim_KLRG1posCD57pos	N_TMTBt	720	0.251777	0.179536	-0.0431371	0.869427	0.171241	0.357011
NK_CD56dim_KLRG1posCD57pos	V_MMSE	721	-0.112321	0.554561	0.206261	0.427046	-0.179705	0.189238
NK_CD56dim_KLRG1posCD57pos	V_MOCA	722	0.00795165	0.967345	0.198561	0.444877	-0.147258	0.283328
NK_CD56dim_KLRG1posCD57pos	CSF_AB42	723	-0.0680257	0.706808	-0.219006	0.415113	0.312503	0.0241
NK_CD56dim_KLRG1posCD57pos	CSF_pTau	724	0.276975	0.118653	-0.126648	0.640222	-0.00853618	0.952593
NK_CD56dim_KLRG1posCD57pos	CSF_Tau	725	0.184825	0.303149	-0.235139	0.380679	-0.0252392	0.860448
NK_CD56dim_KLRG1negCD57pos	NP_RAVLT_total	729	0.171772	0.364075	-0.304807	0.234206	-0.0371071	0.793963
NK_CD56dim_KLRG1negCD57pos	NP_RAVLT_recognition	730	0.210285	0.264695	-0.169414	0.515672	0.027199	0.849733
NK_CD56dim_KLRG1negCD57pos	NP_RAVLT_delayed	731	0.283073	0.129578	-0.392339	0.119313	-0.0774492	0.585246
NK_CD56dim_KLRG1negCD57pos	N_TMTAt	732	-0.119885	0.528028	-0.0324817	0.901508	0.108407	0.439713
NK_CD56dim_KLRG1negCD57pos	N_TMTBt	733	-0.0436278	0.818935	-0.185953	0.474872	0.280703	0.126115
NK_CD56dim_KLRG1negCD57pos	V_MMSE	734	0.283725	0.128659	-0.155071	0.55232	-0.146342	0.286367
NK_CD56dim_KLRG1negCD57pos	V_MOCA	735	-0.0425373	0.826578	-0.0296765	0.90998	-0.17113	0.211583
NK_CD56dim_KLRG1negCD57pos	CSF_AB42	736	0.0706959	0.695836	0.343046	0.193335	0.140844	0.319285
NK_CD56dim_KLRG1negCD57pos	CSF_pTau	737	0.0898171	0.619138	-0.0529108	0.845698	0.0253214	0.859999
NK_CD56dim_KLRG1negCD57pos	CSF_Tau	738	-0.056053	0.756692	-0.0928259	0.732408	0.0421812	0.768837
NK_CD56dim_KLRG1negCD57neg	NP_RAVLT_total	742	0.248381	0.185675	-0.11418	0.662584	0.097319	0.492493
NK_CD56dim_KLRG1negCD57neg	NP_RAVLT_recognition	743	0.197742	0.294895	0.0461705	0.860326	0.0628162	0.661452
NK_CD56dim_KLRG1negCD57neg	NP_RAVLT_delayed	744	0.112111	0.555305	-0.360599	0.155052	0.0807131	0.569484
NK_CD56dim_KLRG1negCD57neg	N_TMTAt	745	-0.0717317	0.70641	0.0491025	0.851546	0.127378	0.363389
NK_CD56dim_KLRG1negCD57neg	N_TMTBt	746	-0.0920818	0.62842	-0.0111414	0.966149	0.0650099	0.728251
NK_CD56dim_KLRG1negCD57neg	V_MMSE	747	0.395742	0.0304094	-0.161729	0.535167	-0.0624971	0.650341
NK_CD56dim_KLRG1negCD57neg	V_MOCA	748	0.0621384	0.748805	-0.211561	0.414995	-0.0828265	0.547718
NK_CD56dim_KLRG1negCD57neg	CSF_AB42	749	0.35725	0.0412489	0.101604	0.708092	-0.0095655	0.946341
NK_CD56dim_KLRG1negCD57neg	CSF_pTau	750	0.295758	0.0947	-0.510234	0.0434538	0.115963	0.417741
NK_CD56dim_KLRG1negCD57neg	CSF_Tau	751	0.250619	0.159502	-0.46116	0.0721898	0.157039	0.271103
NK_CD56dim_KLRG1posCD57neg	NP_RAVLT_total	755	0.12828	0.49932	0.0887802	0.734732	0.0442473	0.755445
NK_CD56dim_KLRG1posCD57neg	NP_RAVLT_recognition	756	-0.0296078	0.876576	-0.471453	0.0560795	0.00963161	0.946518
NK_CD56dim_KLRG1posCD57neg	NP_RAVLT_delayed	757	-0.166763	0.378439	-0.0227738	0.930865	-0.0924194	0.514632
NK_CD56dim_KLRG1posCD57neg	N_TMTAt	758	0.264161	0.158366	-0.236341	0.361103	0.151771	0.277983
NK_CD56dim_KLRG1posCD57neg	N_TMTBt	759	0.174135	0.357412	-0.0342274	0.896241	-0.194461	0.294515
NK_CD56dim_KLRG1posCD57neg	V_MMSE	760	0.0950445	0.617361	-0.0140801	0.957227	-0.063742	0.643841
NK_CD56dim_KLRG1posCD57neg	V_MOCA	761	0.208326	0.278155	-0.202792	0.435034	-0.0481477	0.727034
NK_CD56dim_KLRG1posCD57neg	CSF_AB42	762	0.159112	0.37646	-0.504255	0.0463968	0.0383135	0.787418
NK_CD56dim_KLRG1posCD57neg	CSF_pTau	763	0.46127	0.00689539	-0.529379	0.0349653	0.152499	0.285375
NK_CD56dim_KLRG1posCD57neg	CSF_Tau	764	0.454783	0.00783645	-0.489148	0.0544946	0.165647	0.245368
NK_CD56dim_KLRG1posCD57neg_1	NP_RAVLT_total	768	0.230219	0.220988	0.186949	0.472466	-0.00192368	0.989201
NK_CD56dim_KLRG1posCD57neg_1	NP_RAVLT_recognition	769	0.195858	0.299613	-0.350895	0.167291	-0.00672199	0.962661
NK_CD56dim_KLRG1posCD57neg_1	NP_RAVLT_delayed	770	-0.0758179	0.690483	0.181027	0.486854	-0.0628998	0.657773
NK_CD56dim_KLRG1posCD57neg_1	N_TMTAt	771	0.154928	0.413659	-0.316806	0.215363	0.0513457	0.715015
NK_CD56dim_KLRG1posCD57neg_1	N_TMTBt	772	0.154611	0.414627	-0.113655	0.664049	-0.176275	0.342834
NK_CD56dim_KLRG1posCD57neg_1	V_MMSE	773	0.261743	0.162351	0.0438486	0.867291	-0.100577	0.465011
NK_CD56dim_KLRG1posCD57neg_1	V_MOCA	774	0.249935	0.191008	-0.0636462	0.808256	-0.0951823	0.489409
NK_CD56dim_KLRG1posCD57neg_1	CSF_AB42	775	0.182532	0.309292	-0.654202	0.00597142	-0.0631609	0.656441
NK_CD56dim_KLRG1posCD57neg_1	CSF_pTau	776	0.531559	0.0014558	-0.540031	0.0308223	0.10561	0.460773
NK_CD56dim_KLRG1posCD57neg_1	CSF_Tau	777	0.479544	0.00474528	-0.52753	0.0357256	0.0858979	0.548949
NK_CD56dim_KLRG1posCD57neg_2	NP_RAVLT_total	781	0.0289253	0.8794	-0.0187271	0.943129	0.0332806	0.814814
NK_CD56dim_KLRG1posCD57neg_2	NP_RAVLT_recognition	782	-0.130184	0.492919	-0.469629	0.0571692	-0.0480827	0.73758
NK_CD56dim_KLRG1posCD57neg_2	NP_RAVLT_delayed	783	-0.15157	0.423976	-0.37374	0.13947	-0.151818	0.282641
NK_CD56dim_KLRG1posCD57neg_2	N_TMTAt	784	0.283049	0.129611	-0.052471	0.841479	0.24522	0.0767617
NK_CD56dim_KLRG1posCD57neg_2	N_TMTBt	785	0.150023	0.428775	0.0615703	0.814406	-0.198822	0.283607
NK_CD56dim_KLRG1posCD57neg_2	V_MMSE	786	-0.0037972	0.984112	-0.0362884	0.890028	-0.0855015	0.534817
NK_CD56dim_KLRG1posCD57neg_2	V_MOCA	787	0.181092	0.347158	-0.0971194	0.710778	-0.0687857	0.617777
NK_CD56dim_KLRG1posCD57neg_2	CSF_AB42	788	0.0709432	0.694823	0.0459594	0.865786	0.119694	0.398006
NK_CD56dim_KLRG1posCD57neg_2	CSF_pTau	789	0.37201	0.0330222	-0.291868	0.272696	0.0980906	0.493473
NK_CD56dim_KLRG1posCD57neg_2	CSF_Tau	790	0.373126	0.0324585	-0.281731	0.290459	0.133	0.352163
