# Supplementary material for: Adaptive immune changes associate with clinical progression of Alzheimer’s disease
Source: Mol Neurodegener. 2024 Apr 24;19:38. doi: 10.1186/s13024-024-00726-8 (PMC11044380; doi:10.1186/s13024-024-00726-8)
Supplement: Supplementary file 10 — Additional file 10. [file 13024_2024_726_MOESM10_ESM.xlsx]

## Sheet: S10a CSF NfL, sTREM2, YKL40
I_ID	NfL (pg/mL)	sTREM2 (pg/mL)	YKL-40 (ng/mL)
9963	28.2966	1960	225.301
9985	46.5854	2323	325.103
10003	82.6028	3062	515.567
10024	48.4723	3694	332.514
10026	39.9739	1857	271.497
10030	70.2572	2943	357.959
10034	47.2811	3145	371
10042	42.18	2417	316.457
10068	28.6773	1487	173.671
10073	74.9041	3972	342.89
10079	54.7885	3658	360.676
10084	32.8926	3011	283.601
10083	36.2068	1469	177.129
10098	53.8792	5477	412.554
10101	36.3464	2702	279.896
10111	24.4499	2510	233.947
10127	58.3302	4901	435.281
10131	20.2464	1674	124.511
10140	46.6576	3920	250.993
10144	74.3179	2808	362.9
10154	29.5962	3530	145.015
10158	28.1939	3123	161.072
10175	75.7877	3388	597
10176	38.3892	2523	303.858
10183	56.611	2373	274.955
10184	29.9112	2073	173.671
10181	25.1841	3146	166.507
10185	41.3803	2839	276.437
10196	114.221	2780	251.487
10212	30.747	2055	168.73
10216	48.2512	3263	387.603
10215	54.2801	3845	448.621
10231	51.2085	3596	252.475
10229	40.232	2021	156.131
10239	39.2989	1554	317.445
10246	18.003	1082	152.673
10255	21.269	3208	206.032
10262	62.4329	1838	194.422
10275	32.2573	3534	248.005
10289	18.3688	2163	136.89
10577	34.0092	2455	397.876
10581	14.0275	3016	175.646
10602	31.811	3555	186.175
10614	67.4345	3666	422
10664	31.0065	2723	311.403
10660	28.5183	962	210.145
10679	13.0651	2526	132.634
10673	32.1192	2685	154.812
10696	53.9338	3599	301.994
10712	16.6658	3271	176.542
10705	34.8443	2372	183.039
10719	16.5469	1791	206.561
10720	32.231	3066	162.429
10715	26.9101	3175	369.425
10751	16.5116	1867	209.249
10777	40.5791	2986	342.318
10779	21.8979	2341	244.869
10788	18.3089	2900	272.2
10789	48.981	3283	245.317
10786	23.4505	2860	160.413
10808	20.368	2507	218
10798	41.8606	2309	229.411
10803	75.6954	4291	272.872
10812	36.1505	4567	389.587
10815	48.5945	3999	255.398
10824	60.7027	3101	191
10839	33.7417	5216	418.038
10840	47.924	3748	336.494
10846	50.6615	4049	388
11397	41.4466	2794	267.719
11389	35.0636	3261	172.734

## Sheet: S10b Demographics
			Total group	Stratified for diagnosis
				Control	MCI due to AD	AD dementia	AD spectrum
Number of participants, n (%)			71 (100%)	20 (28%)	12 (17%)	39 (55%)	51 (72%)
Demographic and clinical characteristics
	Age, mean ± SD, y		63 ± 7	60 ± 7	63 ± 7	64 ± 6	64 ± 6
	Sex, n (%)
		Women	36 (51%)	9 (45%)	7 (58%)	20 (51%)	27 (53%)
		Men	35 (49%)	11 (55%)	5 (42%)	19 (49%)	24 (47%)
	APOE ɛ4 carrier, n (%)		46 (65%)	9 (45%)	9 (75%)	28 (72%)	37 (73%)
CSF biomarkers, mean ± SD
	CSF Aβ42 positivity#, n (%)		51 (72%)	0 (0%)	12 (100%)	39 (100%)	51 (100%)
	CSF pTau181 positivity#, n (%)		51 (72%)	0 (0%)	12 (100%)	39 (100%)	51 (100%)
	CSF tTau positivity#, n (%)		49 (69%)	0 (0%)	10 (83%)	39 (100%)	49 (96%)
	CSF Aβ42, pg/mL		897 ± 391	1462 ± 188	677 ± 180	675 ± 147	676 ± 154
	CSF pTau181, pg/mL		34 ± 22	14 ± 2	43 ± 18	42 ± 21	42 ± 21
	CSF tTau, pg/mL		333 ± 181	162 ± 22	408 ± 152	397 ± 180	400 ± 172
#As measured with Elecsys
Cognitive test performance, median (IQR)
	Global cognition
		MMSE	26 (22-28)	28 (27-30)	26 (25-28)	24 (20-26)	25 (20-27)
		MOCA	23 (17-25)	26 (24-28)	23 (21-24)	17 (15-23)	21 (16-24)
	Memory
		RAVLT immediate recall	29 (21-37)	40 (21-50)	29 (26-30)	23 (16-30)	25 (18-30)
		RAVLT delayed recall	3 (0-6)	8 (6-10)	3 (1-3)	1 (0-3)	2 (0-3)
		RAVLT recognition	25 (21-28)	29 (27-30)	27 (23-27)	22 (18-25)	23 (19-26)
		TMT A	50 (35-70)	37 (27-57)	44 (35-51)	62 (44-77)	53 (39-72)
		TMT B	128 (86-187)	92 (71-162)	104 (91-152)	175 (125-242)	147 (96-205)

## Sheet: S10c CyTOF data
Demographics							Fraction of immune cells
ID	Diagnosis 1: ctrl 2: MCI due to AD 3: AD dementia	Age	Sex 0: female 1: male	APOE genotype	APOE carriers 0: E4 non-carrier 1: E4 carrier	E4 alleles	T_cells	CD4_T_cells	CD4_naive	CD4_effector_cells	CD4_effector_Treg	CD4_effector_rest	CD4_memory_cells	CD4_memory_KLRG1negCD57neg	CD4_memory_KLRG1negCD57neg_1	CD4_memory_KLRG1negCD57neg_2	CD4_memory_KLRG1posCD57neg	CD4_memory_KLRG1negCD57neg_3	CD4_memory_KLRG1posCD57pos	CD8_T_cells	CD8_naive	CD8_effector	CD8_memory_cells	CD8_memory_KLRG1negCD57neg	CD8_memory_KLRG1posCD57neg	CD8_memory_KLRG1posCD57neg_1	CD8_memory_KLRG1posCD57neg_2	CD8_memory_KLRG1posCD57pos	CD8_TEMRAs	CD8_TEMRA_CD57neg	CD8_TEMRA_CD57pos	CD8_TEMRA_CD57pos_1	CD8_TEMRA_CD57pos_2	DNs	GDs	GD1	GD2	GD3	NKT_cells	DP	B_cells	ABCs	Bregs	ASCs	CD27neg_B_cells	CD27pos_B_cells	Monocytes	Monocytes_CD16	Monocytes_CD14
9949	1	54	0	E3E4	1	1	0.3563	0.1562	0.107	0.0056	0.0045	0.0011	0.0436	0.0305	0.0104	0.0119	0.0043	0.0083	0.0087	0.0897	0.0245	0.0008	0.0227	0.0087	0.0074	0.0064	0.001	0.0065	0.0417	0.0051	0.0365	0.0028	0.0338	0.0027	0.1055	0.0268	0.0327	0.046	0.0019	0.0004	0.1325	0.0005	0.0001	0.0001	0.1151	0.0167	0.4205	0.0318	0.3887
9989	1	68	1	E2E3	0	0	0.4729	0.2479	0.1162	0.0165	0.0125	0.004	0.1152	0.0465	0.0106	0.0182	0.0151	0.0177	0.0536	0.1791	0.0048	0.0027	0.0892	0.0153	0.0521	0.0457	0.0064	0.0218	0.0825	0.0194	0.0631	0.0065	0.0566	0.0009	0.0329	0.0157	0.0138	0.0034	0.0109	0.0013	0.1148	0.0024	0.0002	0.0006	0.0883	0.0233	0.1522	0.027	0.1252
10013	1	56	1	E3E3	0	0	0.6201	0.2574	0.0589	0.0235	0.0191	0.0044	0.1751	0.112	0.0223	0.023	0.0615	0.0666	0.0016	0.284	0.0085	0.0026	0.2046	0.0399	0.1402	0.0886	0.0516	0.0245	0.0682	0.0355	0.0327	0.0019	0.0309	0.0019	0.0728	0.0114	0.0503	0.011	0.0019	0.0022	0.1573	0.0004	0.0002	0.0001	0.1249	0.0317	0.0652	0.0174	0.0478
10015	1	63	1	E3E4	1	1	0.5445	0.3662	0.1903	0.0268	0.0261	0.0007	0.1491	0.1425	0.025	0.0285	0.0064	0.089	0.0001	0.1532	0.0175	0.0013	0.1178	0.057	0.054	0.0236	0.0304	0.0068	0.0166	0.0082	0.0084	0.001	0.0074	0.0017	0.0098	0.0031	0.0058	0.0009	0.0004	0.0132	0.1238	0.0005	0.0001	0.0002	0.106	0.017	0.1151	0.025	0.09
10172	1	56	0	E3E3	0	0	0.5978	0.4097	0.1809	0.0195	0.0155	0.004	0.2094	0.1812	0.0495	0.0617	0.026	0.07	0.0022	0.1619	0.0139	0.0018	0.1083	0.0413	0.045	0.0357	0.0093	0.0221	0.0378	0.0109	0.0269	0.0033	0.0236	0.0026	0.0213	0.0037	0.0142	0.0034	0.0009	0.0014	0.1425	0.0079	0.0005	0.0005	0.046	0.0876	0.119	0.0229	0.0961
10256	1	55	0	E2E3	0	0	0.5513	0.3604	0.1244	0.0201	0.018	0.0021	0.2158	0.1735	0.055	0.0608	0.0422	0.0576	0.0001	0.17	0.0521	0.0018	0.0851	0.0469	0.0357	0.0261	0.0097	0.0024	0.031	0.0203	0.0107	0.003	0.0078	0.003	0.0079	0.0017	0.006	0.0001	0.0016	0.0084	0.0817	0.0017	0.0003	0.0006	0.0534	0.0258	0.1809	0.0442	0.1366
10667	1	66	0	E3E3	0	0	0.5027	0.2823	0.1229	0.0304	0.022	0.0084	0.129	0.0895	0.0251	0.0324	0.0349	0.032	0.0046	0.1922	0.0193	0.0006	0.1518	0.04	0.0926	0.0304	0.0622	0.0191	0.0206	0.0093	0.0113	0.0031	0.0082	0.0023	0.0205	0.0093	0.0097	0.0015	0.001	0.0044	0.1094	0.0062	0.0006	0.0009	0.0304	0.0712	0.2551	0.0597	0.1954
10671	1	52	1	E3E3	0	0	0.5168	0.3085	0.199	0.0215	0.02	0.0015	0.0879	0.0732	0.015	0.0185	0.0142	0.0397	0.0006	0.1651	0.0589	0.0025	0.0752	0.0245	0.0434	0.0215	0.0219	0.0073	0.0284	0.0064	0.022	0.0018	0.0202	0.0025	0.0386	0.0063	0.0304	0.0019	0.0016	0.0006	0.0741	0.0005	0.0001	0.0012	0.044	0.0283	0.1287	0.0065	0.1221
10723	1	69	1	E2E3	0	0	0.3172	0.1384	0.0392	0.0125	0.011	0.0015	0.0867	0.0308	0.0048	0.0108	0.0198	0.0151	0.036	0.1479	0.0163	0.0033	0.0406	0.0104	0.0246	0.0158	0.0088	0.0056	0.0876	0.0181	0.0695	0.004	0.0656	0.0008	0.0265	0.0073	0.0072	0.012	0.003	0.0006	0.0651	0.0005	0.0001	0.0003	0.0521	0.0122	0.0542	0.0187	0.0355
10791	1	73	0	E3E4	1	1	0.4694	0.319	0.1771	0.0198	0.0167	0.0031	0.1221	0.0639	0.0266	0.0204	0.0569	0.0169	0.0013	0.0731	0.0103	0.0022	0.0414	0.006	0.0274	0.0134	0.014	0.0079	0.0192	0.008	0.0112	0.0034	0.0078	0.0014	0.0746	0.0155	0.0262	0.0328	0.0007	0.0006	0.1652	0.001	0.0006	0.0004	0.1325	0.0307	0.2204	0.0451	0.1753
10811	1	68	0	E3E3	0	0	0.5161	0.2837	0.061	0.0278	0.0221	0.0057	0.1949	0.1718	0.066	0.0431	0.0221	0.0628	0.0009	0.2065	0.0123	0.0071	0.1529	0.0459	0.0851	0.0749	0.0102	0.0219	0.0342	0.0204	0.0138	0.0045	0.0092	0.0049	0.0141	0.0076	0.0059	0.0005	0.0009	0.006	0.1517	0.0074	0.0007	0.0004	0.0561	0.0872	0.1643	0.0217	0.1425
10847	1	65	1	E3E4	1	1	0.602	0.2754	0.0372	0.0093	0.0068	0.0025	0.2289	0.0272	0.0087	0.0134	0.0392	0.0051	0.1625	0.2544	0.0077	0.0008	0.04	0.0055	0.0185	0.0169	0.0017	0.0159	0.206	0.0091	0.1969	0.0044	0.1925	0.0009	0.0698	0.0659	0.0019	0.0021	0.0008	0.0005	0.0508	0.001	0.0001	0.0002	0.0399	0.0096	0.1932	0.0371	0.1562
10860	1	64	1	E3E3	0	0	0.485	0.3727	0.1724	0.0276	0.0217	0.0059	0.1727	0.097	0.0228	0.0278	0.0741	0.0464	0.0015	0.0986	0.0173	0.0028	0.0646	0.0108	0.0471	0.0358	0.0114	0.0067	0.0138	0.009	0.0048	0.0008	0.004	0.001	0.0113	0.0005	0.0098	0.001	0.001	0.0005	0.1417	0.0128	0.0008	0.0003	0.0311	0.0966	0.1974	0.0094	0.188
11270	1	63	0	E2E3	0	0	0.5874	0.2956	0.1271	0.0175	0.012	0.0055	0.1509	0.1026	0.018	0.0384	0.0232	0.0462	0.0251	0.1973	0.0241	0.0015	0.0529	0.0112	0.0306	0.0248	0.0059	0.0111	0.1188	0.027	0.0917	0.0179	0.0739	0.0014	0.0917	0.0061	0.0334	0.0523	0.0013	0.0001	0.0837	0.0021	0.0003	0.0002	0.0496	0.0315	0.1545	0.0247	0.1298
11394	1	63	1	E3E3	0	0	0.3004	0.2044	0.0935	0.0113	0.0103	0.0011	0.0995	0.0719	0.0083	0.0169	0.0273	0.0467	0.0003	0.0703	0.0155	0.0008	0.0409	0.0097	0.0276	0.0152	0.0124	0.0035	0.0131	0.0068	0.0063	0.0019	0.0044	0.0025	0.022	0.0006	0.0198	0.0016	0.0006	0.0006	0.0374	0.0003	0.0001	0.0002	0.0262	0.0105	0.3247	0.0283	0.2964
10073	1	73	1	E2E3	0	0	0.5031	0.2116	0.0308	0.0469	0.0444	0.0025	0.1339	0.0852	0.0149	0.025	0.0485	0.0453	0.0002	0.2457	0.0014	0.002	0.1689	0.0236	0.1356	0.0872	0.0485	0.0097	0.0734	0.0338	0.0396	0.0014	0.0381	0.0021	0.0312	0.0039	0.0249	0.0024	0.0116	0.001	0.0104	0.0003	0	0.0018	0.0073	0.001	0.2711	0.0299	0.2412
10083	1	65	0	E2E4	1	1	0.437	0.3036	0.0218	0.0169	0.0141	0.0028	0.2648	0.2288	0.0959	0.075	0.0355	0.0578	0.0005	0.1187	0.0074	0.0013	0.0923	0.0512	0.0338	0.0303	0.0035	0.0073	0.0177	0.0118	0.0058	0.0016	0.0043	0.0022	0.0046	0.0011	0.0031	0.0004	0.0014	0.0065	0.168	0.0056	0.0003	0.0018	0.0936	0.0667	0.2379	0.0252	0.2127
10111	1	55	1	E2E3	0	0	0.3779	0.1806	0.0888	0.0111	0.0093	0.0018	0.0806	0.0581	0.0242	0.016	0.0223	0.0179	0.0001	0.1441	0.0263	0.0011	0.08	0.0099	0.0509	0.0361	0.0148	0.0192	0.0368	0.022	0.0147	0.0039	0.0108	0.0022	0.0453	0.0233	0.0178	0.0042	0.0051	0.0006	0.2043	0.0096	0.0005	0.0005	0.0301	0.1635	0.0786	0.0169	0.0617
10131	1	67	0	E3E4	1	1	0.6394	0.4068	0.108	0.0195	0.0132	0.0063	0.2792	0.0858	0.0147	0.0279	0.1214	0.0433	0.072	0.2116	0.016	0.0024	0.073	0.0132	0.047	0.0389	0.0081	0.0128	0.1202	0.0292	0.091	0.0052	0.0858	0.0011	0.0177	0.0146	0.0021	0.0011	0.0012	0.001	0.0892	0.0025	0.0001	0.0001	0.0607	0.0257	0.0963	0.0163	0.08
10154	1	56	1	E2E3	0	0	0.319	0.2178	0.0834	0.0105	0.0079	0.0026	0.1238	0.0919	0.0283	0.0224	0.0287	0.0412	0.0032	0.0969	0.0117	0.0003	0.0616	0.035	0.0208	0.016	0.0048	0.0058	0.0233	0.0135	0.0098	0.0012	0.0087	0.0009	0.0018	0.0003	0.0011	0.0004	0.0009	0.0006	0.1769	0.0044	0.0003	0.0007	0.1037	0.0679	0.2185	0.0314	0.1871
10158	1	64	0	E3E3	0	0	0.2208	0.1071	0.0502	0.0066	0.0061	0.0005	0.0503	0.0324	0.0079	0.011	0.0163	0.0136	0.0016	0.1065	0.0029	0.0009	0.0345	0.0065	0.0272	0.0202	0.0069	0.0009	0.0683	0.0557	0.0125	0.0012	0.0114	0.001	0.0037	0.0004	0.0028	0.0005	0.002	0.0005	0.1311	0.0021	0.0002	0.0002	0.0844	0.0441	0.0906	0.0227	0.068
10181	1	60	1	E3E3	0	0	0.486	0.28	0.0594	0.0113	0.0097	0.0016	0.2093	0.0901	0.0218	0.027	0.0549	0.0413	0.0642	0.1833	0.0173	0.002	0.1135	0.0209	0.0789	0.0649	0.0139	0.0137	0.0505	0.0204	0.0301	0.005	0.0251	0.002	0.0148	0.0073	0.0067	0.0009	0.0024	0.0034	0.0988	0.0065	0.0036	0.0003	0.0421	0.0464	0.1114	0.0121	0.0993
10246	1	60	0	E2E3	0	0	0.5093	0.3576	0.1903	0.0201	0.0169	0.0032	0.1473	0.085	0.0203	0.0235	0.0407	0.0412	0.0216	0.1331	0.035	0.0048	0.042	0.0099	0.026	0.015	0.011	0.0061	0.0513	0.0095	0.0418	0.0099	0.0319	0.0022	0.0138	0.0083	0.0027	0.0028	0.002	0.0006	0.0806	0.0023	0.0008	0.0002	0.0652	0.0121	0.2863	0.0212	0.2651
10289	1	55	1	E4E4	1	2	0.5476	0.2835	0.0722	0.028	0.0211	0.0069	0.1833	0.1037	0.0255	0.0322	0.0788	0.0459	0.0008	0.2281	0.0118	0.0009	0.1161	0.0213	0.0641	0.0323	0.0318	0.0308	0.0992	0.0152	0.084	0.0315	0.0525	0.0028	0.0311	0.0034	0.0116	0.0161	0.0008	0.0013	0.074	0.001	0.0001	0.0007	0.0466	0.0257	0.232	0.0388	0.1933
10581	1	58	0	E3E3	0	0	0.5046	0.2791	0.0786	0.014	0.0105	0.0035	0.1865	0.095	0.0259	0.0265	0.0912	0.0425	0.0004	0.2054	0.0257	0.0021	0.1111	0.0147	0.0782	0.039	0.0392	0.0182	0.0664	0.0079	0.0585	0.0056	0.0529	0.0031	0.0145	0.0034	0.0076	0.0034	0.0006	0.0019	0.2262	0.0053	0.0023	0.0003	0.1325	0.0858	0.1025	0.0128	0.0897
10673	1	57	1	E2E3	0	0	0.3586	0.1936	0.0381	0.0158	0.0137	0.0021	0.1398	0.0934	0.0257	0.0247	0.0461	0.043	0.0003	0.152	0.0216	0.0025	0.0869	0.0253	0.0477	0.0321	0.0155	0.0138	0.041	0.0099	0.0311	0.007	0.0241	0.0013	0.007	0.0029	0.0033	0.0008	0.001	0.0037	0.1773	0.0014	0.0002	0.0009	0.1456	0.0293	0.1409	0.0187	0.1223
10679	1	55	0	E2E4	1	1	0.5533	0.4154	0.1241	0.0279	0.0257	0.0022	0.2633	0.2346	0.0548	0.0945	0.0283	0.0853	0.0004	0.1291	0.0102	0.0059	0.099	0.0414	0.0471	0.0245	0.0226	0.0105	0.014	0.0064	0.0076	0.0011	0.0065	0.0013	0.0042	0.0009	0.0024	0.001	0.0004	0.0028	0.0967	0.0016	0.0002	0.0002	0.0723	0.0223	0.1601	0.0176	0.1425
10712	1	44	1	E3E4	1	1	0.4482	0.2035	0.0433	0.0207	0.018	0.0027	0.1395	0.095	0.0254	0.0198	0.0442	0.0498	0.0004	0.1962	0.0165	0.0023	0.1498	0.032	0.1087	0.0648	0.0439	0.0091	0.0277	0.0146	0.0131	0.0018	0.0113	0.0019	0.0444	0.0027	0.0259	0.0158	0.0006	0.0017	0.2179	0.0022	0.0001	0.0002	0.1516	0.0639	0.1546	0.0145	0.1401
10719	1	58	0	E4E4	1	2	0.5604	0.3784	0.0791	0.0302	0.0271	0.0031	0.2691	0.1482	0.0447	0.0296	0.1002	0.0739	0.0207	0.1686	0.0217	0.0029	0.0626	0.0154	0.0361	0.0253	0.0108	0.0111	0.0814	0.0114	0.0699	0.0207	0.0493	0.0016	0.0076	0.0019	0.003	0.0028	0.0023	0.002	0.0658	0.0007	0.0002	0	0.053	0.012	0.1251	0.0235	0.1016
10720	1	64	1	E3E3	0	0	0.3998	0.2128	0.0604	0.0312	0.0298	0.0014	0.1211	0.0951	0.0099	0.0488	0.0246	0.0365	0.0014	0.133	0.0056	0.0024	0.0756	0.0237	0.0448	0.0273	0.0175	0.0071	0.0494	0.0204	0.029	0.0052	0.0238	0.0011	0.045	0.0204	0.0205	0.0041	0.0007	0.0072	0.1393	0.1013	0.0003	0.0002	0.0082	0.0292	0.1439	0.0275	0.1164
10751	1	55	0	E2E3	0	0	0.1667	0.0805	0.0051	0.0024	0.0018	0.0006	0.0729	0.014	0.0038	0.0052	0.0106	0.005	0.0483	0.0661	0.0047	0.0011	0.0322	0.0076	0.0171	0.0086	0.0085	0.0076	0.028	0.0071	0.0209	0.0044	0.0165	0.0016	0.0109	0.0084	0.0016	0.0009	0.0068	0.001	0.3261	0.0043	0.0031	0.0002	0.1386	0.1799	0.1459	0.0372	0.1087
10779	1	71	0	E3E4	1	1	0.5282	0.3635	0.2227	0.0241	0.023	0.0011	0.1167	0.0709	0.0135	0.028	0.0457	0.0294	0.0001	0.1457	0.0194	0.0042	0.0742	0.0209	0.0499	0.04	0.0098	0.0034	0.048	0.0411	0.0069	0.0021	0.0047	0.005	0.0097	0.0017	0.0076	0.0004	0.0017	0.0026	0.0627	0.0012	0.0003	0.0024	0.0394	0.0195	0.216	0.0193	0.1967
10786	1	66	1	E3E3	0	0	0.5963	0.3212	0.083	0.0195	0.0184	0.0011	0.2187	0.0802	0.0335	0.0196	0.0351	0.0271	0.1034	0.1928	0.0185	0.001	0.1044	0.0186	0.0675	0.0582	0.0093	0.0182	0.069	0.0274	0.0416	0.0084	0.0332	0.0022	0.0729	0.0109	0.0585	0.0034	0.0064	0.0008	0.1109	0.0014	0.0214	0.0003	0.0488	0.0391	0.2265	0.024	0.2025
10788	1	59	1	E3E4	1	1	0.3834	0.2517	0.0709	0.0206	0.0168	0.0038	0.1603	0.091	0.0209	0.0329	0.0591	0.0372	0.0102	0.1172	0.0025	0.0033	0.0854	0.0237	0.0523	0.0498	0.0025	0.0094	0.026	0.0207	0.0052	0.001	0.0042	0.0012	0.0092	0.0009	0.0071	0.0011	0.001	0.0031	0.0951	0.0008	0.0002	0.0008	0.067	0.0263	0.3307	0.0836	0.2471
10808	1	61	1	E3E4	1	1	0.3718	0.1584	0.0502	0.0137	0.0116	0.0021	0.0945	0.0432	0.0196	0.01	0.0509	0.0136	0.0003	0.2029	0.019	0.001	0.0954	0.0242	0.0637	0.0212	0.0426	0.0074	0.0875	0.0121	0.0754	0.0091	0.0663	0.0026	0.0053	0.0015	0.0034	0.0004	0.002	0.0006	0.1253	0.0087	0.0005	0.0003	0.0379	0.0779	0.2712	0.0382	0.2331
8262	2	70	0	E3E3	0	0	0.5218	0.0853	0.016	0.0064	0.0046	0.0018	0.0629	0.0355	0.0061	0.0158	0.0093	0.0136	0.0181	0.4192	0.0099	0.0024	0.2014	0.0518	0.1034	0.0992	0.0042	0.0462	0.2055	0.0483	0.1571	0.0039	0.1533	0.0013	0.007	0.0018	0.0049	0.0003	0.0023	0.0067	0.0876	0.0048	0.0008	0.0004	0.0211	0.0605	0.1694	0.0366	0.1328
8980	2	72	1	E3E4	1	1	0.3908	0.2182	0.0817	0.0189	0.0135	0.0054	0.1176	0.1053	0.0328	0.0212	0.0113	0.0513	0.0009	0.1578	0.0065	0.0033	0.0901	0.0281	0.0543	0.0509	0.0034	0.0078	0.0579	0.025	0.0329	0.0139	0.019	0.0022	0.0113	0.0098	0.0011	0.0004	0.001	0.0003	0.0653	0.0018	0.0001	0.0005	0.0499	0.013	0.1205	0.026	0.0945
9988	2	66	1	E3E4	1	1	0.4293	0.2832	0.0877	0.0272	0.0224	0.0048	0.1683	0.0989	0.044	0.0329	0.026	0.022	0.0434	0.1317	0.0067	0.0016	0.106	0.0165	0.0626	0.0283	0.0343	0.0269	0.0175	0.0068	0.0106	0.0027	0.0079	0.0011	0.0076	0.0003	0.0068	0.0005	0.0047	0.0009	0.0855	0.0024	0.0002	0.0089	0.0405	0.0335	0.2466	0.0391	0.2075
10032	2	67	0	E3E4	1	1	0.3061	0.0971	0.0025	0.0032	0.0028	0.0004	0.0914	0.0163	0.0045	0.007	0.02	0.0049	0.0551	0.1765	0.0016	0.0011	0.0446	0.0064	0.0225	0.0213	0.0012	0.0156	0.1291	0.0304	0.0987	0.0234	0.0753	0.0004	0.0283	0.0162	0.0052	0.0069	0.0036	0.0002	0.12	0.0016	0.0001	0.0003	0.0899	0.0281	0.3656	0.0293	0.3363
10043	2	71	1	E2E3	0	0	0.3352	0.0836	0.0078	0.0057	0.0042	0.0015	0.0701	0.0157	0.0017	0.006	0.0141	0.008	0.0403	0.2435	0.0004	0.0016	0.0333	0.0084	0.013	0.0126	0.0005	0.012	0.2082	0.0372	0.171	0.1	0.071	0.0007	0.0059	0.0037	0.0018	0.0004	0.0011	0.0004	0.0904	0.0023	0.0002	0.0014	0.0617	0.0247	0.4222	0.0677	0.3545
10230	2	73	1	E3E3	0	0	0.5888	0.4532	0.282	0.0242	0.0221	0.0021	0.1471	0.092	0.0157	0.0301	0.0544	0.0462	0.0006	0.1169	0.0274	0.0013	0.0599	0.0099	0.0446	0.0284	0.0163	0.0054	0.0283	0.0156	0.0127	0.006	0.0067	0.001	0.0156	0.0005	0.0123	0.0028	0.001	0.0011	0.0845	0.0006	0.0001	0.0001	0.0638	0.0198	0.1665	0.0269	0.1397
10272	2	68	0	E2E4	1	1	0.4043	0.2047	0.0853	0.0124	0.0095	0.0029	0.107	0.0743	0.0264	0.0238	0.0322	0.024	0.0005	0.1879	0.0187	0.0029	0.0783	0.0199	0.0477	0.0453	0.0023	0.0107	0.0879	0.0365	0.0514	0.0044	0.047	0.0016	0.006	0.003	0.0027	0.0003	0.0002	0.0039	0.1215	0.0054	0.0004	0.0016	0.0433	0.0709	0.3138	0.0395	0.2743
10290	2	54	0	E3E3	0	0	0.5962	0.3241	0.1631	0.0159	0.0132	0.0027	0.1451	0.0743	0.0194	0.0264	0.0634	0.0285	0.0074	0.2498	0.0246	0.0036	0.1245	0.0252	0.0768	0.0611	0.0157	0.0225	0.097	0.0245	0.0725	0.013	0.0595	0.004	0.0103	0.0066	0.0028	0.001	0.0005	0.0074	0.105	0.0019	0.0002	0.0004	0.0699	0.0325	0.1564	0.0137	0.1427
10755	2	65	1	E2E4	1	1	0.5039	0.1177	0.0288	0.0071	0.0061	0.0011	0.0817	0.0278	0.0087	0.0093	0.0338	0.0099	0.0201	0.3774	0.0052	0.0043	0.0625	0.0069	0.0531	0.0306	0.0225	0.0024	0.3054	0.0428	0.2627	0.0099	0.2528	0.0002	0.0066	0.0011	0.0046	0.0009	0.0016	0.0004	0.0972	0.0039	0.0002	0.0009	0.053	0.0391	0.1075	0.0207	0.0868
9963	2	59	1	E4E4	1	2	0.7051	0.2988	0.0314	0.0241	0.0187	0.0054	0.2433	0.1157	0.0371	0.0361	0.0549	0.0426	0.0726	0.351	0.021	0.0021	0.1769	0.0515	0.0943	0.0756	0.0187	0.031	0.151	0.0393	0.1117	0.035	0.0767	0.0032	0.0408	0.0304	0.0069	0.0035	0.0014	0.0098	0.15	0.0131	0.0007	0.0004	0.0313	0.1045	0.0539	0.0155	0.0384
10068	2	55	1	E3E3	0	0	0.5017	0.1997	0.0516	0.0198	0.011	0.0088	0.1283	0.0744	0.0218	0.0248	0.0511	0.0278	0.0027	0.2911	0.0175	0.0039	0.2121	0.0323	0.1253	0.0965	0.0288	0.0544	0.0576	0.0175	0.0401	0.0057	0.0344	0.001	0.0085	0.0015	0.0063	0.0008	0.0006	0.0009	0.0935	0.0011	0.0003	0.0004	0.0622	0.0295	0.1313	0.0384	0.0929
10215	2	70	0	E3E3	0	0	0.6129	0.4691	0.1064	0.0422	0.0367	0.0055	0.3206	0.2468	0.059	0.1023	0.0661	0.0855	0.0077	0.1039	0.0163	0.0014	0.0705	0.0283	0.0232	0.0179	0.0053	0.019	0.0158	0.0052	0.0105	0.0013	0.0092	0.0021	0.0353	0.0072	0.0205	0.0076	0.0002	0.0021	0.1215	0.0064	0.0019	0.0002	0.0323	0.0807	0.1892	0.0266	0.1626
10239	2	54	0	E4E4	1	2	0.6829	0.4364	0.0571	0.1939	0.0159	0.178	0.1854	0.0779	0.0173	0.0329	0.0427	0.0276	0.0648	0.2314	0.0168	0.001	0.1143	0.0212	0.0538	0.0464	0.0074	0.0393	0.0993	0.0133	0.086	0.0083	0.0778	0.0018	0.0117	0.0046	0.0066	0.0005	0.0004	0.0011	0.0788	0.0016	0.0003	0.0003	0.0485	0.0281	0.1329	0.0057	0.1273
10262	2	57	1	E3E4	1	1	0.3579	0.1054	0.0113	0.0073	0.0062	0.001	0.0868	0.0302	0.0077	0.0112	0.042	0.0113	0.0146	0.2136	0.0051	0.0111	0.0596	0.0127	0.0426	0.0405	0.0021	0.0043	0.1378	0.0623	0.0755	0.0114	0.0642	0.0017	0.0145	0.0111	0.0022	0.0011	0.0219	0.0008	0.2175	0.0049	0.0003	0.0006	0.1553	0.0565	0.2525	0.0306	0.2218
10696	2	72	1	E3E4	1	1	0.5677	0.3338	0.0889	0.0371	0.0351	0.002	0.2079	0.1817	0.0468	0.0606	0.0238	0.0743	0.0023	0.1648	0.0057	0.002	0.1293	0.0511	0.0704	0.0465	0.0239	0.0078	0.0277	0.0144	0.0133	0.0011	0.0122	0.0022	0.0626	0.0261	0.0305	0.006	0.0006	0.0037	0.0662	0.0062	0.0013	0.0003	0.0282	0.0303	0.1581	0.013	0.1451
10777	2	65	0	E3E4	1	1	0.4992	0.3981	0.3072	0.02	0.0194	0.0007	0.0709	0.0573	0.0097	0.0254	0.0088	0.0222	0.0048	0.0935	0.0168	0.0022	0.0284	0.0081	0.0128	0.0111	0.0018	0.0074	0.0462	0.0106	0.0356	0.0052	0.0304	0.001	0.0054	0.0011	0.0035	0.0009	0.0009	0.0004	0.0835	0.0025	0.0002	0.0004	0.0528	0.0276	0.2586	0.0314	0.2272
10798	2	68	1	E4E4	1	2	0.4772	0.3803	0.1647	0.024	0.0224	0.0016	0.1916	0.1709	0.0283	0.0479	0.0202	0.0948	0.0005	0.0762	0.0284	0.0015	0.0369	0.0146	0.018	0.0087	0.0092	0.0043	0.0095	0.0016	0.0079	0.004	0.0039	0.009	0.0095	0.0006	0.0058	0.003	0.0016	0.0006	0.1309	0.0222	0.0002	0.0009	0.0787	0.029	0.1889	0.0292	0.1597
10812	2	66	0	E3E4	1	1	0.4704	0.2623	0.0711	0.016	0.0124	0.0036	0.1752	0.0555	0.0114	0.014	0.0729	0.03	0.0469	0.1921	0.0225	0.0023	0.0887	0.0161	0.0622	0.0383	0.0239	0.0104	0.0786	0.0316	0.047	0.0071	0.0399	0.0048	0.0065	0.0017	0.0045	0.0003	0.0007	0.0041	0.0932	0.002	0.0002	0.0003	0.074	0.0167	0.2782	0.0163	0.2619
10815	2	72	0	E3E4	1	1	0.5741	0.1789	0.0305	0.0083	0.0062	0.0021	0.1401	0.0316	0.0054	0.0173	0.0314	0.0089	0.0771	0.3884	0.0073	0.0021	0.0518	0.0116	0.032	0.0304	0.0016	0.0082	0.3272	0.0268	0.3004	0.0422	0.2582	0.0007	0.0016	0.0008	0.0003	0.0005	0.002	0.0025	0.0775	0.0009	0.0001	0.0002	0.0646	0.0117	0.1641	0.0122	0.1519
10839	2	65	0	E3E4	1	1	0.7306	0.3592	0.0745	0.0296	0.0208	0.0088	0.255	0.1061	0.0233	0.0471	0.057	0.0357	0.092	0.3304	0.0235	0.0079	0.174	0.0614	0.0912	0.087	0.0042	0.0214	0.1249	0.0436	0.0813	0.0253	0.056	0.0017	0.0188	0.0169	0.0017	0.0003	0.0007	0.0198	0.0824	0.0081	0.0012	0.0003	0.021	0.0518	0.0756	0.0174	0.0581
11397	2	56	0	E3E3	0	0	0.6777	0.2785	0.1857	0.0065	0.0052	0.0013	0.0863	0.0457	0.0093	0.0206	0.0238	0.0158	0.0169	0.3824	0.0668	0.0101	0.1123	0.0241	0.0754	0.0714	0.004	0.0128	0.1933	0.0893	0.1039	0.031	0.0729	0.0021	0.013	0.003	0.0089	0.0011	0.0008	0.0009	0.0391	0.0013	0.0001	0.0001	0.0266	0.0109	0.1362	0.0149	0.1213
8287	3	65	1	E3E3	0	0	0.469	0.13	0.03	0.0158	0.0132	0.0026	0.0842	0.0539	0.0124	0.0135	0.016	0.0279	0.0144	0.271	0.0058	0.0017	0.1409	0.0193	0.0983	0.0526	0.0458	0.0232	0.1226	0.0196	0.1029	0.0096	0.0933	0.0013	0.0634	0.0014	0.0264	0.0356	0.0026	0.0007	0.0686	0.001	0.001	0.0002	0.0188	0.0476	0.1833	0.0373	0.146
8623	3	66	0	E4E4	1	2	0.546	0.359	0.1251	0.0111	0.008	0.0031	0.2228	0.1029	0.0225	0.0401	0.0507	0.0403	0.0692	0.1781	0.0102	0.0008	0.0508	0.018	0.0276	0.0202	0.0073	0.0053	0.1163	0.0222	0.094	0.0214	0.0727	0.0011	0.007	0.0018	0.0041	0.0011	0.0005	0.0004	0.1355	0.0037	0.0006	0.0002	0.0827	0.0483	0.1129	0.0226	0.0903
9948	3	67	0	E3E3	0	0	0.3404	0.2146	0.0999	0.0176	0.0144	0.0033	0.0971	0.0574	0.0152	0.02	0.0299	0.0222	0.0098	0.1079	0.0396	0.0011	0.0388	0.0169	0.0157	0.015	0.0006	0.0062	0.0284	0.0077	0.0208	0.0042	0.0166	0.0075	0.0055	0.0038	0.0002	0.0015	0.0039	0.001	0.3546	0.0032	0.0003	0.0005	0.2352	0.1155	0.1619	0.0262	0.1357
9961	3	75	0	E3E4	1	1	0.5778	0.4036	0.2173	0.0173	0.0155	0.0019	0.169	0.07	0.0105	0.0217	0.0954	0.0378	0.0035	0.1566	0.0252	0.0013	0.0994	0.0087	0.0793	0.0495	0.0298	0.0114	0.0308	0.0177	0.013	0.0034	0.0096	0.0018	0.0079	0.0015	0.0031	0.0033	0.0034	0.0045	0.0758	0.0007	0.0001	0.0003	0.0564	0.0183	0.1617	0.0175	0.1442
10004	3	70	0	E3E3	0	0	0.586	0.2799	0.1169	0.0164	0.0137	0.0027	0.1467	0.0729	0.0231	0.0253	0.0542	0.0245	0.0196	0.2327	0.0335	0.0011	0.0644	0.0175	0.0429	0.0334	0.0095	0.004	0.1337	0.044	0.0898	0.0269	0.0629	0.004	0.0637	0.0594	0.0025	0.0019	0.0039	0.0018	0.1528	0.0023	0.0002	0.0003	0.1282	0.0219	0.0816	0.0127	0.069
10151	3	68	0	E3E4	1	1	0.4734	0.316	0.1767	0.0166	0.0133	0.0034	0.1227	0.1022	0.0501	0.0338	0.0191	0.0182	0.0014	0.1449	0.0132	0.002	0.0302	0.0139	0.0087	0.007	0.0016	0.0076	0.0995	0.0166	0.0829	0.0558	0.0271	0.0012	0.0063	0.0042	0.0016	0.0005	0.0044	0.0005	0.1491	0.0019	0.0001	0.0012	0.1085	0.0373	0.1308	0.0365	0.0943
10202	3	67	1	E3E4	1	1	0.693	0.3068	0.1457	0.0177	0.0152	0.0025	0.1435	0.0807	0.0109	0.0337	0.0226	0.0361	0.0402	0.3194	0.0201	0.0166	0.084	0.0201	0.053	0.0443	0.0087	0.0109	0.1987	0.0494	0.1493	0.0126	0.1367	0.0038	0.0567	0.0444	0.0101	0.0021	0.0058	0.0005	0.0612	0.0019	0.0001	0.0007	0.0419	0.0166	0.0609	0.0177	0.0432
10219	3	38	1	E3E3	0	0	0.4128	0.1849	0.0457	0.0137	0.0117	0.002	0.1256	0.0854	0.0291	0.0201	0.0386	0.0363	0.0016	0.1674	0.0304	0.0013	0.0947	0.0357	0.0447	0.0268	0.0179	0.0143	0.041	0.0114	0.0295	0.0049	0.0247	0.0018	0.0547	0.0063	0.0307	0.0177	0.0008	0.0032	0.2123	0.0005	0.0008	0.0001	0.112	0.0988	0.1482	0.0141	0.1341
10294	3	56	0	E3E3	0	0	0.6331	0.3283	0.1283	0.02	0.0172	0.0028	0.18	0.1038	0.0345	0.0359	0.0453	0.0333	0.0309	0.2297	0.0318	0.0018	0.0989	0.0237	0.059	0.0256	0.0334	0.0162	0.0972	0.0142	0.083	0.0124	0.0707	0.0039	0.0684	0.0383	0.0064	0.0236	0.0015	0.0012	0.0966	0.002	0.0004	0.0023	0.0424	0.0496	0.13	0.0291	0.1009
10299	3	69	0	E3E3	0	0	0.2876	0.2084	0.105	0.0086	0.0081	0.0005	0.0948	0.0734	0.0231	0.0136	0.0212	0.0368	0.0002	0.0699	0.0158	0.0008	0.0432	0.0198	0.0201	0.0151	0.0051	0.0033	0.01	0.0064	0.0037	0.0008	0.0028	0.0021	0.0029	0.001	0.0019	0	0.002	0.0023	0.2214	0.0058	0.0005	0.0003	0.1662	0.0488	0.158	0.0096	0.1485
10601	3	64	0	E3E3	0	0	0.3769	0.2088	0.0574	0.0152	0.0106	0.0045	0.1362	0.0486	0.0075	0.0176	0.052	0.0235	0.0356	0.1545	0.021	0.001	0.074	0.0168	0.0435	0.0265	0.017	0.0137	0.0584	0.0189	0.0396	0.0021	0.0375	0.0015	0.0043	0.0009	0.0032	0.0001	0.0015	0.0063	0.0593	0.0062	0.0001	0.0002	0.0264	0.0263	0.1671	0.0221	0.145
10610	3	47	1	E3E4	1	1	0.3432	0.226	0.0983	0.0154	0.0112	0.0042	0.1124	0.0844	0.017	0.0257	0.0235	0.0417	0.0045	0.0838	0.0043	0.0041	0.0556	0.0134	0.0331	0.0214	0.0118	0.009	0.0198	0.0061	0.0137	0.0016	0.0121	0.003	0.0263	0.0005	0.0203	0.0055	0.0034	0.0007	0.108	0.002	0.0001	0.0003	0.0825	0.0231	0.1977	0.0644	0.1333
10617	3	58	0	E3E4	1	1	0.3506	0.1262	0.0264	0.0065	0.0049	0.0016	0.0933	0.0244	0.0059	0.0052	0.0538	0.0134	0.015	0.1935	0.0084	0.002	0.0471	0.005	0.0365	0.0308	0.0057	0.0055	0.1361	0.0373	0.0987	0.0063	0.0924	0.0018	0.0254	0.0165	0.0079	0.001	0.0032	0.0005	0.1309	0.0016	0.0002	0.0002	0.0891	0.0399	0.1972	0.0487	0.1485
10668	3	66	1	E4E4	1	2	0.6145	0.4562	0.2216	0.033	0.0308	0.0022	0.2017	0.1584	0.0346	0.0617	0.0429	0.0621	0.0004	0.1405	0.0076	0.0019	0.105	0.0415	0.0443	0.0396	0.0047	0.0192	0.0261	0.0037	0.0224	0.0018	0.0207	0.001	0.0109	0.0063	0.0045	0.0001	0.0033	0.0025	0.0632	0.0023	0.0002	0.002	0.0219	0.0368	0.1771	0.0251	0.152
10704	3	35	1	E3E3	0	0	0.208	0.0813	0.024	0.0034	0.0016	0.0019	0.054	0.0217	0.0073	0.004	0.0321	0.0104	0.0002	0.1137	0.0165	0.0009	0.0779	0.0274	0.0472	0.0356	0.0116	0.0032	0.0184	0.0105	0.0079	0.0011	0.0069	0.0057	0.0043	0.0009	0.0024	0.001	0.0018	0.0011	0.5049	0.0044	0.0009	0.0006	0.1744	0.3246	0.1373	0.0083	0.1291
10726	3	65	1	E3E4	1	1	0.6169	0.1604	0.0056	0.0031	0.0015	0.0016	0.1517	0.0149	0.004	0.0037	0.046	0.0071	0.0908	0.3685	0.0019	0.0014	0.0881	0.0042	0.0695	0.0629	0.0066	0.0144	0.2772	0.0156	0.2616	0.011	0.2506	0.0009	0.0781	0.0385	0.0168	0.0228	0.0087	0.0003	0.1126	0.0024	0.0011	0.0005	0.0302	0.0783	0.1246	0.0233	0.1013
10748	3	58	1	E3E3	0	0	0.4447	0.1497	0.0239	0.0285	0.0114	0.0172	0.0972	0.036	0.0065	0.0121	0.0521	0.0174	0.0091	0.2641	0.0069	0.0037	0.1578	0.0187	0.1076	0.1022	0.0054	0.0315	0.0957	0.0357	0.06	0.0107	0.0493	0.0032	0.0246	0.0158	0.0056	0.0031	0.0013	0.0017	0.2365	0.0042	0.0003	0.0009	0.1196	0.1115	0.1345	0.0227	0.1118
10750	3	57	0	E2E3	0	0	0.4809	0.2125	0.0434	0.0154	0.011	0.0044	0.1537	0.0522	0.0131	0.0153	0.0873	0.0239	0.0142	0.2447	0.0313	0.001	0.1347	0.0176	0.0996	0.079	0.0206	0.0175	0.0777	0.0205	0.0572	0.0173	0.0399	0.0031	0.0169	0.0102	0.0036	0.0032	0.0014	0.0021	0.1778	0.0014	0.0005	0.0004	0.0405	0.135	0.0789	0.0138	0.0651
10849	3	63	0	E4E4	1	2	0.5822	0.4031	0.2603	0.0269	0.0257	0.0012	0.1159	0.0811	0.0173	0.0211	0.0341	0.0426	0.0006	0.1532	0.0193	0.0012	0.0693	0.0206	0.0407	0.0344	0.0063	0.008	0.0634	0.0319	0.0315	0.0012	0.0303	0.0014	0.0207	0.0021	0.0165	0.0021	0.0004	0.0034	0.0972	0.0013	0.0003	0.0005	0.0597	0.0354	0.1884	0.0053	0.1832
11380	3	62	1	E3E3	0	0	0.2163	0.1028	0.0415	0.0139	0.0132	0.0008	0.0474	0.0343	0.0091	0.0125	0.0129	0.0127	0.0001	0.0954	0.0055	0.0013	0.0577	0.009	0.0401	0.0307	0.0094	0.0086	0.0309	0.0172	0.0137	0.0013	0.0125	0.0015	0.014	0.0055	0.0079	0.0006	0.0018	0.0007	0.0783	0.0006	0.0001	0.0005	0.0655	0.0117	0.4043	0.0921	0.3122
9985	3	56	1	E3E4	1	1	0.3872	0.1954	0.0733	0.0126	0.0101	0.0025	0.1096	0.0849	0.0152	0.0226	0.0227	0.047	0.002	0.1402	0.0297	0.0012	0.0679	0.0165	0.0363	0.0242	0.0121	0.0151	0.0413	0.022	0.0193	0.003	0.0163	0.0029	0.0464	0.0021	0.0248	0.0195	0.0004	0.0018	0.1988	0.0022	0.0002	0.0001	0.131	0.0653	0.2017	0.0272	0.1744
10003	3	70	1	E4E4	1	2	0.7171	0.358	0.1678	0.024	0.0233	0.0007	0.1662	0.0937	0.0227	0.031	0.0532	0.04	0.0193	0.33	0.0184	0.0014	0.0748	0.0425	0.0283	0.0269	0.0014	0.0041	0.2353	0.0522	0.1831	0.03	0.1532	0.0012	0.0185	0.0013	0.015	0.0023	0.001	0.0084	0.0631	0.0016	0.0002	0.0002	0.0338	0.0275	0.0784	0.01	0.0684
10024	3	63	1	E3E3	0	0	0.7238	0.1471	0.008	0.0144	0.0106	0.0038	0.1247	0.0444	0.0124	0.0083	0.05	0.0238	0.0303	0.4962	0.0061	0.0026	0.1173	0.0135	0.0766	0.0731	0.0036	0.0272	0.3702	0.0525	0.3178	0.0411	0.2767	0.0017	0.0768	0.0703	0.0037	0.0028	0.0005	0.0015	0.086	0.0009	0.0001	0.0001	0.0696	0.0152	0.1095	0.0064	0.1031
10026	3	54	0	E3E4	1	1	0.3218	0.1309	0.0019	0.0047	0.0038	0.0009	0.1244	0.0137	0.0028	0.0063	0.0054	0.0046	0.1053	0.1802	0.0009	0.0008	0.0245	0.0072	0.01	0.0092	0.0008	0.0073	0.154	0.0392	0.1148	0.0113	0.1035	0.0006	0.0083	0.0065	0.0016	0.0002	0.0015	0.0003	0.1267	0.0044	0.0004	0.0004	0.0213	0.1001	0.4374	0.0603	0.3771
10030	3	70	1	E3E4	1	1	0.2465	0.1141	0.0099	0.0055	0.0037	0.0019	0.0986	0.0573	0.0067	0.0147	0.0402	0.0359	0.001	0.1222	0.002	0.0018	0.0583	0.0103	0.0349	0.0301	0.0048	0.0131	0.0601	0.0106	0.0495	0.0037	0.0457	0.0027	0.0034	0.0019	0.0009	0.0006	0.0004	0.0037	0.2022	0.0088	0.0005	0.0003	0.1185	0.0741	0.4275	0.0605	0.367
10034	3	67	1	E2E4	1	1	0.5793	0.1573	0.0319	0.0186	0.0137	0.0049	0.1069	0.0406	0.0091	0.013	0.0604	0.0185	0.0059	0.3575	0.0056	0.0046	0.1304	0.0328	0.0766	0.0671	0.0095	0.021	0.217	0.0345	0.1825	0.0118	0.1707	0.0007	0.0425	0.009	0.0304	0.0031	0.0173	0.004	0.0579	0.0018	0.0002	0.0002	0.0158	0.0399	0.1607	0.0207	0.14
10042	3	68	0	E4E4	1	2	0.2166	0.1363	0.0633	0.0196	0.0174	0.0022	0.0534	0.0433	0.0104	0.014	0.0099	0.019	0.0002	0.0722	0.0145	0.002	0.0485	0.0119	0.025	0.0247	0.0003	0.0116	0.0072	0.0022	0.0049	0.0005	0.0044	0.0017	0.0051	0.0044	0.0005	0.0002	0.0006	0.0006	0.4098	0.0046	0.0006	0.0001	0.3212	0.0833	0.1965	0.0202	0.1763
10079	3	77	1	E3E3	0	0	0.4109	0.1831	0.0724	0.0167	0.0123	0.0044	0.094	0.0561	0.0192	0.0182	0.0331	0.0187	0.0048	0.2111	0.0095	0.0013	0.1234	0.0107	0.0823	0.0655	0.0168	0.0304	0.0769	0.0295	0.0473	0.0034	0.0439	0.0021	0.014	0.0107	0.0032	0.0002	0.0003	0.0002	0.0268	0.0025	0.0005	0.0005	0.0044	0.019	0.4328	0.0286	0.4042
10084	3	61	0	E3E3	0	0	0.3555	0.2154	0.0846	0.0201	0.018	0.0021	0.1107	0.0901	0.0261	0.043	0.0202	0.0209	0.0004	0.1312	0.0246	0.0032	0.0723	0.0174	0.0418	0.0195	0.0223	0.013	0.031	0.0144	0.0166	0.0059	0.0108	0.0029	0.0021	0.0014	0.0006	0.0002	0.0017	0.0022	0.0477	0.0046	0.0002	0.0008	0.0109	0.0312	0.4023	0.0433	0.359
10098	3	73	0	E4E4	1	2	0.5552	0.3637	0.2225	0.0084	0.0059	0.0025	0.1328	0.1021	0.0164	0.0375	0.0165	0.0481	0.0143	0.1615	0.0137	0.0265	0.0441	0.0179	0.0216	0.0193	0.0024	0.0046	0.0772	0.0537	0.0235	0.0051	0.0184	0.003	0.0202	0.0173	0.0026	0.0003	0.0062	0.0005	0.0536	0.0021	0.0002	0.001	0.0298	0.0204	0.1463	0.0238	0.1225
10101	3	66	0	E3E4	1	1	0.4597	0.2821	0.0793	0.022	0.0156	0.0064	0.1807	0.0893	0.0167	0.0176	0.0783	0.055	0.0131	0.1321	0.0141	0.002	0.0765	0.0134	0.061	0.0414	0.0196	0.0021	0.0395	0.0189	0.0206	0.0003	0.0203	0.0013	0.0389	0.0007	0.0337	0.0045	0.0026	0.0026	0.1198	0.0028	0.0002	0.0003	0.0827	0.0337	0.0529	0.0051	0.0478
10127	3	56	0	E3E4	1	1	0.5923	0.3512	0.1478	0.0239	0.0198	0.0041	0.1795	0.1001	0.0164	0.0316	0.0778	0.0521	0.0016	0.2204	0.051	0.0023	0.0877	0.0188	0.0339	0.0201	0.0139	0.035	0.0794	0.009	0.0705	0.0085	0.062	0.0026	0.0164	0.002	0.0017	0.0127	0.0007	0.0011	0.1345	0.0015	0.0003	0.0006	0.0991	0.0331	0.1255	0.0187	0.1069
10140	3	62	1	E3E3	0	0	0.5859	0.242	0.015	0.0082	0.0071	0.0011	0.2188	0.058	0.0157	0.0165	0.0361	0.0258	0.1247	0.321	0.006	0.0023	0.1089	0.0474	0.0568	0.0493	0.0075	0.0046	0.2038	0.067	0.1368	0.0193	0.1175	0.0012	0.0192	0.0137	0.0031	0.0024	0.0005	0.0019	0.1732	0.0098	0.0004	0.0009	0.0867	0.0754	0.1257	0.0208	0.1049
10144	3	64	1	E4E4	1	2	0.4083	0.3284	0.231	0.0123	0.0118	0.0005	0.0852	0.0699	0.0252	0.0167	0.0146	0.0279	0.0007	0.0675	0.0145	0.0007	0.034	0.0136	0.0165	0.0102	0.0063	0.0038	0.0183	0.0056	0.0127	0.0017	0.011	0.001	0.0063	0.003	0.0032	0.0001	0.0043	0.0008	0.1131	0.0004	0.0011	0.0009	0.0865	0.0242	0.15	0.0285	0.1215
10175	3	78	1	E3E4	1	1	0.41	0.1849	0.0688	0.0091	0.007	0.002	0.1071	0.0876	0.0153	0.0188	0.019	0.0535	0.0005	0.1213	0.0107	0.0015	0.0826	0.0313	0.0434	0.0393	0.0041	0.0079	0.0265	0.0107	0.0159	0.0025	0.0134	0.0022	0.0969	0.0072	0.064	0.0257	0.0008	0.0039	0.1669	0.002	0.0026	0.0002	0.1084	0.0537	0.1849	0.0298	0.1551
10176	3	64	0	E4E4	1	2	0.4148	0.2369	0.103	0.0103	0.0074	0.0029	0.1236	0.0916	0.0124	0.0265	0.0292	0.0528	0.0029	0.1533	0.0179	0.0015	0.0397	0.0114	0.0204	0.0187	0.0017	0.0079	0.0943	0.026	0.0683	0.0161	0.0523	0.008	0.0129	0.0019	0.0062	0.0048	0.0027	0.001	0.2327	0.0107	0.0005	0.0015	0.1344	0.0856	0.0994	0.0234	0.076
10183	3	50	1	E3E3	0	0	0.5339	0.1745	0.0891	0.0129	0.0112	0.0017	0.0725	0.0503	0.023	0.0113	0.0214	0.016	0.0008	0.1946	0.0374	0.0017	0.1135	0.0222	0.0777	0.0422	0.0355	0.0135	0.042	0.0143	0.0277	0.0062	0.0215	0.0025	0.1588	0.0021	0.1146	0.0422	0.0018	0.0018	0.103	0.001	0.0002	0.0008	0.0582	0.0427	0.1713	0.0127	0.1586
10184	3	65	0	E3E4	1	1	0.5485	0.1634	0.0518	0.0113	0.0046	0.0067	0.1003	0.0445	0.0107	0.0122	0.0367	0.0216	0.0191	0.3506	0.0083	0.0005	0.1063	0.0125	0.059	0.0494	0.0096	0.0348	0.2355	0.0365	0.199	0.0021	0.1969	0.001	0.0321	0.01	0.021	0.001	0.0004	0.0011	0.1779	0.0038	0.0006	0.0002	0.0876	0.0856	0.1503	0.0065	0.1438
10185	3	65	1	E4E4	1	2	0.5152	0.305	0.0518	0.0239	0.0191	0.0048	0.2293	0.1089	0.027	0.0455	0.039	0.0364	0.0814	0.1919	0.0027	0.0021	0.1082	0.0262	0.0657	0.0492	0.0165	0.0163	0.079	0.0149	0.064	0.0152	0.0488	0.0023	0.0128	0.0088	0.0037	0.0003	0.0025	0.0006	0.157	0.0171	0.0003	0	0.0411	0.0984	0.1041	0.0083	0.0958
10196	3	65	1	E3E4	1	1	0.4036	0.2069	0.0976	0.0156	0.0141	0.0014	0.0938	0.0716	0.0212	0.0189	0.0218	0.0314	0.0004	0.1783	0.0128	0.0017	0.0628	0.0144	0.032	0.0132	0.0188	0.0164	0.101	0.0108	0.0902	0.003	0.0873	0.0017	0.0127	0.008	0.0046	0.0001	0.0019	0.0021	0.1371	0.0015	0.0002	0.0001	0.0841	0.0512	0.2771	0.0363	0.2409
10212	3	62	0	E4E4	1	2	0.5687	0.3907	0.2506	0.0177	0.0158	0.0019	0.1224	0.1126	0.0177	0.0559	0.0094	0.0391	0.0004	0.1447	0.0069	0.0005	0.0563	0.0306	0.0116	0.0061	0.0054	0.0141	0.081	0.0608	0.0202	0.0015	0.0187	0.0022	0.0278	0.0031	0.0238	0.0009	0.0015	0.0018	0.1842	0.0373	0.0227	0.0002	0.0589	0.0651	0.0482	0.0107	0.0375
10216	3	66	0	E3E4	1	1	0.5308	0.2852	0.0248	0.0381	0.035	0.0031	0.2223	0.0747	0.0155	0.0314	0.0438	0.0277	0.1038	0.2109	0.0089	0.0041	0.1084	0.0392	0.0504	0.0472	0.0033	0.0187	0.0896	0.0131	0.0765	0.011	0.0654	0.0029	0.0203	0.0014	0.0087	0.0102	0.001	0.0105	0.0656	0.0061	0.0001	0.0008	0.0287	0.0299	0.2501	0.0337	0.2164
10229	3	61	0	E3E4	1	1	0.5148	0.248	0.0244	0.0204	0.0146	0.0057	0.2032	0.0785	0.0157	0.0237	0.1095	0.0391	0.0153	0.2372	0.0082	0.0023	0.149	0.028	0.1035	0.0847	0.0188	0.0175	0.0776	0.032	0.0457	0.0052	0.0405	0.0018	0.0088	0.002	0.006	0.0007	0.0125	0.0065	0.0902	0.0033	0.0002	0.0002	0.0394	0.0471	0.225	0.0185	0.2065
10231	3	62	0	E3E3	0	0	0.5022	0.236	0.0972	0.0161	0.0129	0.0032	0.1226	0.1065	0.0266	0.0406	0.0145	0.0392	0.0017	0.2133	0.0086	0.0035	0.0509	0.0221	0.0162	0.014	0.0022	0.0126	0.1503	0.0742	0.0761	0.0026	0.0734	0.0014	0.0486	0.0067	0.0373	0.0045	0.001	0.0019	0.0791	0.0026	0.0001	0.0002	0.0557	0.0206	0.2837	0.0374	0.2463
10255	3	60	0	E3E4	1	1	0.5457	0.2427	0.1207	0.0217	0.0147	0.007	0.1003	0.0683	0.0166	0.0271	0.0301	0.0246	0.002	0.2104	0.0367	0.0017	0.0962	0.0155	0.0544	0.0441	0.0103	0.0264	0.0757	0.022	0.0537	0.0065	0.0472	0.0028	0.0884	0.0071	0.057	0.0243	0.0005	0.0009	0.1621	0.0025	0.0002	0.0003	0.1191	0.0401	0.1337	0.0169	0.1168
10275	3	59	1	E3E3	0	0	0.4697	0.2586	0.0931	0.016	0.0134	0.0025	0.1496	0.0674	0.0213	0.0198	0.0368	0.0263	0.0454	0.1918	0.0116	0.0018	0.0745	0.0201	0.0437	0.0287	0.015	0.0107	0.1039	0.0115	0.0924	0.0021	0.0903	0.0006	0.015	0.0124	0.0026	0.0001	0.0012	0.0025	0.0419	0.0006	0	0.0002	0.0306	0.0105	0.2437	0.0123	0.2314
10577	3	72	0	E3E4	1	1	0.3984	0.2374	0.1132	0.0127	0.009	0.0037	0.1115	0.0467	0.0108	0.0141	0.0346	0.0218	0.0303	0.1359	0.0345	0.002	0.0529	0.0184	0.0283	0.0252	0.0031	0.0062	0.0465	0.0195	0.027	0.001	0.026	0.0013	0.0173	0.0059	0.0035	0.0079	0.0053	0.0013	0.3049	0.0086	0.0007	0.0007	0.2323	0.0626	0.0462	0.0084	0.0377
10602	3	60	1	E3E3	0	0	0.3741	0.0949	0.0259	0.009	0.0078	0.0012	0.06	0.0408	0.0139	0.0142	0.0169	0.0127	0.0023	0.2332	0.0167	0.0039	0.1581	0.0572	0.0766	0.0663	0.0103	0.0244	0.0545	0.0126	0.0419	0.0127	0.0292	0.0025	0.0396	0.0026	0.0104	0.0266	0.001	0.0029	0.2171	0.0052	0.0004	0.0015	0.1454	0.0646	0.1475	0.0163	0.1311
10614	3	68	1	E3E3	0	0	0.0925	0.0197	0.0067	0.0027	0.0015	0.0012	0.0102	0.0088	0.0025	0.0036	0.001	0.0028	0.0004	0.0712	0.0013	0.0005	0.0178	0.0015	0.0044	0.0041	0.0003	0.012	0.0516	0.0018	0.0498	0.0049	0.0449	0.0002	0.0012	0.0008	0.0002	0.0002	0.0001	0.0001	0.8867	0.0012	0.839	0.0002	0.0183	0.028	0.0115	0.0045	0.007
10660	3	67	1	E3E3	0	0	0.5096	0.1579	0.0123	0.0075	0.0061	0.0015	0.1381	0.0517	0.0167	0.0129	0.0712	0.0221	0.0152	0.2179	0.0024	0.0023	0.0878	0.0156	0.0639	0.0437	0.0202	0.0083	0.1255	0.03	0.0955	0.0051	0.0903	0.0004	0.1298	0.0281	0.0104	0.0912	0.0016	0.0019	0.1694	0.0132	0.0004	0.0003	0.034	0.1215	0.148	0.0229	0.1251
10664	3	64	0	E3E3	0	0	0.4633	0.2596	0.0949	0.0237	0.0219	0.0019	0.141	0.0965	0.0264	0.0268	0.0443	0.0433	0.0002	0.1077	0.027	0.0046	0.0655	0.0246	0.0372	0.0285	0.0087	0.0036	0.0106	0.0077	0.0029	0.0009	0.0019	0.0029	0.0891	0.0013	0.0777	0.0102	0.0012	0.0028	0.1423	0.0018	0.0003	0.0001	0.079	0.0611	0.2745	0.0213	0.2532
10705	3	67	0	E4E4	1	2	0.3493	0.2041	0.0266	0.0179	0.0128	0.005	0.1596	0.0882	0.0099	0.0229	0.0708	0.0553	0.0007	0.1375	0.004	0.0012	0.0801	0.0121	0.0479	0.0411	0.0068	0.02	0.0522	0.0245	0.0278	0.0012	0.0266	0.0015	0.0029	0.0014	0.0013	0.0002	0.0015	0.0017	0.0957	0.0029	0.0001	0.0004	0.033	0.0593	0.176	0.0271	0.1489
10715	3	67	0	E3E4	1	1	0.4439	0.041	0.0179	0.0018	0.0014	0.0004	0.0213	0.007	0.0024	0.0018	0.0098	0.0027	0.0045	0.3319	0.003	0.0062	0.0593	0.0114	0.0377	0.0336	0.0042	0.0102	0.2634	0.043	0.2205	0.0201	0.2003	0.0004	0.0672	0.0349	0.0096	0.0227	0.0026	0.0009	0.3415	0.0069	0.0006	0.0003	0.0097	0.3239	0.1115	0.0029	0.1086
10789	3	67	1	E3E4	1	1	0.6865	0.3268	0.1	0.0138	0.0127	0.0011	0.2131	0.0813	0.028	0.029	0.0438	0.0243	0.0879	0.2876	0.019	0.0018	0.0961	0.0221	0.0633	0.0366	0.0267	0.0108	0.1707	0.0318	0.1389	0.0091	0.1298	0.0012	0.0657	0.0633	0.0019	0.0004	0.0043	0.0008	0.0408	0.0016	0.0001	0.0003	0.0137	0.0252	0.1457	0.0222	0.1235
10803	3	63	0	E3E4	1	1	0.4673	0.2306	0.1163	0.0118	0.0086	0.0032	0.1025	0.0627	0.015	0.0341	0.0136	0.0136	0.0262	0.2193	0.0059	0.0046	0.0514	0.0163	0.0182	0.017	0.0012	0.0169	0.1575	0.0123	0.1452	0.0063	0.1389	0.0015	0.0087	0.0084	0	0.0002	0.0059	0.0014	0.1251	0.0028	0.0002	0.0009	0.0964	0.0248	0.1462	0.0202	0.126
10824	3	57	1	E3E4	1	1	0.5214	0.1502	0.0435	0.0205	0.0168	0.0037	0.0862	0.0606	0.0209	0.0136	0.025	0.026	0.0006	0.3613	0.0164	0.0012	0.1907	0.0082	0.1455	0.1144	0.0312	0.037	0.153	0.0789	0.0741	0.0213	0.0528	0.0012	0.0079	0.0039	0.0034	0.0006	0.0006	0.0002	0.0714	0.0004	0.0001	0.0002	0.0572	0.0134	0.2214	0.0309	0.1905
10840	3	60	1	E3E4	1	1	0.3684	0.1682	0.0963	0.0104	0.0097	0.0007	0.0614	0.0516	0.0124	0.0225	0.0096	0.0168	0.0002	0.1266	0.0148	0.002	0.0796	0.0178	0.0547	0.0181	0.0366	0.0071	0.0301	0.0097	0.0205	0.0059	0.0146	0.0014	0.0712	0.0049	0.0199	0.0463	0.0003	0.0008	0.0831	0.0009	0.0001	0.0005	0.0642	0.0173	0.3697	0.0443	0.3254
10846	3	63	0	E4E4	1	2	0.4021	0.2717	0.1028	0.0245	0.0213	0.0033	0.1444	0.0984	0.0223	0.0404	0.0457	0.0357	0.0003	0.1125	0.031	0.0028	0.0555	0.0164	0.0335	0.0239	0.0096	0.0057	0.0232	0.0104	0.0127	0.0029	0.0098	0.0035	0.0123	0.0028	0.0087	0.0009	0.0003	0.0018	0.0718	0.0006	0.0002	0.0006	0.0493	0.0211	0.3276	0.0209	0.3067
11389	3	65	0	E3E4	1	1	0.5421	0.3602	0.2589	0.0127	0.0098	0.0029	0.0886	0.0652	0.0179	0.0263	0.0225	0.0211	0.0008	0.1632	0.0246	0.0013	0.0813	0.0101	0.0249	0.02	0.0049	0.0462	0.056	0.0124	0.0436	0.0117	0.0319	0.0029	0.0151	0.0064	0.0059	0.0028	0.0002	0.0005	0.0571	0.001	0.0001	0.0002	0.0434	0.0124	0.2145	0.0233	0.1912
[truncated: 33 more columns]

## Sheet: S10d Partial correlations
		Spearman r; Corrected for age and sex; Group 1 = control; Group 2 = MCI/Dementia
Immune subset	Neuropathological or cognitive parameter	order	r_group1	p_group1	r_group2	p_group2
T_cells	NP_RAVLT_total	1	-0.0266156	0.888968	-0.0292096	0.80893
T_cells	NP_RAVLT_recognition	2	-0.182088	0.335526	0.0800868	0.509864
T_cells	NP_RAVLT_delayed	3	0.0902896	0.635148	0.0638199	0.596978
T_cells	N_TMTAt	4	0.00863045	0.963898	-0.250434	0.0338585
T_cells	N_TMTBt	5	-0.102399	0.590265	-0.0823867	0.569495
T_cells	V_MMSE	6	-0.118651	0.532314	0.282429	0.0147671
T_cells	V_MOCA	7	-0.204824	0.286495	0.188341	0.108053
T_cells	CSF_AB42	8	-0.0851185	0.637661	-0.153614	0.204214
T_cells	CSF_pTau	9	-0.175839	0.327667	-0.109194	0.371784
T_cells	CSF_Tau	10	-0.131818	0.464634	-0.0984941	0.420723
T_cells	Nfl_pg_CSF	11	-0.383435	0.116247	-0.0465009	0.751035
T_cells	sTREM2_pg_CSF	12	-0.258881	0.299593	0.194264	0.181051
T_cells	YKL40_ng_CSF	13	-0.287803	0.246826	-0.0380514	0.79519
CD4_T_cells	NP_RAVLT_total	14	-0.265095	0.156844	-0.056198	0.641576
CD4_T_cells	NP_RAVLT_recognition	15	-0.256416	0.171385	-0.0499651	0.681243
CD4_T_cells	NP_RAVLT_delayed	16	-0.00946925	0.960391	-0.0915244	0.44779
CD4_T_cells	N_TMTAt	17	-0.069193	0.716368	-0.129818	0.277095
CD4_T_cells	N_TMTBt	18	-0.0991406	0.602207	-0.0647846	0.65489
CD4_T_cells	V_MMSE	19	-0.330736	0.0742352	0.169996	0.147609
CD4_T_cells	V_MOCA	20	-0.287026	0.131129	0.0324905	0.783464
CD4_T_cells	CSF_AB42	21	0.222515	0.213265	-0.0351782	0.772496
CD4_T_cells	CSF_pTau	22	-0.0436002	0.809616	0.0373862	0.760377
CD4_T_cells	CSF_Tau	23	-0.0391463	0.828762	0.0713575	0.560126
CD4_T_cells	Nfl_pg_CSF	24	-0.266956	0.284225	0.0257735	0.860462
CD4_T_cells	sTREM2_pg_CSF	25	-0.272941	0.273152	0.0754415	0.606418
CD4_T_cells	YKL40_ng_CSF	26	-0.388744	0.110858	0.0803159	0.58329
CD4_naive	NP_RAVLT_total	27	-0.0986168	0.604136	-0.0964147	0.423797
CD4_naive	NP_RAVLT_recognition	28	0.0728468	0.702051	-0.149654	0.216263
CD4_naive	NP_RAVLT_delayed	29	0.0753355	0.692356	-0.129033	0.283519
CD4_naive	N_TMTAt	30	-0.0735934	0.699138	0.108408	0.364699
CD4_naive	N_TMTBt	31	-0.150462	0.427412	0.0463349	0.749331
CD4_naive	V_MMSE	32	-0.0874255	0.645959	0.0924203	0.433526
CD4_naive	V_MOCA	33	-0.0520795	0.788467	-0.0492662	0.676794
CD4_naive	CSF_AB42	34	0.297029	0.0932236	-0.0418419	0.730905
CD4_naive	CSF_pTau	35	0.195469	0.275648	0.168184	0.167162
CD4_naive	CSF_Tau	36	0.149513	0.406282	0.223992	0.0642832
CD4_naive	Nfl_pg_CSF	37	-0.271342	0.276084	0.188316	0.195042
CD4_naive	sTREM2_pg_CSF	38	-0.128179	0.612242	0.1382	0.343648
CD4_naive	YKL40_ng_CSF	39	-0.319878	0.19566	0.0835385	0.568222
CD4_effector_cells	NP_RAVLT_total	40	-0.232026	0.217284	0.15212	0.205362
CD4_effector_cells	NP_RAVLT_recognition	41	-0.00123736	0.994822	-0.0850334	0.48399
CD4_effector_cells	NP_RAVLT_delayed	42	-0.0454052	0.811687	0.0121798	0.919701
CD4_effector_cells	N_TMTAt	43	-0.104563	0.582394	-0.0380353	0.751087
CD4_effector_cells	N_TMTBt	44	0.0371143	0.845618	-0.127583	0.377266
CD4_effector_cells	V_MMSE	45	-0.220415	0.241829	0.123165	0.295812
CD4_effector_cells	V_MOCA	46	-0.0191429	0.921486	0.0706836	0.549546
CD4_effector_cells	CSF_AB42	47	0.174516	0.331378	0.0280772	0.817527
CD4_effector_cells	CSF_pTau	48	0.145805	0.418154	-0.11569	0.343834
CD4_effector_cells	CSF_Tau	49	0.136073	0.450213	-0.0955173	0.434968
CD4_effector_cells	Nfl_pg_CSF	50	-0.182728	0.468	-0.064447	0.65998
CD4_effector_cells	sTREM2_pg_CSF	51	-0.0343148	0.892475	0.00553273	0.969903
CD4_effector_cells	YKL40_ng_CSF	52	0.017631	0.944642	0.114476	0.433497
CD4_effector_Treg	NP_RAVLT_total	53	-0.225492	0.230879	0.110306	0.359796
CD4_effector_Treg	NP_RAVLT_recognition	54	-0.0228963	0.904408	-0.12698	0.294865
CD4_effector_Treg	NP_RAVLT_delayed	55	-0.0323734	0.865147	-0.0259235	0.830084
CD4_effector_Treg	N_TMTAt	56	-0.151244	0.424986	0.0190005	0.874128
CD4_effector_Treg	N_TMTBt	57	0.0340655	0.858167	-0.0668645	0.644539
CD4_effector_Treg	V_MMSE	58	-0.15353	0.417937	0.105974	0.368848
CD4_effector_Treg	V_MOCA	59	-0.00764412	0.968608	0.0275036	0.816064
CD4_effector_Treg	CSF_AB42	60	0.204854	0.25279	0.0361418	0.766438
CD4_effector_Treg	CSF_pTau	61	0.129523	0.472513	-0.0780533	0.523807
CD4_effector_Treg	CSF_Tau	62	0.131628	0.465282	-0.0485094	0.692237
CD4_effector_Treg	Nfl_pg_CSF	63	-0.1394	0.581174	0.016145	0.912327
CD4_effector_Treg	sTREM2_pg_CSF	64	-0.0514393	0.839366	0.0444443	0.761716
CD4_effector_Treg	YKL40_ng_CSF	65	0.0233536	0.926714	0.1228	0.400572
CD4_effector_rest	NP_RAVLT_total	66	-0.142342	0.453047	0.13544	0.26009
CD4_effector_rest	NP_RAVLT_recognition	67	-0.111991	0.555731	0.0450333	0.711249
CD4_effector_rest	NP_RAVLT_delayed	68	-0.119285	0.53011	0.0833484	0.489538
CD4_effector_rest	N_TMTAt	69	0.177099	0.349158	-0.0996988	0.404706
CD4_effector_rest	N_TMTBt	70	-0.0241269	0.899295	-0.132244	0.359938
CD4_effector_rest	V_MMSE	71	-0.521961	0.00309198	0.137453	0.242871
CD4_effector_rest	V_MOCA	72	-0.413257	0.0258649	0.181847	0.120988
CD4_effector_rest	CSF_AB42	73	0.0237054	0.895819	-0.0384533	0.751967
CD4_effector_rest	CSF_pTau	74	-0.0298232	0.869139	-0.097093	0.427394
CD4_effector_rest	CSF_Tau	75	-0.015122	0.933435	-0.118342	0.332808
CD4_effector_rest	Nfl_pg_CSF	76	-0.422335	0.0808197	-0.208408	0.15071
CD4_effector_rest	sTREM2_pg_CSF	77	-0.216905	0.387289	0.0105063	0.942882
CD4_effector_rest	YKL40_ng_CSF	78	-0.22534	0.368629	-0.0453972	0.756761
CD4_memory_cells	NP_RAVLT_total	79	-0.242423	0.196794	-0.0345281	0.774985
CD4_memory_cells	NP_RAVLT_recognition	80	-0.401351	0.0279319	-0.00224654	0.985274
CD4_memory_cells	NP_RAVLT_delayed	81	-0.0963839	0.612389	-0.0560953	0.642187
CD4_memory_cells	N_TMTAt	82	0.0422342	0.824629	-0.224188	0.058334
CD4_memory_cells	N_TMTBt	83	0.0154696	0.935335	-0.0904513	0.532172
CD4_memory_cells	V_MMSE	84	-0.360059	0.050649	0.135567	0.249461
CD4_memory_cells	V_MOCA	85	-0.371301	0.0473561	0.0448825	0.704159
CD4_memory_cells	CSF_AB42	86	-0.108379	0.548269	-0.0763894	0.529656
CD4_memory_cells	CSF_pTau	87	-0.282359	0.111368	-0.165961	0.172925
CD4_memory_cells	CSF_Tau	88	-0.228301	0.201293	-0.172997	0.155167
CD4_memory_cells	Nfl_pg_CSF	89	-0.239473	0.338525	-0.122943	0.400019
CD4_memory_cells	sTREM2_pg_CSF	90	-0.236565	0.3446	0.0538506	0.713254
CD4_memory_cells	YKL40_ng_CSF	91	-0.389755	0.109852	0.00777153	0.957734
CD4_memory_KLRG1negCD57neg	NP_RAVLT_total	92	-0.364404	0.047728	0.0130225	0.914165
CD4_memory_KLRG1negCD57neg	NP_RAVLT_recognition	93	-0.388274	0.0339816	-0.148469	0.219964
CD4_memory_KLRG1negCD57neg	NP_RAVLT_delayed	94	-0.173585	0.358956	-0.118226	0.32612
CD4_memory_KLRG1negCD57neg	N_TMTAt	95	-0.0313113	0.869533	-0.0184044	0.878046
CD4_memory_KLRG1negCD57neg	N_TMTBt	96	-0.0108915	0.954448	-0.133939	0.353759
CD4_memory_KLRG1negCD57neg	V_MMSE	97	-0.336952	0.0686368	0.0258628	0.826861
CD4_memory_KLRG1negCD57neg	V_MOCA	98	-0.26477	0.165128	-0.0943068	0.424157
CD4_memory_KLRG1negCD57neg	CSF_AB42	99	0.0955952	0.596672	-0.0602257	0.620416
CD4_memory_KLRG1negCD57neg	CSF_pTau	100	0.0536942	0.766642	0.00868279	0.94355
CD4_memory_KLRG1negCD57neg	CSF_Tau	101	0.126435	0.483221	0.0358542	0.769919
CD4_memory_KLRG1negCD57neg	Nfl_pg_CSF	102	0.124737	0.621904	0.0189881	0.896964
CD4_memory_KLRG1negCD57neg	sTREM2_pg_CSF	103	0.109005	0.666793	0.0254376	0.862263
CD4_memory_KLRG1negCD57neg	YKL40_ng_CSF	104	-0.284559	0.252429	0.0197738	0.892725
CD4_memory_KLRG1negCD57neg_1	NP_RAVLT_total	105	-0.259524	0.166072	0.0478676	0.691804
CD4_memory_KLRG1negCD57neg_1	NP_RAVLT_recognition	106	-0.376824	0.0401103	-0.117876	0.331123
CD4_memory_KLRG1negCD57neg_1	NP_RAVLT_delayed	107	-0.301802	0.105051	-0.0508297	0.673778
CD4_memory_KLRG1negCD57neg_1	N_TMTAt	108	0.0351628	0.853647	-0.00217601	0.985526
CD4_memory_KLRG1negCD57neg_1	N_TMTBt	109	0.0123988	0.948152	-0.072818	0.615284
CD4_memory_KLRG1negCD57neg_1	V_MMSE	110	-0.364776	0.0474845	0.0230033	0.845754
CD4_memory_KLRG1negCD57neg_1	V_MOCA	111	-0.291528	0.124927	-0.0430939	0.715435
CD4_memory_KLRG1negCD57neg_1	CSF_AB42	112	0.048927	0.786861	-0.082021	0.499663
CD4_memory_KLRG1negCD57neg_1	CSF_pTau	113	-0.0562659	0.755796	-0.0181974	0.88202
CD4_memory_KLRG1negCD57neg_1	CSF_Tau	114	0.0101283	0.955389	0.0200371	0.870191
CD4_memory_KLRG1negCD57neg_1	Nfl_pg_CSF	115	0.124476	0.622638	0.00669186	0.963602
CD4_memory_KLRG1negCD57neg_1	sTREM2_pg_CSF	116	0.0818737	0.746721	0.0400648	0.784605
CD4_memory_KLRG1negCD57neg_1	YKL40_ng_CSF	117	-0.209986	0.402975	-0.090131	0.53797
CD4_memory_KLRG1negCD57neg_2	NP_RAVLT_total	118	-0.434991	0.0162922	0.0845951	0.483043
CD4_memory_KLRG1negCD57neg_2	NP_RAVLT_recognition	119	-0.370748	0.0437051	-0.105741	0.38364
CD4_memory_KLRG1negCD57neg_2	NP_RAVLT_delayed	120	-0.133838	0.480752	-0.0770097	0.523261
CD4_memory_KLRG1negCD57neg_2	N_TMTAt	121	0.0435682	0.819179	-0.0847787	0.47891
CD4_memory_KLRG1negCD57neg_2	N_TMTBt	122	0.0481452	0.800544	-0.147348	0.307187
CD4_memory_KLRG1negCD57neg_2	V_MMSE	123	-0.32878	0.0760672	0.179627	0.125674
CD4_memory_KLRG1negCD57neg_2	V_MOCA	124	-0.226587	0.237212	0.0295132	0.802885
CD4_memory_KLRG1negCD57neg_2	CSF_AB42	125	0.0748837	0.67875	-0.0122311	0.919953
CD4_memory_KLRG1negCD57neg_2	CSF_pTau	126	0.0241463	0.893892	0.012267	0.920313
CD4_memory_KLRG1negCD57neg_2	CSF_Tau	127	0.0860043	0.634152	0.0259447	0.83241
CD4_memory_KLRG1negCD57neg_2	Nfl_pg_CSF	128	0.184413	0.463834	0.0392609	0.788826
CD4_memory_KLRG1negCD57neg_2	sTREM2_pg_CSF	129	0.0318364	0.900203	0.156737	0.282151
CD4_memory_KLRG1negCD57neg_2	YKL40_ng_CSF	130	-0.119598	0.636436	0.0031207	0.983021
CD4_memory_KLRG1posCD57neg	NP_RAVLT_total	131	-0.046774	0.806116	0.0465086	0.700133
CD4_memory_KLRG1posCD57neg	NP_RAVLT_recognition	132	-0.0572548	0.763781	0.0634332	0.601886
CD4_memory_KLRG1posCD57neg	NP_RAVLT_delayed	133	-0.220348	0.241977	0.026485	0.82646
CD4_memory_KLRG1posCD57neg	N_TMTAt	134	0.175909	0.352459	-0.283313	0.015885
CD4_memory_KLRG1posCD57neg	N_TMTBt	135	0.111281	0.558255	-0.00312789	0.9828
CD4_memory_KLRG1posCD57neg	V_MMSE	136	-0.340322	0.0657418	0.152138	0.195662
CD4_memory_KLRG1posCD57neg	V_MOCA	137	-0.128334	0.507041	0.149415	0.203879
CD4_memory_KLRG1posCD57neg	CSF_AB42	138	-0.0990784	0.583301	-0.0651402	0.592126
CD4_memory_KLRG1posCD57neg	CSF_pTau	139	-0.15083	0.402115	-0.126097	0.301871
CD4_memory_KLRG1posCD57neg	CSF_Tau	140	-0.143981	0.42406	-0.158439	0.193504
CD4_memory_KLRG1posCD57neg	Nfl_pg_CSF	141	-0.383075	0.11662	-0.109917	0.452149
CD4_memory_KLRG1posCD57neg	sTREM2_pg_CSF	142	-0.195091	0.437879	-0.0335231	0.819127
CD4_memory_KLRG1posCD57neg	YKL40_ng_CSF	143	-0.00807089	0.974644	0.0504481	0.730666
CD4_memory_KLRG1negCD57neg_3	NP_RAVLT_total	144	-0.348622	0.0590174	-0.0870653	0.470309
CD4_memory_KLRG1negCD57neg_3	NP_RAVLT_recognition	145	-0.387598	0.0343213	-0.175674	0.14576
CD4_memory_KLRG1negCD57neg_3	NP_RAVLT_delayed	146	-0.189978	0.314639	-0.165982	0.166548
CD4_memory_KLRG1negCD57neg_3	N_TMTAt	147	0.0586734	0.758099	0.00781792	0.948033
CD4_memory_KLRG1negCD57neg_3	N_TMTBt	148	0.0858327	0.652002	-0.0756658	0.601493
CD4_memory_KLRG1negCD57neg_3	V_MMSE	149	-0.31895	0.0858101	-0.0996223	0.398392
CD4_memory_KLRG1negCD57neg_3	V_MOCA	150	-0.243283	0.203481	-0.174229	0.13764
CD4_memory_KLRG1negCD57neg_3	CSF_AB42	151	0.100784	0.576803	-0.092014	0.448695
CD4_memory_KLRG1negCD57neg_3	CSF_pTau	152	0.0974973	0.589354	-0.00985382	0.935952
CD4_memory_KLRG1negCD57neg_3	CSF_Tau	153	0.108802	0.546698	0.00653859	0.957475
CD4_memory_KLRG1negCD57neg_3	Nfl_pg_CSF	154	0.0135379	0.957481	0.0420546	0.774182
CD4_memory_KLRG1negCD57neg_3	sTREM2_pg_CSF	155	-0.0253614	0.920432	-0.0723663	0.621211
CD4_memory_KLRG1negCD57neg_3	YKL40_ng_CSF	156	-0.251717	0.313635	0.0793279	0.587946
CD4_memory_KLRG1posCD57pos	NP_RAVLT_total	157	0.111737	0.556633	-0.0286403	0.812585
CD4_memory_KLRG1posCD57pos	NP_RAVLT_recognition	158	0.17568	0.353096	0.270563	0.0234904
CD4_memory_KLRG1posCD57pos	NP_RAVLT_delayed	159	0.311368	0.0939545	0.102053	0.397072
CD4_memory_KLRG1posCD57pos	N_TMTAt	160	-0.28367	0.128736	-0.252392	0.0324441
CD4_memory_KLRG1posCD57pos	N_TMTBt	161	-0.260922	0.163721	-0.00966437	0.946892
CD4_memory_KLRG1posCD57pos	V_MMSE	162	-0.153954	0.416637	0.27826	0.0163707
CD4_memory_KLRG1posCD57pos	V_MOCA	163	-0.236904	0.215955	0.20385	0.081496
CD4_memory_KLRG1posCD57pos	CSF_AB42	164	-0.0975566	0.589126	0.0843985	0.487271
CD4_memory_KLRG1posCD57pos	CSF_pTau	165	-0.226721	0.204515	-0.140331	0.25011
CD4_memory_KLRG1posCD57pos	CSF_Tau	166	-0.323075	0.0666699	-0.156122	0.200183
CD4_memory_KLRG1posCD57pos	Nfl_pg_CSF	167	-0.36564	0.13566	-0.145119	0.319791
CD4_memory_KLRG1posCD57pos	sTREM2_pg_CSF	168	-0.164305	0.514727	0.0592488	0.685925
CD4_memory_KLRG1posCD57pos	YKL40_ng_CSF	169	-0.459608	0.0549936	-0.0107681	0.941462
CD8_T_cells	NP_RAVLT_total	170	0.287656	0.12322	0.0274815	0.820038
CD8_T_cells	NP_RAVLT_recognition	171	-0.10908	0.566113	0.195361	0.105075
CD8_T_cells	NP_RAVLT_delayed	172	0.105673	0.578375	0.150045	0.211685
CD8_T_cells	N_TMTAt	173	0.0915935	0.63025	-0.200595	0.0911175
CD8_T_cells	N_TMTBt	174	-0.0665184	0.726907	-0.0403526	0.780834
CD8_T_cells	V_MMSE	175	0.131515	0.488468	0.229732	0.0489523
CD8_T_cells	V_MOCA	176	0.0490897	0.800361	0.181702	0.121291
CD8_T_cells	CSF_AB42	177	-0.325254	0.0647501	-0.116633	0.336282
CD8_T_cells	CSF_pTau	178	-0.124993	0.488266	-0.219609	0.0698186
CD8_T_cells	CSF_Tau	179	-0.0354342	0.844793	-0.216732	0.0736559
CD8_T_cells	Nfl_pg_CSF	180	-0.248377	0.320315	-0.136553	0.349486
CD8_T_cells	sTREM2_pg_CSF	181	-0.0472644	0.852262	0.111228	0.44674
CD8_T_cells	YKL40_ng_CSF	182	-0.0607754	0.810673	-0.236204	0.102268
CD8_naive	NP_RAVLT_total	183	0.0860257	0.651269	0.142581	0.235562
CD8_naive	NP_RAVLT_recognition	184	-0.0593623	0.755345	-0.00287624	0.981147
CD8_naive	NP_RAVLT_delayed	185	-0.0186965	0.921883	0.0291746	0.809154
CD8_naive	N_TMTAt	186	-0.0374327	0.84431	0.131269	0.271714
CD8_naive	N_TMTBt	187	0.125941	0.507239	0.0594349	0.681805
CD8_naive	V_MMSE	188	0.170522	0.367627	0.178412	0.128294
CD8_naive	V_MOCA	189	-0.0507085	0.793915	0.151393	0.197886
CD8_naive	CSF_AB42	190	-0.111117	0.538146	-0.00472269	0.969049
CD8_naive	CSF_pTau	191	0.0460136	0.799287	0.2624	0.0293943
CD8_naive	CSF_Tau	192	0.166468	0.3545	0.291335	0.0151514
CD8_naive	Nfl_pg_CSF	193	-0.0477287	0.850826	0.00491428	0.973266
CD8_naive	sTREM2_pg_CSF	194	-0.344067	0.16209	0.0810306	0.579933
CD8_naive	YKL40_ng_CSF	195	-0.0162576	0.948949	0.202664	0.162544
CD8_effector	NP_RAVLT_total	196	-0.0325779	0.864303	0.12979	0.28068
CD8_effector	NP_RAVLT_recognition	197	0.31796	0.086842	-0.05217	0.667982
CD8_effector	NP_RAVLT_delayed	198	0.208223	0.269516	0.0338256	0.779446
CD8_effector	N_TMTAt	199	-0.330437	0.0745128	-0.181025	0.128067
CD8_effector	N_TMTBt	200	-0.287268	0.123749	-0.223664	0.11843
CD8_effector	V_MMSE	201	-0.144238	0.446989	0.216945	0.0633623
CD8_effector	V_MOCA	202	-0.0681422	0.72542	0.0976492	0.407846
CD8_effector	CSF_AB42	203	0.488007	0.00396361	0.101738	0.402
CD8_effector	CSF_pTau	204	0.034898	0.847114	-0.0656049	0.592251
CD8_effector	CSF_Tau	205	0.0583121	0.747198	-0.0344399	0.778759
CD8_effector	Nfl_pg_CSF	206	-0.546693	0.0188905	-0.126553	0.386219
CD8_effector	sTREM2_pg_CSF	207	-0.25523	0.306702	0.321089	0.0244784
CD8_effector	YKL40_ng_CSF	208	0.0220454	0.93081	0.140241	0.336499
CD8_memory_cells	NP_RAVLT_total	209	-0.0596606	0.754153	0.145825	0.224964
CD8_memory_cells	NP_RAVLT_recognition	210	-0.301185	0.105798	0.180118	0.13568
CD8_memory_cells	NP_RAVLT_delayed	211	-0.0778946	0.682437	0.221344	0.0635885
CD8_memory_cells	N_TMTAt	212	0.0331812	0.861813	-0.26687	0.0234448
CD8_memory_cells	N_TMTBt	213	-0.117978	0.534658	-0.204399	0.154491
CD8_memory_cells	V_MMSE	214	-0.0703752	0.711725	0.225932	0.0529216
CD8_memory_cells	V_MOCA	215	0.0643756	0.740064	0.245402	0.0350801
CD8_memory_cells	CSF_AB42	216	-0.213861	0.232065	-0.197997	0.100374
CD8_memory_cells	CSF_pTau	217	-0.231004	0.195864	-0.27483	0.0222893
CD8_memory_cells	CSF_Tau	218	-0.178833	0.319366	-0.291837	0.0149697
CD8_memory_cells	Nfl_pg_CSF	219	-0.0377814	0.881682	-0.277904	0.0531888
CD8_memory_cells	sTREM2_pg_CSF	220	0.335789	0.173102	0.0887475	0.544253
CD8_memory_cells	YKL40_ng_CSF	221	0.0750554	0.767238	-0.142751	0.327836
CD8_memory_KLRG1negCD57neg	NP_RAVLT_total	222	-0.0868422	0.648169	0.0587062	0.62675
CD8_memory_KLRG1negCD57neg	NP_RAVLT_recognition	223	-0.273377	0.143814	-0.0293524	0.809392
CD8_memory_KLRG1negCD57neg	NP_RAVLT_delayed	224	0.0123019	0.948557	0.0860789	0.475372
CD8_memory_KLRG1negCD57neg	N_TMTAt	225	0.00263957	0.988955	-0.145573	0.222419
CD8_memory_KLRG1negCD57neg	N_TMTBt	226	-0.0239384	0.900078	-0.0525595	0.716977
CD8_memory_KLRG1negCD57neg	V_MMSE	227	-0.120731	0.5251	0.102431	0.38516
CD8_memory_KLRG1negCD57neg	V_MOCA	228	-0.107664	0.578274	0.0297391	0.801408
CD8_memory_KLRG1negCD57neg	CSF_AB42	229	0.139421	0.439036	0.0238019	0.844936
CD8_memory_KLRG1negCD57neg	CSF_pTau	230	0.060341	0.738703	0.00565301	0.963231
CD8_memory_KLRG1negCD57neg	CSF_Tau	231	0.122088	0.498507	-0.0365834	0.765373
CD8_memory_KLRG1negCD57neg	Nfl_pg_CSF	232	0.448688	0.061806	-0.101084	0.489506
CD8_memory_KLRG1negCD57neg	sTREM2_pg_CSF	233	0.269883	0.278776	0.154417	0.289424
CD8_memory_KLRG1negCD57neg	YKL40_ng_CSF	234	-0.0305957	0.904075	0.131779	0.366746
CD8_memory_KLRG1posCD57neg	NP_RAVLT_total	235	0.0147718	0.938246	0.118176	0.326327
CD8_memory_KLRG1posCD57neg	NP_RAVLT_recognition	236	-0.162652	0.390471	0.194079	0.107422
CD8_memory_KLRG1posCD57neg	NP_RAVLT_delayed	237	-0.0692472	0.716154	0.191393	0.109843
CD8_memory_KLRG1posCD57neg	N_TMTAt	238	0.0121468	0.949204	-0.271144	0.0212335
CD8_memory_KLRG1posCD57neg	N_TMTBt	239	-0.174189	0.35726	-0.186699	0.194213
CD8_memory_KLRG1posCD57neg	V_MMSE	240	-0.0220935	0.907745	0.243446	0.0366087
CD8_memory_KLRG1posCD57neg	V_MOCA	241	0.14772	0.44444	0.243774	0.0363484
CD8_memory_KLRG1posCD57neg	CSF_AB42	242	-0.2737	0.123253	-0.224555	0.0616404
CD8_memory_KLRG1posCD57neg	CSF_pTau	243	-0.275866	0.120195	-0.340786	0.00416515
CD8_memory_KLRG1posCD57neg	CSF_Tau	244	-0.22598	0.206038	-0.346278	0.00356138
CD8_memory_KLRG1posCD57neg	Nfl_pg_CSF	245	-0.24599	0.325139	-0.329449	0.0208024
CD8_memory_KLRG1posCD57neg	sTREM2_pg_CSF	246	0.361454	0.140537	0.0226283	0.87735
CD8_memory_KLRG1posCD57neg	YKL40_ng_CSF	247	0.245347	0.326445	-0.166785	0.252044
CD8_memory_KLRG1posCD57neg_1	NP_RAVLT_total	248	0.000281453	0.998822	0.106053	0.378729
CD8_memory_KLRG1posCD57neg_1	NP_RAVLT_recognition	249	-0.113004	0.552139	0.157952	0.191573
CD8_memory_KLRG1posCD57neg_1	NP_RAVLT_delayed	250	0.00900975	0.962312	0.157178	0.190517
CD8_memory_KLRG1posCD57neg_1	N_TMTAt	251	-0.0495937	0.794668	-0.245936	0.0373048
CD8_memory_KLRG1posCD57neg_1	N_TMTBt	252	-0.241387	0.198773	-0.156628	0.277374
CD8_memory_KLRG1posCD57neg_1	V_MMSE	253	0.0151861	0.936517	0.173049	0.140365
CD8_memory_KLRG1posCD57neg_1	V_MOCA	254	0.00728919	0.970065	0.203874	0.0814595
CD8_memory_KLRG1posCD57neg_1	CSF_AB42	255	-0.136646	0.448288	-0.253954	0.0338895
CD8_memory_KLRG1posCD57neg_1	CSF_pTau	256	-0.281943	0.111918	-0.332414	0.00526065
CD8_memory_KLRG1posCD57neg_1	CSF_Tau	257	-0.26571	0.135033	-0.364149	0.0020984
CD8_memory_KLRG1posCD57neg_1	Nfl_pg_CSF	258	-0.0211191	0.933711	-0.338843	0.0172377
CD8_memory_KLRG1posCD57neg_1	sTREM2_pg_CSF	259	0.351737	0.152321	-0.0413197	0.778027
CD8_memory_KLRG1posCD57neg_1	YKL40_ng_CSF	260	0.267337	0.283513	-0.196095	0.176893
CD8_memory_KLRG1posCD57neg_2	NP_RAVLT_total	261	0.057096	0.764418	-0.0258556	0.830522
CD8_memory_KLRG1posCD57neg_2	NP_RAVLT_recognition	262	-0.0945042	0.619372	0.0100221	0.934374
CD8_memory_KLRG1posCD57neg_2	NP_RAVLT_delayed	263	-0.0721324	0.704842	-0.004662	0.969221
CD8_memory_KLRG1posCD57neg_2	N_TMTAt	264	0.100037	0.598913	-0.139921	0.241088
CD8_memory_KLRG1posCD57neg_2	N_TMTBt	265	0.115152	0.544558	-0.0967386	0.503933
CD8_memory_KLRG1posCD57neg_2	V_MMSE	266	0.00199173	0.991666	0.152911	0.193376
CD8_memory_KLRG1posCD57neg_2	V_MOCA	267	0.28493	0.134093	0.0840837	0.476301
CD8_memory_KLRG1posCD57neg_2	CSF_AB42	268	-0.216933	0.225268	-0.0870655	0.473566
CD8_memory_KLRG1posCD57neg_2	CSF_pTau	269	-0.0381403	0.8331	-0.253868	0.0353018
CD8_memory_KLRG1posCD57neg_2	CSF_Tau	270	-0.00929931	0.959037	-0.215271	0.075667
CD8_memory_KLRG1posCD57neg_2	Nfl_pg_CSF	271	-0.236526	0.344682	-0.278529	0.0526345
CD8_memory_KLRG1posCD57neg_2	sTREM2_pg_CSF	272	0.167959	0.505289	0.0118526	0.935578
CD8_memory_KLRG1posCD57neg_2	YKL40_ng_CSF	273	0.0670249	0.791591	-0.192908	0.184174
CD8_memory_KLRG1posCD57pos	NP_RAVLT_total	274	-0.18214	0.335387	0.194884	0.103392
CD8_memory_KLRG1posCD57pos	NP_RAVLT_recognition	275	-0.334964	0.0703906	0.120313	0.321153
CD8_memory_KLRG1posCD57pos	NP_RAVLT_delayed	276	-0.14524	0.443805	0.175334	0.143597
CD8_memory_KLRG1posCD57pos	N_TMTAt	277	0.279288	0.135007	-0.111332	0.351827
CD8_memory_KLRG1posCD57pos	N_TMTBt	278	0.0054694	0.977116	-0.183008	0.203335
CD8_memory_KLRG1posCD57pos	V_MMSE	279	-0.281459	0.131873	0.129138	0.272826
CD8_memory_KLRG1posCD57pos	V_MOCA	280	-0.317852	0.0929013	0.254267	0.0288069
CD8_memory_KLRG1posCD57pos	CSF_AB42	281	-0.452583	0.00817952	-0.0461973	0.704125
CD8_memory_KLRG1posCD57pos	CSF_pTau	282	-0.354694	0.0428281	-0.180051	0.138761
CD8_memory_KLRG1posCD57pos	CSF_Tau	283	-0.345652	0.0488081	-0.195884	0.106727
CD8_memory_KLRG1posCD57pos	Nfl_pg_CSF	284	-0.314637	0.203496	-0.139133	0.340369
CD8_memory_KLRG1posCD57pos	sTREM2_pg_CSF	285	-0.11444	0.651152	0.0566644	0.698962
CD8_memory_KLRG1posCD57pos	YKL40_ng_CSF	286	-0.147719	0.558582	-0.186539	0.199365
CD8_TEMRAs	NP_RAVLT_total	287	0.36859	0.0450422	-0.0623445	0.605504
CD8_TEMRAs	NP_RAVLT_recognition	288	0.10784	0.57056	0.161919	0.180515
CD8_TEMRAs	NP_RAVLT_delayed	289	0.155247	0.412685	0.0838278	0.487035
CD8_TEMRAs	N_TMTAt	290	-0.0599064	0.753171	-0.117895	0.323981
CD8_TEMRAs	N_TMTBt	291	-0.104689	0.581938	0.0500962	0.729725
CD8_TEMRAs	V_MMSE	292	0.258234	0.168263	0.148364	0.207114
CD8_TEMRAs	V_MOCA	293	0.0748878	0.699433	0.079329	0.501675
CD8_TEMRAs	CSF_AB42	294	-0.272997	0.124259	-0.0349528	0.773915
CD8_TEMRAs	CSF_pTau	295	-0.00553216	0.975625	-0.175823	0.14843
CD8_TEMRAs	CSF_Tau	296	-0.0072443	0.968084	-0.169463	0.16391
CD8_TEMRAs	Nfl_pg_CSF	297	-0.204027	0.416754	-0.0242789	0.86848
CD8_TEMRAs	sTREM2_pg_CSF	298	-0.242959	0.331325	0.0702494	0.63148
CD8_TEMRAs	YKL40_ng_CSF	299	-0.158521	0.529836	-0.20717	0.153204
CD8_TEMRA_CD57neg	NP_RAVLT_total	300	0.323666	0.0810236	-0.0466128	0.699493
CD8_TEMRA_CD57neg	NP_RAVLT_recognition	301	0.113456	0.550541	0.223411	0.0630114
CD8_TEMRA_CD57neg	NP_RAVLT_delayed	302	0.0864866	0.649518	0.107147	0.373801
CD8_TEMRA_CD57neg	N_TMTAt	303	-0.217719	0.247781	-0.212946	0.0725029
CD8_TEMRA_CD57neg	N_TMTBt	304	-0.245606	0.190798	0.0158122	0.913212
CD8_TEMRA_CD57neg	V_MMSE	305	0.292653	0.116554	0.166132	0.157174
CD8_TEMRA_CD57neg	V_MOCA	306	0.130361	0.500296	0.110325	0.349401
CD8_TEMRA_CD57neg	CSF_AB42	307	-0.00206312	0.990909	-0.153221	0.205389
CD8_TEMRA_CD57neg	CSF_pTau	308	-0.0419599	0.816655	-0.291248	0.0151831
CD8_TEMRA_CD57neg	CSF_Tau	309	-0.0330412	0.855161	-0.296481	0.0133738
CD8_TEMRA_CD57neg	Nfl_pg_CSF	310	0.404838	0.0956117	-0.163346	0.262094
CD8_TEMRA_CD57neg	sTREM2_pg_CSF	311	0.322069	0.192444	-0.0938403	0.5213
CD8_TEMRA_CD57neg	YKL40_ng_CSF	312	0.161219	0.522762	-0.311069	0.0295879
CD8_TEMRA_CD57pos	NP_RAVLT_total	313	0.238288	0.204776	-0.0561694	0.641746
CD8_TEMRA_CD57pos	NP_RAVLT_recognition	314	0.0327545	0.863574	0.160669	0.183946
CD8_TEMRA_CD57pos	NP_RAVLT_delayed	315	0.0555285	0.770712	0.0905675	0.452571
CD8_TEMRA_CD57pos	N_TMTAt	316	0.0431583	0.820853	-0.0953967	0.425381
CD8_TEMRA_CD57pos	N_TMTBt	317	0.0560365	0.768671	0.0705136	0.626541
CD8_TEMRA_CD57pos	V_MMSE	318	0.121942	0.52092	0.152641	0.194173
CD8_TEMRA_CD57pos	V_MOCA	319	-0.0277921	0.886204	0.0954922	0.41833
CD8_TEMRA_CD57pos	CSF_AB42	320	-0.366603	0.0358651	0.0249993	0.83724
CD8_TEMRA_CD57pos	CSF_pTau	321	-0.0256868	0.887165	-0.122491	0.316017
CD8_TEMRA_CD57pos	CSF_Tau	322	-0.0309826	0.864098	-0.113938	0.35124
CD8_TEMRA_CD57pos	Nfl_pg_CSF	323	-0.326969	0.185379	-0.0177241	0.90379
CD8_TEMRA_CD57pos	sTREM2_pg_CSF	324	-0.355818	0.147292	0.0923774	0.527844
CD8_TEMRA_CD57pos	YKL40_ng_CSF	325	-0.315537	0.202135	-0.13945	0.339258
CD8_TEMRA_CD57pos_1	NP_RAVLT_total	326	0.0984172	0.604872	0.0952032	0.429671
CD8_TEMRA_CD57pos_1	NP_RAVLT_recognition	327	-0.134678	0.477975	0.194696	0.106287
CD8_TEMRA_CD57pos_1	NP_RAVLT_delayed	328	-0.0858843	0.651806	0.0476898	0.692892
CD8_TEMRA_CD57pos_1	N_TMTAt	329	0.0906286	0.633873	-0.150204	0.207895
CD8_TEMRA_CD57pos_1	N_TMTBt	330	0.233657	0.213979	-0.121386	0.401059
CD8_TEMRA_CD57pos_1	V_MMSE	331	0.00674241	0.971792	0.229126	0.0495685
CD8_TEMRA_CD57pos_1	V_MOCA	332	-0.100305	0.604662	0.249597	0.0319826
CD8_TEMRA_CD57pos_1	CSF_AB42	333	-0.36838	0.0349098	0.0615658	0.612644
CD8_TEMRA_CD57pos_1	CSF_pTau	334	-0.0755383	0.676093	0.0710578	0.561779
CD8_TEMRA_CD57pos_1	CSF_Tau	335	0.0439554	0.808094	0.0704441	0.565171
CD8_TEMRA_CD57pos_1	Nfl_pg_CSF	336	-0.242675	0.331908	-0.0178752	0.902974
CD8_TEMRA_CD57pos_1	sTREM2_pg_CSF	337	-0.496235	0.0362069	0.209034	0.14946
CD8_TEMRA_CD57pos_1	YKL40_ng_CSF	338	-0.23496	0.347979	-0.0218473	0.881553
CD8_TEMRA_CD57pos_2	NP_RAVLT_total	339	0.29365	0.115258	-0.0924024	0.443427
CD8_TEMRA_CD57pos_2	NP_RAVLT_recognition	340	0.0717367	0.70639	0.126303	0.297468
CD8_TEMRA_CD57pos_2	NP_RAVLT_delayed	341	0.101401	0.593915	0.0988873	0.411952
CD8_TEMRA_CD57pos_2	N_TMTAt	342	0.0342333	0.857476	-0.117834	0.324235
CD8_TEMRA_CD57pos_2	N_TMTBt	343	0.00368327	0.984588	0.0964808	0.505076
CD8_TEMRA_CD57pos_2	V_MMSE	344	0.189116	0.316881	0.122813	0.297208
CD8_TEMRA_CD57pos_2	V_MOCA	345	0.0306743	0.874491	0.0696666	0.555318
CD8_TEMRA_CD57pos_2	CSF_AB42	346	-0.354847	0.042732	-0.00651954	0.957282
CD8_TEMRA_CD57pos_2	CSF_pTau	347	-0.00403906	0.982202	-0.173614	0.153677
CD8_TEMRA_CD57pos_2	CSF_Tau	348	-0.0376097	0.83539	-0.166827	0.170662
CD8_TEMRA_CD57pos_2	Nfl_pg_CSF	349	-0.307338	0.214749	0.0101961	0.944566
CD8_TEMRA_CD57pos_2	sTREM2_pg_CSF	350	-0.229174	0.360319	0.0799938	0.584806
CD8_TEMRA_CD57pos_2	YKL40_ng_CSF	351	-0.270279	0.278044	-0.129736	0.374288
DNs	NP_RAVLT_total	352	-0.0587967	0.757606	0.0295071	0.807021
DNs	NP_RAVLT_recognition	353	-0.301705	0.105168	-0.129067	0.286934
DNs	NP_RAVLT_delayed	354	-0.21511	0.253632	-0.123886	0.303328
DNs	N_TMTAt	355	0.107494	0.571806	0.0524484	0.661711
DNs	N_TMTBt	356	0.122543	0.518854	-0.00498907	0.972569
DNs	V_MMSE	357	0.240206	0.201046	-0.115958	0.325188
DNs	V_MOCA	358	0.281097	0.139639	-0.130187	0.268917
DNs	CSF_AB42	359	-0.324109	0.0657538	-0.0742051	0.541525
DNs	CSF_pTau	360	-0.096695	0.592436	0.0928506	0.447957
DNs	CSF_Tau	361	0.0638371	0.724136	0.0706256	0.564167
DNs	Nfl_pg_CSF	362	0.127667	0.613676	0.092745	0.526196
DNs	sTREM2_pg_CSF	363	-0.194574	0.439119	0.138821	0.341463
DNs	YKL40_ng_CSF	364	0.457508	0.0562575	0.174145	0.231416
GDs	NP_RAVLT_total	365	-0.113203	0.551435	-0.0948663	0.431314
GDs	NP_RAVLT_recognition	366	0.157228	0.406673	0.0371312	0.760234
GDs	NP_RAVLT_delayed	367	-0.113279	0.551165	0.05361	0.657023
GDs	N_TMTAt	368	-0.0520089	0.784896	0.0220895	0.853874
GDs	N_TMTBt	369	-0.042519	0.823465	0.0341151	0.814056
GDs	V_MMSE	370	0.155536	0.411806	0.0127465	0.914164
GDs	V_MOCA	371	0.0369808	0.848955	-0.0345264	0.770258
GDs	CSF_AB42	372	-0.307208	0.082024	0.141975	0.241033
GDs	CSF_pTau	373	-0.110705	0.539665	-0.0925738	0.449317
GDs	CSF_Tau	374	-0.0501516	0.781653	-0.0739891	0.54571
GDs	Nfl_pg_CSF	375	-0.153501	0.54311	-0.215453	0.137077
GDs	sTREM2_pg_CSF	376	-0.0130112	0.959134	0.126653	0.385843
GDs	YKL40_ng_CSF	377	0.0744467	0.769077	0.121578	0.405312
GD1	NP_RAVLT_total	378	0.00251982	0.989456	-0.0243535	0.840235
GD1	NP_RAVLT_recognition	379	0.172299	0.362582	0.107034	0.377817
GD1	NP_RAVLT_delayed	380	-0.0193001	0.919369	0.0843161	0.484492
GD1	N_TMTAt	381	-0.000484752	0.997972	-0.0948057	0.428267
GD1	N_TMTBt	382	0.0611932	0.748038	0.0641123	0.658249
GD1	V_MMSE	383	0.141862	0.454588	-0.0124965	0.915842
GD1	V_MOCA	384	-0.122981	0.525062	-0.0516024	0.662376
GD1	CSF_AB42	385	-0.344732	0.0494527	-0.092432	0.446628
GD1	CSF_pTau	386	-0.280248	0.114183	-0.232393	0.0546642
GD1	CSF_Tau	387	-0.26068	0.142861	-0.25833	0.0320994
GD1	Nfl_pg_CSF	388	-0.0698642	0.782959	-0.067664	0.644117
GD1	sTREM2_pg_CSF	389	-0.218178	0.384441	0.181663	0.211577
GD1	YKL40_ng_CSF	390	-0.0636556	0.801866	-0.058682	0.688777
GD2	NP_RAVLT_total	391	-0.227976	0.225645	-0.00539474	0.964386
GD2	NP_RAVLT_recognition	392	0.0915023	0.630592	0.0162097	0.894046
GD2	NP_RAVLT_delayed	393	-0.229447	0.222583	0.117469	0.32925
GD2	N_TMTAt	394	-0.177052	0.349288	0.00308068	0.97951
GD2	N_TMTBt	395	-0.200945	0.286983	-0.120259	0.405479
GD2	V_MMSE	396	0.189364	0.316236	0.0737343	0.532405
GD2	V_MOCA	397	0.174744	0.3646	0.0292454	0.804639
GD2	CSF_AB42	398	-0.196297	0.27358	0.176475	0.143904
GD2	CSF_pTau	399	0.0604863	0.738096	-0.0429867	0.725803
GD2	CSF_Tau	400	0.122191	0.498145	0.00817652	0.946837
GD2	Nfl_pg_CSF	401	0.149193	0.554619	-0.245537	0.0890316
GD2	sTREM2_pg_CSF	402	0.302484	0.222452	-0.139793	0.338061
GD2	YKL40_ng_CSF	403	0.373088	0.127278	0.0598685	0.682813
GD3	NP_RAVLT_total	404	-0.171799	0.363999	-0.0569954	0.636847
GD3	NP_RAVLT_recognition	405	0.214427	0.25518	-0.018557	0.878811
GD3	NP_RAVLT_delayed	406	-0.109313	0.565277	-0.0323869	0.788605
GD3	N_TMTAt	407	-0.0983106	0.605265	0.0923785	0.440238
GD3	N_TMTBt	408	-0.0836173	0.660444	-0.0707776	0.625246
GD3	V_MMSE	409	-0.0339898	0.858479	-0.059066	0.617152
GD3	V_MOCA	410	0.00804815	0.966949	-0.0124012	0.916481
GD3	CSF_AB42	411	-0.194843	0.27722	0.237081	0.0481416
GD3	CSF_pTau	412	-0.0280222	0.87698	0.0690534	0.572894
GD3	CSF_Tau	413	-0.0507163	0.779255	0.0666393	0.586414
GD3	Nfl_pg_CSF	414	-0.41651	0.0855445	-0.197392	0.173991
GD3	sTREM2_pg_CSF	415	0.000915459	0.997124	0.0079612	0.956704
GD3	YKL40_ng_CSF	416	-0.0983396	0.69786	0.155167	0.287059
NKT_cells	NP_RAVLT_total	417	0.254938	0.173954	-0.443229	0.000108394
NKT_cells	NP_RAVLT_recognition	418	0.162599	0.390627	-0.1942	0.107199
NKT_cells	NP_RAVLT_delayed	419	0.000241875	0.998988	-0.277224	0.0192555
NKT_cells	N_TMTAt	420	-0.272599	0.145004	0.140033	0.24071
NKT_cells	N_TMTBt	421	-0.108574	0.567928	0.253038	0.076233
NKT_cells	V_MMSE	422	0.312163	0.0930738	-0.278177	0.016404
NKT_cells	V_MOCA	423	-0.080542	0.677901	-0.377707	0.000907782
NKT_cells	CSF_AB42	424	-0.0678577	0.7075	0.0527347	0.664602
NKT_cells	CSF_pTau	425	-0.057979	0.748596	-0.097823	0.423911
NKT_cells	CSF_Tau	426	-0.138612	0.441723	-0.119601	0.327655
NKT_cells	Nfl_pg_CSF	427	0.234832	0.34825	-0.0757443	0.60497
NKT_cells	sTREM2_pg_CSF	428	-0.183672	0.465663	-0.305444	0.0328258
NKT_cells	YKL40_ng_CSF	429	0.437931	0.0691136	-0.229863	0.112091
DP	NP_RAVLT_total	430	-0.160191	0.397777	0.129682	0.281085
DP	NP_RAVLT_recognition	431	-0.146318	0.440392	0.0600108	0.621665
DP	NP_RAVLT_delayed	432	0.00112931	0.995274	0.212592	0.0750856
DP	N_TMTAt	433	0.113688	0.54972	-0.107328	0.369525
DP	N_TMTBt	434	0.154669	0.414451	-0.0503824	0.72824
DP	V_MMSE	435	-0.129739	0.494409	0.0611328	0.604866
DP	V_MOCA	436	-0.103867	0.591826	0.11938	0.311017
DP	CSF_AB42	437	0.0143156	0.936977	0.0795849	0.512528
DP	CSF_pTau	438	-0.0981232	0.586955	-0.0667526	0.585776
DP	CSF_Tau	439	-0.0402133	0.824166	-0.0816316	0.504894
DP	Nfl_pg_CSF	440	0.160964	0.52343	-0.0330109	0.821845
DP	sTREM2_pg_CSF	441	0.042869	0.865878	0.0947963	0.517046
DP	YKL40_ng_CSF	442	0.0851268	0.736988	0.126692	0.385694
B_cells	NP_RAVLT_total	443	0.00507732	0.978756	-0.174564	0.145393
B_cells	NP_RAVLT_recognition	444	0.0176833	0.926105	-0.333148	0.00483065
B_cells	NP_RAVLT_delayed	445	-0.167051	0.377604	-0.230172	0.0534766
B_cells	N_TMTAt	446	0.0158751	0.933643	0.0924556	0.439855
B_cells	N_TMTBt	447	-0.0585912	0.758428	-0.0559464	0.699572
B_cells	V_MMSE	448	-0.058828	0.757481	-0.343946	0.00269553
B_cells	V_MOCA	449	-0.129102	0.504482	-0.239757	0.0396408
B_cells	CSF_AB42	450	-0.0183749	0.919158	0.0976358	0.421342
B_cells	CSF_pTau	451	-0.247495	0.164941	0.143279	0.240196
B_cells	CSF_Tau	452	-0.178945	0.319058	0.0968429	0.428592
B_cells	Nfl_pg_CSF	453	0.236096	0.345586	-0.131419	0.36807
B_cells	sTREM2_pg_CSF	454	0.321666	0.193032	-0.321826	0.0241339
B_cells	YKL40_ng_CSF	455	0.0487072	0.847801	-0.00589563	0.96793
ABCs	NP_RAVLT_total	456	0.165831	0.381147	-0.00728154	0.951943
ABCs	NP_RAVLT_recognition	457	-0.228975	0.223563	-0.106633	0.37962
ABCs	NP_RAVLT_delayed	458	0.0388099	0.838655	-0.0120638	0.920463
ABCs	N_TMTAt	459	-0.174808	0.355528	-0.142475	0.232525
ABCs	N_TMTBt	460	-0.169735	0.369876	-0.111561	0.44052
ABCs	V_MMSE	461	0.19362	0.305278	-0.127575	0.278722
ABCs	V_MOCA	462	-0.0499188	0.797058	-0.158986	0.176059
ABCs	CSF_AB42	463	-0.0478541	0.791431	0.028308	0.816053
ABCs	CSF_pTau	464	-0.219927	0.218774	-0.321338	0.00709653
ABCs	CSF_Tau	465	-0.0617527	0.73281	-0.372796	0.00160687
ABCs	Nfl_pg_CSF	466	0.330352	0.180603	-0.38354	0.00652092
ABCs	sTREM2_pg_CSF	467	0.114152	0.651977	-0.366769	0.00953832
ABCs	YKL40_ng_CSF	468	-0.060445	0.811685	-0.226376	0.117793
Bregs	NP_RAVLT_total	469	0.141427	0.455988	-0.122239	0.309851
Bregs	NP_RAVLT_recognition	470	-0.13685	0.470841	-0.164635	0.173215
Bregs	NP_RAVLT_delayed	471	-0.00667328	0.972081	0.0418301	0.72907
Bregs	N_TMTAt	472	-0.255382	0.173179	-0.0876391	0.464145
Bregs	N_TMTBt	473	-0.205815	0.275215	-0.101911	0.481288
Bregs	V_MMSE	474	0.0937006	0.622368	-0.215165	0.0656158
Bregs	V_MOCA	475	-0.00513234	0.97892	-0.221423	0.0579695
Bregs	CSF_AB42	476	-0.12018	0.505295	-0.120248	0.321415
Bregs	CSF_pTau	477	-0.396697	0.0222733	0.086714	0.478649
Bregs	CSF_Tau	478	-0.22301	0.212221	0.0699983	0.567641
Bregs	Nfl_pg_CSF	479	0.0257266	0.91929	-0.0866886	0.553668
Bregs	sTREM2_pg_CSF	480	0.0676688	0.789632	-0.172693	0.235392
Bregs	YKL40_ng_CSF	481	0.124987	0.6212	0.264853	0.0659001
ASCs	NP_RAVLT_total	482	-0.0688725	0.717628	-0.223144	0.0614104
ASCs	NP_RAVLT_recognition	483	-0.188932	0.317362	-0.210808	0.0798194
ASCs	NP_RAVLT_delayed	484	-0.0641789	0.736167	-0.210862	0.0775431
ASCs	N_TMTAt	485	0.291478	0.118097	0.0365524	0.760495
ASCs	N_TMTBt	486	0.155869	0.410793	-0.0591009	0.683499
ASCs	V_MMSE	487	-0.0768811	0.686359	-0.112476	0.340024
ASCs	V_MOCA	488	0.0646401	0.739033	-0.152622	0.194228
ASCs	CSF_AB42	489	0.207857	0.245747	0.116527	0.336724
ASCs	CSF_pTau	490	0.160903	0.371042	-0.0395735	0.746814
ASCs	CSF_Tau	491	0.140194	0.436477	-0.00854691	0.944432
ASCs	Nfl_pg_CSF	492	0.507079	0.0317273	-0.0068952	0.962497
ASCs	sTREM2_pg_CSF	493	0.128015	0.612701	0.111134	0.447127
ASCs	YKL40_ng_CSF	494	0.35179	0.152256	0.0703363	0.631057
CD27neg_B_cells	NP_RAVLT_total	495	0.0230969	0.903575	-0.0902232	0.454298
CD27neg_B_cells	NP_RAVLT_recognition	496	0.274907	0.141496	-0.284623	0.016937
CD27neg_B_cells	NP_RAVLT_delayed	497	-0.00376926	0.984229	-0.342117	0.00349772
CD27neg_B_cells	N_TMTAt	498	0.0612449	0.747831	0.141508	0.235741
CD27neg_B_cells	N_TMTBt	499	-0.0404041	0.832119	-0.102817	0.477381
CD27neg_B_cells	V_MMSE	500	-0.3682	0.0452869	-0.211356	0.0706563
CD27neg_B_cells	V_MOCA	501	-0.0931897	0.630647	-0.141559	0.228946
CD27neg_B_cells	CSF_AB42	502	0.259894	0.144112	0.099152	0.414132
CD27neg_B_cells	CSF_pTau	503	-0.0845113	0.640071	0.245037	0.0424285
CD27neg_B_cells	CSF_Tau	504	-0.134936	0.454043	0.22267	0.0659135
CD27neg_B_cells	Nfl_pg_CSF	505	-0.103052	0.684074	0.140979	0.333936
CD27neg_B_cells	sTREM2_pg_CSF	506	0.183017	0.467283	-0.122325	0.402411
CD27neg_B_cells	YKL40_ng_CSF	507	-0.231875	0.354528	-0.0687603	0.638746
CD27pos_B_cells	NP_RAVLT_total	508	0.117952	0.534751	-0.0235109	0.845693
CD27pos_B_cells	NP_RAVLT_recognition	509	-0.162908	0.389715	-0.17384	0.15008
CD27pos_B_cells	NP_RAVLT_delayed	510	-0.114241	0.547767	-0.00640172	0.957744
CD27pos_B_cells	N_TMTAt	511	-0.0494949	0.795069	-0.0217826	0.855882
CD27pos_B_cells	N_TMTBt	512	-0.209043	0.267592	-0.139544	0.333791
CD27pos_B_cells	V_MMSE	513	0.079332	0.676888	-0.272383	0.0188836
CD27pos_B_cells	V_MOCA	514	-0.0451707	0.816018	-0.232348	0.0463652
CD27pos_B_cells	CSF_AB42	515	-0.0788417	0.662744	0.040088	0.741783
CD27pos_B_cells	CSF_pTau	516	-0.226693	0.204573	-0.0722041	0.555469
CD27pos_B_cells	CSF_Tau	517	-0.0956179	0.596584	-0.128044	0.294404
CD27pos_B_cells	Nfl_pg_CSF	518	0.232181	0.353875	-0.319692	0.0251429
CD27pos_B_cells	sTREM2_pg_CSF	519	0.258937	0.299485	-0.469058	0.00067472
CD27pos_B_cells	YKL40_ng_CSF	520	0.184862	0.462727	-0.0383524	0.793605
Monocytes	NP_RAVLT_total	521	-0.27477	0.141702	0.277778	0.0190059
Monocytes	NP_RAVLT_recognition	522	-0.146034	0.441291	0.115161	0.342457
Monocytes	NP_RAVLT_delayed	523	-0.242053	0.1975	0.14619	0.223793
Monocytes	N_TMTAt	524	0.0421243	0.825078	-0.0269315	0.82232
Monocytes	N_TMTBt	525	0.229651	0.222161	-0.228295	0.110803
Monocytes	V_MMSE	526	-0.227348	0.226962	0.0319653	0.78688
Monocytes	V_MOCA	527	0.0439982	0.820715	0.0890739	0.450429
Monocytes	CSF_AB42	528	-0.0471968	0.794234	0.0881103	0.468254
Monocytes	CSF_pTau	529	-0.0666246	0.712589	-0.0410555	0.737668
Monocytes	CSF_Tau	530	0.0126408	0.944338	-0.0094912	0.938304
Monocytes	Nfl_pg_CSF	531	-0.0133738	0.957996	0.241373	0.0947618
Monocytes	sTREM2_pg_CSF	532	-0.115399	0.648408	0.0447986	0.759873
Monocytes	YKL40_ng_CSF	533	0.172684	0.493209	-0.0431217	0.768608
Monocytes_CD16	NP_RAVLT_total	534	-0.135036	0.476795	0.1872	0.117999
Monocytes_CD16	NP_RAVLT_recognition	535	0.0391466	0.837274	0.0209587	0.863269
Monocytes_CD16	NP_RAVLT_delayed	536	-0.326804	0.0779543	-0.0229837	0.849112
Monocytes_CD16	N_TMTAt	537	0.310363	0.0950764	0.0842121	0.481864
Monocytes_CD16	N_TMTBt	538	0.3174	0.0874303	-0.16569	0.250169
Monocytes_CD16	V_MMSE	539	-0.136754	0.471154	-0.00686374	0.953717
Monocytes_CD16	V_MOCA	540	-0.108724	0.574517	-0.0320141	0.786563
Monocytes_CD16	CSF_AB42	541	-0.0651567	0.718662	0.17702	0.142651
Monocytes_CD16	CSF_pTau	542	0.179907	0.316419	-0.0546066	0.655856
Monocytes_CD16	CSF_Tau	543	0.202462	0.258493	-0.0107717	0.930001
Monocytes_CD16	Nfl_pg_CSF	544	0.176292	0.484077	0.227292	0.116275
Monocytes_CD16	sTREM2_pg_CSF	545	-0.0509975	0.840729	-0.0612731	0.675777
Monocytes_CD16	YKL40_ng_CSF	546	0.221144	0.377849	-0.0591406	0.68647
Monocytes_CD14	NP_RAVLT_total	547	-0.270399	0.148405	0.287996	0.0148727
Monocytes_CD14	NP_RAVLT_recognition	548	-0.184949	0.327858	0.123029	0.310268
Monocytes_CD14	NP_RAVLT_delayed	549	-0.190294	0.313821	0.181746	0.129292
Monocytes_CD14	N_TMTAt	550	-0.00871541	0.963542	-0.0452013	0.706154
Monocytes_CD14	N_TMTBt	551	0.200208	0.288793	-0.244668	0.0868154
Monocytes_CD14	V_MMSE	552	-0.208603	0.268623	0.0355011	0.763958
Monocytes_CD14	V_MOCA	553	0.0757279	0.696218	0.104871	0.373878
Monocytes_CD14	CSF_AB42	554	-0.0514418	0.776177	0.0599777	0.621859
Monocytes_CD14	CSF_pTau	555	-0.103566	0.566272	-0.0372169	0.76143
Monocytes_CD14	CSF_Tau	556	-0.0187241	0.917627	-0.012083	0.921504
Monocytes_CD14	Nfl_pg_CSF	557	0.0351592	0.889845	0.228096	0.114954
Monocytes_CD14	sTREM2_pg_CSF	558	-0.122282	0.628831	0.0560119	0.702267
Monocytes_CD14	YKL40_ng_CSF	559	0.172842	0.492806	-0.0386858	0.79185
Monocytes_CD14posCD69neg	NP_RAVLT_total	560	-0.0747873	0.694488	0.190903	0.110773
Monocytes_CD14posCD69neg	NP_RAVLT_recognition	561	-0.104871	0.581276	0.0606877	0.617732
Monocytes_CD14posCD69neg	NP_RAVLT_delayed	562	-0.0849952	0.655188	0.0989088	0.41185
Monocytes_CD14posCD69neg	N_TMTAt	563	0.205876	0.275072	0.0137014	0.909055
Monocytes_CD14posCD69neg	N_TMTBt	564	0.194572	0.302859	-0.273936	0.0542254
Monocytes_CD14posCD69neg	V_MMSE	565	-0.311311	0.0940177	-0.0893352	0.449096
Monocytes_CD14posCD69neg	V_MOCA	566	0.16672	0.38737	-0.0066106	0.955422
Monocytes_CD14posCD69neg	CSF_AB42	567	0.100258	0.578802	0.00149769	0.990182
Monocytes_CD14posCD69neg	CSF_pTau	568	0.0484377	0.788944	-0.0307482	0.801963
Monocytes_CD14posCD69neg	CSF_Tau	569	0.0399739	0.825197	-0.0450473	0.713215
Monocytes_CD14posCD69neg	Nfl_pg_CSF	570	-0.407566	0.093185	0.181312	0.212478
Monocytes_CD14posCD69neg	sTREM2_pg_CSF	571	0.437221	0.0696179	-0.093851	0.521253
Monocytes_CD14posCD69neg	YKL40_ng_CSF	572	0.0992728	0.695123	-0.11073	0.448788
Monocytes_CD14posCD69pos	NP_RAVLT_total	573	-0.299072	0.108391	0.165428	0.167987
Monocytes_CD14posCD69pos	NP_RAVLT_recognition	574	-0.176045	0.352081	0.0325161	0.789299
Monocytes_CD14posCD69pos	NP_RAVLT_delayed	575	-0.20654	0.273491	0.091643	0.447199
Monocytes_CD14posCD69pos	N_TMTAt	576	-0.0308358	0.871498	-0.0641684	0.592297
Monocytes_CD14posCD69pos	N_TMTBt	577	0.145454	0.443127	-0.13415	0.352993
Monocytes_CD14posCD69pos	V_MMSE	578	-0.106615	0.574971	0.161734	0.168609
Monocytes_CD14posCD69pos	V_MOCA	579	-0.0129375	0.946893	0.0941211	0.425074
Monocytes_CD14posCD69pos	CSF_AB42	580	-0.0877588	0.627225	0.0854535	0.481825
Monocytes_CD14posCD69pos	CSF_pTau	581	-0.0477824	0.791737	-0.0203009	0.868497
Monocytes_CD14posCD69pos	CSF_Tau	582	0.018332	0.919346	0.0272447	0.824144
Monocytes_CD14posCD69pos	Nfl_pg_CSF	583	0.189001	0.452589	0.0811482	0.579381
Monocytes_CD14posCD69pos	sTREM2_pg_CSF	584	-0.452879	0.0591211	0.211253	0.145089
Monocytes_CD14posCD69pos	YKL40_ng_CSF	585	0.00429305	0.986511	0.0561118	0.701761
DCs	NP_RAVLT_total	586	0.0361081	0.849756	0.154348	0.198724
DCs	NP_RAVLT_recognition	587	0.218593	0.245842	0.15464	0.201171
DCs	NP_RAVLT_delayed	588	0.0491876	0.796314	0.201472	0.0920224
DCs	N_TMTAt	589	-0.243436	0.194872	-0.012562	0.916589
DCs	N_TMTBt	590	-0.16382	0.387028	-0.115255	0.425436
DCs	V_MMSE	591	-0.0671097	0.724573	0.110783	0.347388
DCs	V_MOCA	592	0.309625	0.102156	0.14977	0.202794
DCs	CSF_AB42	593	0.220928	0.21663	-0.115306	0.341847
DCs	CSF_pTau	594	0.187859	0.295139	0.143541	0.23933
DCs	CSF_Tau	595	0.237115	0.183966	0.116722	0.339516
DCs	Nfl_pg_CSF	596	-0.224464	0.370543	0.09659	0.509111
DCs	sTREM2_pg_CSF	597	0.424172	0.0793708	0.0331271	0.821229
DCs	YKL40_ng_CSF	598	-0.0967673	0.702481	0.071491	0.625448
cDCs	NP_RAVLT_total	599	-0.0546592	0.774209	0.192257	0.108218
cDCs	NP_RAVLT_recognition	600	0.155391	0.412248	0.182206	0.131129
cDCs	NP_RAVLT_delayed	601	-0.132304	0.485839	0.257784	0.0299765
cDCs	N_TMTAt	602	-0.205746	0.27538	-0.109125	0.361518
cDCs	N_TMTBt	603	-0.191862	0.309774	-0.179638	0.211926
cDCs	V_MMSE	604	-0.0782549	0.681044	0.0908113	0.441608
cDCs	V_MOCA	605	0.25347	0.184601	0.152184	0.195527
cDCs	CSF_AB42	606	0.094651	0.600319	-0.0792536	0.514291
cDCs	CSF_pTau	607	0.177844	0.322092	0.136375	0.263846
cDCs	CSF_Tau	608	0.155085	0.388812	0.0889406	0.467384
cDCs	Nfl_pg_CSF	609	-0.246138	0.324838	-0.0236729	0.871735
cDCs	sTREM2_pg_CSF	610	0.495929	0.0363399	-0.0796206	0.586565
cDCs	YKL40_ng_CSF	611	0.0909839	0.719561	0.0745603	0.610642
pDCs	NP_RAVLT_total	612	0.191062	0.311835	-0.0461658	0.70224
pDCs	NP_RAVLT_recognition	613	0.143937	0.447948	-0.0787401	0.517029
pDCs	NP_RAVLT_delayed	614	0.156667	0.408373	-0.12163	0.312285
pDCs	N_TMTAt	615	-0.127896	0.500614	0.260786	0.0269287
pDCs	N_TMTBt	616	0.0376495	0.843419	-0.00343699	0.981101
pDCs	V_MMSE	617	0.0604373	0.751052	-0.00864583	0.941719
pDCs	V_MOCA	618	0.202501	0.292114	-0.0282046	0.811461
pDCs	CSF_AB42	619	0.279842	0.11473	-0.183333	0.128722
pDCs	CSF_pTau	620	0.0957484	0.596081	0.107955	0.377267
pDCs	CSF_Tau	621	0.265719	0.135019	0.102566	0.401677
pDCs	Nfl_pg_CSF	622	-0.0565475	0.823641	0.229435	0.11278
pDCs	sTREM2_pg_CSF	623	0.0802924	0.751466	0.224533	0.120893
pDCs	YKL40_ng_CSF	624	-0.0813827	0.748193	0.0316225	0.829224
pDCs_CD4neg	NP_RAVLT_total	625	0.172368	0.362387	-0.0545717	0.651266
pDCs_CD4neg	NP_RAVLT_recognition	626	0.139951	0.460748	-0.231674	0.053636
pDCs_CD4neg	NP_RAVLT_delayed	627	0.0879858	0.643838	-0.195606	0.102095
pDCs_CD4neg	N_TMTAt	628	-0.0411032	0.829256	0.319332	0.00625346
pDCs_CD4neg	N_TMTBt	629	0.0479513	0.801331	0.0180165	0.90117
pDCs_CD4neg	V_MMSE	630	0.0221551	0.907489	-0.0500654	0.671848
pDCs_CD4neg	V_MOCA	631	0.229066	0.231981	-0.180747	0.123294
pDCs_CD4neg	CSF_AB42	632	0.247408	0.165094	-0.107467	0.375879
pDCs_CD4neg	CSF_pTau	633	0.0294495	0.870765	-0.0115985	0.924642
pDCs_CD4neg	CSF_Tau	634	0.180479	0.314858	0.0220699	0.857153
pDCs_CD4neg	Nfl_pg_CSF	635	-0.221098	0.37795	0.00859916	0.953238
pDCs_CD4neg	sTREM2_pg_CSF	636	0.305968	0.216905	0.187999	0.195808
pDCs_CD4neg	YKL40_ng_CSF	637	-0.116587	0.645011	0.0697123	0.634097
pDCs_CD4pos	NP_RAVLT_total	638	0.197591	0.295272	-0.0231442	0.848071
pDCs_CD4pos	NP_RAVLT_recognition	639	0.12995	0.493703	0.0415128	0.732942
pDCs_CD4pos	NP_RAVLT_delayed	640	0.183522	0.33167	-0.0473307	0.695091
pDCs_CD4pos	N_TMTAt	641	-0.0810258	0.67037	0.147506	0.216273
pDCs_CD4pos	N_TMTBt	642	0.00862675	0.963913	-0.0105608	0.941974
pDCs_CD4pos	V_MMSE	643	-0.0340172	0.858366	0.0336154	0.776159
pDCs_CD4pos	V_MOCA	644	0.108283	0.576081	0.0531014	0.65319
pDCs_CD4pos	CSF_AB42	645	0.216417	0.226399	-0.214587	0.0744433
pDCs_CD4pos	CSF_pTau	646	0.0148899	0.934454	0.149836	0.21913
pDCs_CD4pos	CSF_Tau	647	0.113732	0.528563	0.108978	0.372737
pDCs_CD4pos	Nfl_pg_CSF	648	-0.0980042	0.698845	0.295797	0.0390599
pDCs_CD4pos	sTREM2_pg_CSF	649	0.00299282	0.990596	0.116838	0.424002
pDCs_CD4pos	YKL40_ng_CSF	650	0.104371	0.68023	0.00812804	0.955797
NK_cells	NP_RAVLT_total	651	0.214395	0.255253	-0.026276	0.827809
NK_cells	NP_RAVLT_recognition	652	0.129495	0.495228	-0.0560902	0.644656
NK_cells	NP_RAVLT_delayed	653	0.151109	0.425402	-0.161336	0.178904
NK_cells	N_TMTAt	654	0.129332	0.495778	0.226277	0.0559669
NK_cells	N_TMTBt	655	0.127238	0.502839	0.240146	0.092992
NK_cells	V_MMSE	656	0.301348	0.1056	-0.222395	0.0568493
NK_cells	V_MOCA	657	0.126024	0.51478	-0.174611	0.136765
NK_cells	CSF_AB42	658	0.147089	0.414022	0.21521	0.0735848
NK_cells	CSF_pTau	659	0.40055	0.0208924	-0.0202402	0.868886
NK_cells	CSF_Tau	660	0.278381	0.116716	-0.00368961	0.975997
NK_cells	Nfl_pg_CSF	661	0.310611	0.209654	-0.0470909	0.747979
NK_cells	sTREM2_pg_CSF	662	0.0780291	0.758271	-0.152203	0.296477
NK_cells	YKL40_ng_CSF	663	0.222767	0.374268	-0.240873	0.0954686
NK_CD56bright	NP_RAVLT_total	664	0.253803	0.175943	-0.0356656	0.767777
NK_CD56bright	NP_RAVLT_recognition	665	0.160012	0.39831	-0.181473	0.132712
NK_CD56bright	NP_RAVLT_delayed	666	-0.201591	0.285404	-0.168277	0.16068
NK_CD56bright	N_TMTAt	667	0.127863	0.500727	0.181616	0.126807
NK_CD56bright	N_TMTBt	668	0.151445	0.424363	-0.16925	0.239991
NK_CD56bright	V_MMSE	669	0.277488	0.137645	-0.151032	0.198969
NK_CD56bright	V_MOCA	670	0.254851	0.182139	-0.101542	0.389319
NK_CD56bright	CSF_AB42	671	0.0312258	0.863041	0.107924	0.373842
NK_CD56bright	CSF_pTau	672	0.212412	0.23532	0.0121791	0.920882
NK_CD56bright	CSF_Tau	673	0.245027	0.169332	0.0389263	0.750819
NK_CD56bright	Nfl_pg_CSF	674	0.301576	0.223913	0.0757157	0.605107
NK_CD56bright	sTREM2_pg_CSF	675	0.35525	0.147985	0.120817	0.408283
NK_CD56bright	YKL40_ng_CSF	676	0.5533	0.0172229	-0.0626639	0.668837
NK_CD56dim	NP_RAVLT_total	677	0.208743	0.268294	-0.0205738	0.864775
NK_CD56dim	NP_RAVLT_recognition	678	0.137563	0.468512	-0.0450591	0.71109
NK_CD56dim	NP_RAVLT_delayed	679	0.147355	0.437125	-0.154242	0.199038
NK_CD56dim	N_TMTAt	680	0.129179	0.496292	0.211627	0.0743322
NK_CD56dim	N_TMTBt	681	0.125357	0.509224	0.233311	0.10297
NK_CD56dim	V_MMSE	682	0.293147	0.115911	-0.218863	0.0610043
NK_CD56dim	V_MOCA	683	0.117628	0.543386	-0.170741	0.145816
NK_CD56dim	CSF_AB42	684	0.145711	0.418457	0.218523	0.069155
NK_CD56dim	CSF_pTau	685	0.393137	0.0236159	-0.0259526	0.83236
NK_CD56dim	CSF_Tau	686	0.268532	0.130782	-0.0108699	0.929364
NK_CD56dim	Nfl_pg_CSF	687	0.301707	0.223701	-0.0585083	0.689652
NK_CD56dim	sTREM2_pg_CSF	688	0.08155	0.747692	-0.157733	0.279066
NK_CD56dim	YKL40_ng_CSF	689	0.225066	0.369227	-0.237223	0.100752
NK_CD56dim_CD57neg	NP_RAVLT_total	690	0.211649	0.261535	0.0182799	0.879733
NK_CD56dim_CD57neg	NP_RAVLT_recognition	691	0.0639314	0.737149	-0.0733752	0.546068
NK_CD56dim_CD57neg	NP_RAVLT_delayed	692	-0.0645023	0.734885	-0.0957625	0.426954
NK_CD56dim_CD57neg	N_TMTAt	693	0.207784	0.270549	0.18631	0.11712
NK_CD56dim_CD57neg	N_TMTBt	694	0.131305	0.48917	-0.0296089	0.838263
NK_CD56dim_CD57neg	V_MMSE	695	0.26501	0.156982	-0.17397	0.138235
NK_CD56dim_CD57neg	V_MOCA	696	0.194755	0.311352	-0.162597	0.166318
NK_CD56dim_CD57neg	CSF_AB42	697	0.230193	0.197481	-0.018061	0.882027
NK_CD56dim_CD57neg	CSF_pTau	698	0.420247	0.0148919	-0.00748849	0.951305
NK_CD56dim_CD57neg	CSF_Tau	699	0.383752	0.027477	0.0149772	0.902785
NK_CD56dim_CD57neg	Nfl_pg_CSF	700	0.420082	0.0826237	0.0582417	0.690995
NK_CD56dim_CD57neg	sTREM2_pg_CSF	701	0.28958	0.243788	-0.0882018	0.546741
NK_CD56dim_CD57neg	YKL40_ng_CSF	702	0.420501	0.082286	-0.0837031	0.567457
NK_CD56dim_CD57pos	NP_RAVLT_total	703	0.0808786	0.670936	-0.0572828	0.635146
NK_CD56dim_CD57pos	NP_RAVLT_recognition	704	0.0714302	0.70759	-0.0586245	0.629755
NK_CD56dim_CD57pos	NP_RAVLT_delayed	705	0.279308	0.134978	-0.202483	0.0903682
NK_CD56dim_CD57pos	N_TMTAt	706	0.117796	0.535294	0.14408	0.22725
NK_CD56dim_CD57pos	N_TMTBt	707	0.183561	0.331566	0.284636	0.0451312
NK_CD56dim_CD57pos	V_MMSE	708	0.0864957	0.649484	-0.209124	0.0737515
NK_CD56dim_CD57pos	V_MOCA	709	-0.02886	0.881861	-0.186216	0.112163
NK_CD56dim_CD57pos	CSF_AB42	710	-0.0251216	0.889632	0.27269	0.0223789
NK_CD56dim_CD57pos	CSF_pTau	711	0.209972	0.240868	-0.0479285	0.695741
NK_CD56dim_CD57pos	CSF_Tau	712	0.0160266	0.929462	-0.0429195	0.726215
NK_CD56dim_CD57pos	Nfl_pg_CSF	713	0.233972	0.350069	-0.0945284	0.518237
NK_CD56dim_CD57pos	sTREM2_pg_CSF	714	-0.13887	0.582625	-0.235475	0.103362
NK_CD56dim_CD57pos	YKL40_ng_CSF	715	-0.103666	0.682285	-0.309081	0.0307005
NK_CD56dim_KLRG1posCD57pos	NP_RAVLT_total	716	0.081476	0.668642	-0.0628407	0.60263
NK_CD56dim_KLRG1posCD57pos	NP_RAVLT_recognition	717	-0.0316585	0.868099	-0.0973928	0.422504
NK_CD56dim_KLRG1posCD57pos	NP_RAVLT_delayed	718	0.316685	0.0881847	-0.208529	0.080959
NK_CD56dim_KLRG1posCD57pos	N_TMTAt	719	0.241969	0.19766	0.126116	0.291142
NK_CD56dim_KLRG1posCD57pos	N_TMTBt	720	0.251777	0.179536	0.170352	0.236898
NK_CD56dim_KLRG1posCD57pos	V_MMSE	721	-0.112321	0.554561	-0.155879	0.184769
NK_CD56dim_KLRG1posCD57pos	V_MOCA	722	0.00795165	0.967345	-0.131112	0.265502
NK_CD56dim_KLRG1posCD57pos	CSF_AB42	723	-0.0680257	0.706808	0.218823	0.0687645
NK_CD56dim_KLRG1posCD57pos	CSF_pTau	724	0.276975	0.118653	-0.0598781	0.625028
NK_CD56dim_KLRG1posCD57pos	CSF_Tau	725	0.184825	0.303149	-0.066937	0.584739
NK_CD56dim_KLRG1posCD57pos	Nfl_pg_CSF	726	-0.0590167	0.816062	0.0176964	0.903939
NK_CD56dim_KLRG1posCD57pos	sTREM2_pg_CSF	727	-0.10269	0.68513	-0.125112	0.391694
NK_CD56dim_KLRG1posCD57pos	YKL40_ng_CSF	728	-0.355906	0.147185	-0.290596	0.0428052
NK_CD56dim_KLRG1negCD57pos	NP_RAVLT_total	729	0.171772	0.364075	-0.0681547	0.572247
NK_CD56dim_KLRG1negCD57pos	NP_RAVLT_recognition	730	0.210285	0.264695	-0.0520265	0.668843
NK_CD56dim_KLRG1negCD57pos	NP_RAVLT_delayed	731	0.283073	0.129578	-0.169831	0.156795
NK_CD56dim_KLRG1negCD57pos	N_TMTAt	732	-0.119885	0.528028	0.070833	0.554345
NK_CD56dim_KLRG1negCD57pos	N_TMTBt	733	-0.0436278	0.818935	0.244794	0.0866478
NK_CD56dim_KLRG1negCD57pos	V_MMSE	734	0.283725	0.128659	-0.162884	0.165563
NK_CD56dim_KLRG1negCD57pos	V_MOCA	735	-0.0425373	0.826578	-0.190316	0.10434
NK_CD56dim_KLRG1negCD57pos	CSF_AB42	736	0.0706959	0.695836	0.161519	0.181607
NK_CD56dim_KLRG1negCD57pos	CSF_pTau	737	0.0898171	0.619138	-0.0739929	0.54569
NK_CD56dim_KLRG1negCD57pos	CSF_Tau	738	-0.056053	0.756692	-0.0506916	0.679131
NK_CD56dim_KLRG1negCD57pos	Nfl_pg_CSF	739	0.19945	0.427505	-0.187733	0.196453
NK_CD56dim_KLRG1negCD57pos	sTREM2_pg_CSF	740	-0.13157	0.602783	-0.217586	0.133139
NK_CD56dim_KLRG1negCD57pos	YKL40_ng_CSF	741	0.16749	0.506496	-0.27419	0.0565858
NK_CD56dim_KLRG1negCD57neg	NP_RAVLT_total	742	0.248381	0.185675	0.0458393	0.704248
NK_CD56dim_KLRG1negCD57neg	NP_RAVLT_recognition	743	0.197742	0.294895	-0.00410863	0.973071
NK_CD56dim_KLRG1negCD57neg	NP_RAVLT_delayed	744	0.112111	0.555305	-0.0479221	0.691471
NK_CD56dim_KLRG1negCD57neg	N_TMTAt	745	-0.0717317	0.70641	0.0877128	0.463768
NK_CD56dim_KLRG1negCD57neg	N_TMTBt	746	-0.0920818	0.62842	0.0595541	0.681201
NK_CD56dim_KLRG1negCD57neg	V_MMSE	747	0.395742	0.0304094	-0.0907124	0.442107
NK_CD56dim_KLRG1negCD57neg	V_MOCA	748	0.0621384	0.748805	-0.130282	0.268566
NK_CD56dim_KLRG1negCD57neg	CSF_AB42	749	0.35725	0.0412489	-0.00597214	0.960866
NK_CD56dim_KLRG1negCD57neg	CSF_pTau	750	0.295758	0.0947	-0.0642322	0.600037
NK_CD56dim_KLRG1negCD57neg	CSF_Tau	751	0.250619	0.159502	-0.0226991	0.853125
NK_CD56dim_KLRG1negCD57neg	Nfl_pg_CSF	752	0.476601	0.0455357	-0.161402	0.267892
NK_CD56dim_KLRG1negCD57neg	sTREM2_pg_CSF	753	0.110721	0.66184	-0.121104	0.40716
NK_CD56dim_KLRG1negCD57neg	YKL40_ng_CSF	754	0.555309	0.0167395	-0.13583	0.352068
NK_CD56dim_KLRG1posCD57neg	NP_RAVLT_total	755	0.12828	0.49932	-0.0480695	0.69057
NK_CD56dim_KLRG1posCD57neg	NP_RAVLT_recognition	756	-0.0296078	0.876576	-0.165585	0.170714
NK_CD56dim_KLRG1posCD57neg	NP_RAVLT_delayed	757	-0.166763	0.378439	-0.137829	0.251697
NK_CD56dim_KLRG1posCD57neg	N_TMTAt	758	0.264161	0.158366	0.158783	0.182792
NK_CD56dim_KLRG1posCD57neg	N_TMTBt	759	0.174135	0.357412	-0.0991353	0.493374
NK_CD56dim_KLRG1posCD57neg	V_MMSE	760	0.0950445	0.617361	-0.124833	0.28927
NK_CD56dim_KLRG1posCD57neg	V_MOCA	761	0.208326	0.278155	-0.159588	0.174407
NK_CD56dim_KLRG1posCD57neg	CSF_AB42	762	0.159112	0.37646	-0.0616129	0.612372
NK_CD56dim_KLRG1posCD57neg	CSF_pTau	763	0.46127	0.00689539	-0.0147142	0.904484
NK_CD56dim_KLRG1posCD57neg	CSF_Tau	764	0.454783	0.00783645	0.00154531	0.989945
NK_CD56dim_KLRG1posCD57neg	Nfl_pg_CSF	765	0.25983	0.297761	0.102074	0.485242
NK_CD56dim_KLRG1posCD57neg	sTREM2_pg_CSF	766	0.236915	0.343864	-0.0914239	0.532131
NK_CD56dim_KLRG1posCD57neg	YKL40_ng_CSF	767	0.0740475	0.770284	-0.102048	0.485354
NK_CD56dim_KLRG1posCD57neg_1	NP_RAVLT_total	768	0.230219	0.220988	-0.0481124	0.690308
NK_CD56dim_KLRG1posCD57neg_1	NP_RAVLT_recognition	769	0.195858	0.299613	-0.122587	0.312024
NK_CD56dim_KLRG1posCD57neg_1	NP_RAVLT_delayed	770	-0.0758179	0.690483	-0.0274349	0.820338
NK_CD56dim_KLRG1posCD57neg_1	N_TMTAt	771	0.154928	0.413659	0.0709113	0.553906
NK_CD56dim_KLRG1posCD57neg_1	N_TMTBt	772	0.154611	0.414627	-0.0864941	0.550336
NK_CD56dim_KLRG1posCD57neg_1	V_MMSE	773	0.261743	0.162351	-0.126597	0.282455
NK_CD56dim_KLRG1posCD57neg_1	V_MOCA	774	0.249935	0.191008	-0.147077	0.211125
NK_CD56dim_KLRG1posCD57neg_1	CSF_AB42	775	0.182532	0.309292	-0.171756	0.155105
NK_CD56dim_KLRG1posCD57neg_1	CSF_pTau	776	0.531559	0.0014558	-0.0454244	0.710919
NK_CD56dim_KLRG1posCD57neg_1	CSF_Tau	777	0.479544	0.00474528	-0.0607002	0.620276
NK_CD56dim_KLRG1posCD57neg_1	Nfl_pg_CSF	778	0.384672	0.114975	0.0872311	0.55118
NK_CD56dim_KLRG1posCD57neg_1	sTREM2_pg_CSF	779	0.494306	0.037052	-0.15506	0.287398
NK_CD56dim_KLRG1posCD57neg_1	YKL40_ng_CSF	780	0.228441	0.361899	-0.149331	0.305794
NK_CD56dim_KLRG1posCD57neg_2	NP_RAVLT_total	781	0.0289253	0.8794	-0.0526114	0.663022
NK_CD56dim_KLRG1posCD57neg_2	NP_RAVLT_recognition	782	-0.130184	0.492919	-0.216036	0.0724597
NK_CD56dim_KLRG1posCD57neg_2	NP_RAVLT_delayed	783	-0.15157	0.423976	-0.266443	0.0247033
NK_CD56dim_KLRG1posCD57neg_2	N_TMTAt	784	0.283049	0.129611	0.209198	0.0777978
NK_CD56dim_KLRG1posCD57neg_2	N_TMTBt	785	0.150023	0.428775	-0.042819	0.7678
NK_CD56dim_KLRG1posCD57neg_2	V_MMSE	786	-0.0037972	0.984112	-0.109587	0.352654
NK_CD56dim_KLRG1posCD57neg_2	V_MOCA	787	0.181092	0.347158	-0.148239	0.207501
NK_CD56dim_KLRG1posCD57neg_2	CSF_AB42	788	0.0709432	0.694823	0.0723432	0.551744
NK_CD56dim_KLRG1posCD57neg_2	CSF_pTau	789	0.37201	0.0330222	-0.047062	0.70098
NK_CD56dim_KLRG1posCD57neg_2	CSF_Tau	790	0.373126	0.0324585	-0.00941346	0.938809
NK_CD56dim_KLRG1posCD57neg_2	Nfl_pg_CSF	791	0.267155	0.283854	0.0823743	0.573644
NK_CD56dim_KLRG1posCD57neg_2	sTREM2_pg_CSF	792	0.0592472	0.815355	-0.0181848	0.901301
NK_CD56dim_KLRG1posCD57neg_2	YKL40_ng_CSF	793	-0.00360883	0.988661	-0.0768494	0.599698
