# Supplementary material for: Adaptive immune changes associate with clinical progression of Alzheimer’s disease
Source: Mol Neurodegener. 2024 Apr 24;19:38. doi: 10.1186/s13024-024-00726-8 (PMC11044380; doi:10.1186/s13024-024-00726-8)
Supplement: Supplementary file 11 — Additional file 11. [file 13024_2024_726_MOESM11_ESM.xlsx]

## Sheet: S11 Demographics
			Total group	Stratified for APOEε4 genotype
				ε3ε3	ε3ε4	ε4ε4
Number of participants, n (%)			36 (100%)	12 (33%)	12 (33%)	12 (33%)
Demographic and clinical characteristics
	Age, mean ± SD, y		65 ± 5	66 ± 5	66 ± 6	66 ± 3
	Sex, n (%)
		Women	12 (33%)	4 (33%)	4 (33%)	4 (33%)
		Men	24 (67%)	8 (67%)	8 (67%)	8 (67%)
CSF biomarkers, mean ± SD
	CSF Aβ42 positivity#, n (%)		36 (100%)	12 (100%)	12 (100%)	12 (100%)
	CSF pTau181 positivity#, n (%)		36 (100%)	12 (100%)	12 (100%)	12 (100%)
	CSF tTau positivity#, n (%)		36 (100%)	12 (100%)	12 (100%)	12 (100%)
	CSF Aβ42*, pg/mL ± SD		678 ± 137	684 ± 116	741 ± 126	602 ± 126
	CSF pTau181*, pg/mL ± SD		41 ± 18	37 ± 13	42 ± 19	44 ± 18
	CSF tTau*, pg/mL ± SD		389 ± 141	356 ± 122	391 ± 142	415 ± 148
#As measured with Elecsys or Innotest
*As measured with Elecsys on a CSF sample collected together with the blood/immune sample; n = 9 ε3ε3; n = 12 ε3ε4; n = 11 ε4ε4
Cognitive test performance, median (IQR)
	Global cognition
		MMSE	22 (19-25)	22 (19-27)	23 (20-24)	20 (19-24)
		MOCA	17 (14-22)	17 (14-23)	19 (15-22)	15 (14-19)
	Memory
		RAVLT immediate recall	22 (15-28)	23 (17-27)	23 (14-30)	21 (16-26)
		RAVLT delayed recall	0 (0-2)	1 (0-3)	0 (0-2)	0 (0-1)
		RAVLT recognition	21 (18-24)	22 (21-24)	22 (17-25)	20 (17-20)
		TMT A	63 (48-80)	58 (52-93)	73 (47-79)	60 (42-83)
		TMT B	185 (143-252)	240 (198-275)	138 (110-238)	177 (174-220)
