# Supplementary material for: Adaptive immune changes associate with clinical progression of Alzheimer’s disease
Source: Mol Neurodegener. 2024 Apr 24;19:38. doi: 10.1186/s13024-024-00726-8 (PMC11044380; doi:10.1186/s13024-024-00726-8)
Supplement: Supplementary file 12 — Additional file1 2. [file 13024_2024_726_MOESM12_ESM.xlsx]

## Sheet: S12 Spearman network
X1	X2	r_e3e3	r_e3e4	r_e4e4	p_e3e3	p_e3e4	p_e4e4
NP_RAVLT_recognition	T_cells	-0.213145	0.137891	0.286287	0.554356	0.723505	0.533653
NP_RAVLT_delayed	T_cells	-0.472376	0.0755877	0.337076	0.168022	0.846745	0.414224
N_TMTAt	T_cells	-0.696281	0.375637	-0.503032	0.037195	0.284753	0.203846
V_MMSE	T_cells	0.0780395	0.393995	0.354152	0.830325	0.259924	0.3894
V_MOCA	T_cells	-0.141526	0.0302755	0.179977	0.696538	0.933833	0.66976
CSF_AB42	T_cells	0.00103391	0.529215	0.10348	0.998061	0.115716	0.807356
CSF_pTau	T_cells	0.304068	0.00492959	-0.0774064	0.46404	0.989217	0.855442
CSF_Tau	T_cells	0.227458	0.0363211	-0.0667265	0.587997	0.920652	0.875259
N_TMTBt	T_cells	-0.722162	0.32698	-0.211395	0.0280083	0.356423	0.615285
NP_RAVLT_recognition	CD4_T_cells	-0.114572	0.332191	0.00552182	0.752638	0.382448	0.990626
NP_RAVLT_delayed	CD4_T_cells	-0.34493	0.382431	0.179813	0.329011	0.309731	0.670047
N_TMTAt	CD4_T_cells	-0.902079	-0.104233	-0.473698	0.000878054	0.774451	0.235738
V_MMSE	CD4_T_cells	0.321667	0.632608	0.0609752	0.364751	0.0496634	0.885954
V_MOCA	CD4_T_cells	0.0406783	0.244034	0.129138	0.911163	0.496846	0.760545
CSF_AB42	CD4_T_cells	-0.307045	0.191293	0.167486	0.459451	0.596525	0.691786
CSF_pTau	CD4_T_cells	0.15285	0.437236	-0.0795488	0.71784	0.206378	0.851474
CSF_Tau	CD4_T_cells	0.0945336	0.473178	-0.107977	0.823803	0.1672	0.799112
N_TMTBt	CD4_T_cells	-0.784765	-0.15498	-0.198011	0.0122511	0.669008	0.638321
NP_RAVLT_recognition	CD4_naive	-0.253911	0.226705	0.13918	0.479015	0.557487	0.766003
NP_RAVLT_delayed	CD4_naive	-0.632504	0.297555	0.0511113	0.0497128	0.436787	0.904333
N_TMTAt	CD4_naive	-0.299926	-0.0289417	-0.109274	0.432965	0.936743	0.796736
V_MMSE	CD4_naive	-0.303401	0.81466	-0.330217	0.394104	0.00410055	0.42438
V_MOCA	CD4_naive	-0.534822	0.579412	-0.344029	0.111195	0.0791872	0.404036
CSF_AB42	CD4_naive	-0.558972	0.0736354	0.333084	0.149777	0.839793	0.420123
CSF_pTau	CD4_naive	-0.121546	0.585035	0.369066	0.774337	0.0756343	0.368271
CSF_Tau	CD4_naive	-0.11808	0.659323	0.387129	0.78065	0.038093	0.343396
N_TMTBt	CD4_naive	-0.446357	-0.249766	0.0727405	0.228453	0.486464	0.864092
NP_RAVLT_recognition	CD4_effector_cells	0.00202974	-0.184208	0.435016	0.99556	0.635185	0.32934
NP_RAVLT_delayed	CD4_effector_cells	-0.00204026	-0.0580636	0.620086	0.995537	0.882046	0.100994
N_TMTAt	CD4_effector_cells	0.0118941	-0.0460465	-0.00638772	0.975772	0.899487	0.988023
V_MMSE	CD4_effector_cells	0.139035	0.0678327	0.606667	0.701673	0.852297	0.110784
V_MOCA	CD4_effector_cells	0.160401	-0.19917	0.830504	0.658012	0.581191	0.0106785
CSF_AB42	CD4_effector_cells	-0.0949481	0.257465	-0.126567	0.823039	0.472668	0.765209
CSF_pTau	CD4_effector_cells	-0.29397	0.0916212	-0.356507	0.479739	0.801253	0.386029
CSF_Tau	CD4_effector_cells	-0.262786	-0.0445466	-0.311894	0.529491	0.902747	0.452017
N_TMTBt	CD4_effector_cells	-0.301957	0.142791	0.059161	0.429702	0.693936	0.889332
NP_RAVLT_recognition	CD4_effector_Treg	-0.095557	-0.100623	0.444045	0.792867	0.796734	0.318232
NP_RAVLT_delayed	CD4_effector_Treg	-0.128186	0.0299692	0.67418	0.724156	0.938993	0.0667178
N_TMTAt	CD4_effector_Treg	-0.105317	-0.0820331	-0.112789	0.787422	0.821755	0.790307
V_MMSE	CD4_effector_Treg	0.277686	0.1859	0.662041	0.437274	0.607109	0.0736942
V_MOCA	CD4_effector_Treg	0.114545	-0.151305	0.832905	0.752696	0.676494	0.0102507
CSF_AB42	CD4_effector_Treg	-0.256642	0.265242	-0.215754	0.539508	0.45891	0.60784
CSF_pTau	CD4_effector_Treg	0.0344911	0.158955	-0.331487	0.93538	0.660939	0.422492
CSF_Tau	CD4_effector_Treg	0.0711012	0.0203454	-0.308561	0.867134	0.955513	0.457122
N_TMTBt	CD4_effector_Treg	-0.28607	0.117103	-0.0432109	0.455518	0.747322	0.91908
NP_RAVLT_recognition	CD4_effector_rest	0.62493	-0.00379655	-0.43543	0.0533768	0.992266	0.328827
NP_RAVLT_delayed	CD4_effector_rest	0.351691	0.033018	-0.432709	0.318977	0.932797	0.284256
N_TMTAt	CD4_effector_rest	0.500889	-0.172135	-0.227501	0.16959	0.634416	0.587926
V_MMSE	CD4_effector_rest	0.388086	0.125843	0.240383	0.267781	0.729036	0.566344
V_MOCA	CD4_effector_rest	0.428735	0.0107962	0.318825	0.216353	0.976386	0.441478
CSF_AB42	CD4_effector_rest	-0.397457	-0.12567	-0.222916	0.329533	0.729398	0.595672
CSF_pTau	CD4_effector_rest	-0.779183	0.0361389	-0.622107	0.0226566	0.921049	0.0995643
CSF_Tau	CD4_effector_rest	-0.754997	0.000469978	-0.667801	0.0303419	0.998972	0.0703327
N_TMTBt	CD4_effector_rest	0.178059	-0.174737	-0.373266	0.646708	0.629221	0.362417
NP_RAVLT_recognition	CD4_memory_cells	-0.229962	0.0449092	-0.149164	0.522727	0.908665	0.749579
NP_RAVLT_delayed	CD4_memory_cells	-0.381551	-0.046953	-0.144109	0.276619	0.904524	0.733513
N_TMTAt	CD4_memory_cells	-0.954212	0.176271	-0.520061	6.46644e-05	0.626166	0.186441
V_MMSE	CD4_memory_cells	0.0573062	-0.529511	0.430775	0.875054	0.115474	0.286656
V_MOCA	CD4_memory_cells	-0.0100847	-0.842396	0.414859	0.977942	0.00222153	0.306782
CSF_AB42	CD4_memory_cells	0.287291	0.167663	-0.08203	0.490235	0.643374	0.846882
CSF_pTau	CD4_memory_cells	0.366493	-0.220099	-0.554218	0.371878	0.541187	0.154023
CSF_Tau	CD4_memory_cells	0.243115	-0.283739	-0.599875	0.561803	0.426923	0.115936
N_TMTBt	CD4_memory_cells	-0.80207	0.483026	-0.423839	0.00930377	0.157312	0.295345
NP_RAVLT_recognition	CD4_memory_KLRG1negCD57neg	-0.27815	0.347044	0.0274346	0.436477	0.360177	0.953443
NP_RAVLT_delayed	CD4_memory_KLRG1negCD57neg	-0.358223	0.270137	-0.00215291	0.309438	0.482058	0.995963
N_TMTAt	CD4_memory_KLRG1negCD57neg	-0.57173	0.0572641	-0.933979	0.107757	0.875145	0.000684281
V_MMSE	CD4_memory_KLRG1negCD57neg	-0.0271559	0.354309	0.362489	0.94064	0.315135	0.377524
V_MOCA	CD4_memory_KLRG1negCD57neg	-0.40249	-0.00402704	0.257336	0.248855	0.991191	0.538373
CSF_AB42	CD4_memory_KLRG1negCD57neg	-0.346833	-0.0274373	-0.322718	0.399959	0.940026	0.435603
CSF_pTau	CD4_memory_KLRG1negCD57neg	0.0319248	0.494945	-0.592502	0.940182	0.145825	0.12168
CSF_Tau	CD4_memory_KLRG1negCD57neg	0.0896576	0.559467	-0.668873	0.832791	0.092651	0.0697177
N_TMTBt	CD4_memory_KLRG1negCD57neg	-0.575572	-0.101895	-0.785864	0.104871	0.779405	0.020774
NP_RAVLT_recognition	CD4_memory_KLRG1negCD57neg_1	-0.200653	0.665445	-0.364338	0.578321	0.050442	0.421702
NP_RAVLT_delayed	CD4_memory_KLRG1negCD57neg_1	-0.310114	0.556822	-0.0218401	0.383187	0.119406	0.959063
N_TMTAt	CD4_memory_KLRG1negCD57neg_1	-0.753868	0.0151602	-0.636065	0.0189609	0.966845	0.0900087
V_MMSE	CD4_memory_KLRG1negCD57neg_1	0.0446121	0.702477	0.21668	0.902605	0.023495	0.606262
V_MOCA	CD4_memory_KLRG1negCD57neg_1	-0.338142	0.595228	0.18815	0.339246	0.0694613	0.655455
CSF_AB42	CD4_memory_KLRG1negCD57neg_1	-0.377027	-0.153611	-0.217503	0.357211	0.671793	0.604862
CSF_pTau	CD4_memory_KLRG1negCD57neg_1	0.0204797	0.281669	-0.168626	0.961611	0.43045	0.689769
CSF_Tau	CD4_memory_KLRG1negCD57neg_1	0.0640042	0.396287	-0.288297	0.88032	0.256912	0.488648
N_TMTBt	CD4_memory_KLRG1negCD57neg_1	-0.704258	-0.397181	-0.559842	0.0341818	0.255742	0.149007
NP_RAVLT_recognition	CD4_memory_KLRG1negCD57neg_2	0.254941	-0.0367202	0.0274346	0.477172	0.925278	0.953443
NP_RAVLT_delayed	CD4_memory_KLRG1negCD57neg_2	0.0840524	-0.0276237	-0.00215291	0.817429	0.943761	0.995963
N_TMTAt	CD4_memory_KLRG1negCD57neg_2	-0.223959	0.0373354	-0.933979	0.562398	0.918442	0.000684281
V_MMSE	CD4_memory_KLRG1negCD57neg_2	0.32524	0.709798	0.362489	0.35914	0.0214765	0.377524
V_MOCA	CD4_memory_KLRG1negCD57neg_2	0.0353925	0.306475	0.257336	0.922676	0.389086	0.538373
CSF_AB42	CD4_memory_KLRG1negCD57neg_2	-0.562375	0.571789	-0.322718	0.146778	0.084173	0.435603
CSF_pTau	CD4_memory_KLRG1negCD57neg_2	-0.188271	0.386177	-0.592502	0.655245	0.270347	0.12168
CSF_Tau	CD4_memory_KLRG1negCD57neg_2	-0.153794	0.406998	-0.668873	0.716151	0.243089	0.0697177
N_TMTBt	CD4_memory_KLRG1negCD57neg_2	-0.222242	-0.249766	-0.785864	0.565475	0.486464	0.020774
NP_RAVLT_recognition	CD4_memory_KLRG1posCD57neg	-0.0783205	-0.200123	0.220879	0.829721	0.605676	0.634103
NP_RAVLT_delayed	CD4_memory_KLRG1posCD57neg	-0.301935	-0.249155	-0.0340742	0.396508	0.517955	0.93616
N_TMTAt	CD4_memory_KLRG1posCD57neg	-0.429274	-0.247145	0.159773	0.248896	0.4912	0.705485
V_MMSE	CD4_memory_KLRG1posCD57neg	-0.156197	-0.749444	0.196595	0.666535	0.0125801	0.640772
V_MOCA	CD4_memory_KLRG1posCD57neg	-0.0505942	-0.82102	0.332825	0.889608	0.00359533	0.420507
CSF_AB42	CD4_memory_KLRG1posCD57neg	0.423265	-0.31846	0.414694	0.296071	0.369824	0.306994
CSF_pTau	CD4_memory_KLRG1posCD57neg	-0.0623581	-0.143579	-0.442984	0.883381	0.692317	0.271669
CSF_Tau	CD4_memory_KLRG1posCD57neg	-0.213556	-0.306533	-0.327791	0.611591	0.388993	0.427997
N_TMTBt	CD4_memory_KLRG1posCD57neg	-0.516872	0.232781	0.321195	0.154198	0.517498	0.437898
NP_RAVLT_recognition	CD4_memory_KLRG1negCD57neg_3	-0.548133	0.21758	0.00964821	0.100914	0.573865	0.983621
NP_RAVLT_delayed	CD4_memory_KLRG1negCD57neg_3	-0.479355	0.41687	-0.0508758	0.160956	0.264329	0.904772
N_TMTAt	CD4_memory_KLRG1negCD57neg_3	-0.531422	-0.412443	-0.24406	0.14092	0.236227	0.560234
V_MMSE	CD4_memory_KLRG1negCD57neg_3	0.0216589	-0.0556067	-0.0472987	0.952643	0.878736	0.911447
V_MOCA	CD4_memory_KLRG1negCD57neg_3	-0.219952	-0.131596	-0.0144552	0.541464	0.717068	0.9729
CSF_AB42	CD4_memory_KLRG1negCD57neg_3	0.218082	-0.321395	0.357536	0.603877	0.36518	0.38456
CSF_pTau	CD4_memory_KLRG1negCD57neg_3	0.215487	0.174027	-0.625488	0.608296	0.630637	0.0971983
CSF_Tau	CD4_memory_KLRG1negCD57neg_3	0.265126	0.14487	-0.492392	0.525692	0.689664	0.215137
N_TMTBt	CD4_memory_KLRG1negCD57neg_3	-0.655608	-0.150061	0.0522213	0.0552234	0.679034	0.902263
NP_RAVLT_recognition	CD4_memory_KLRG1posCD57pos	0.339979	-0.250763	-0.233314	0.33646	0.515168	0.614605
NP_RAVLT_delayed	CD4_memory_KLRG1posCD57pos	-0.0871097	-0.319089	-0.541715	0.810887	0.402617	0.165501
N_TMTAt	CD4_memory_KLRG1posCD57pos	0.0667573	0.231194	0.0154559	0.864507	0.520439	0.971025
V_MMSE	CD4_memory_KLRG1posCD57pos	0.0916425	-0.434074	0.0278177	0.801207	0.210056	0.947869
V_MOCA	CD4_memory_KLRG1posCD57pos	0.0830832	-0.67223	-0.198502	0.819505	0.0332199	0.63747
CSF_AB42	CD4_memory_KLRG1posCD57pos	-0.156249	0.413512	0.289813	0.711767	0.234892	0.486262
CSF_pTau	CD4_memory_KLRG1posCD57pos	-0.298818	-0.450825	0.335435	0.472176	0.190996	0.416644
CSF_Tau	CD4_memory_KLRG1posCD57pos	-0.430703	-0.590773	0.27732	0.286746	0.0721175	0.506069
N_TMTBt	CD4_memory_KLRG1posCD57pos	0.0500018	0.546085	-0.0172788	0.898349	0.102455	0.967609
NP_RAVLT_recognition	CD8_T_cells	0.112689	-0.0712613	0.0692368	0.756599	0.855441	0.882741
NP_RAVLT_delayed	CD8_T_cells	-0.271942	-0.194508	-0.110309	0.447202	0.616032	0.794842
N_TMTAt	CD8_T_cells	0.0301049	0.196842	-0.416346	0.938717	0.585707	0.304873
V_MMSE	CD8_T_cells	-0.014716	-0.0437888	0.509311	0.967816	0.904395	0.197334
V_MOCA	CD8_T_cells	-0.0841686	-0.47644	0.11677	0.81718	0.163885	0.783038
CSF_AB42	CD8_T_cells	-0.189689	0.6824	-0.0232077	0.652772	0.0296921	0.956501
CSF_pTau	CD8_T_cells	-0.0808459	-0.252533	0.113974	0.849073	0.481485	0.788142
CSF_Tau	CD8_T_cells	-0.19543	-0.259016	0.0517019	0.642791	0.469909	0.903232
N_TMTBt	CD8_T_cells	-0.229311	0.301116	-0.365985	0.552841	0.397853	0.372594
NP_RAVLT_recognition	CD8_naive	-0.0108817	-0.148773	0.275603	0.976199	0.702457	0.549687
NP_RAVLT_delayed	CD8_naive	-0.302936	0.0898799	0.409929	0.394865	0.818126	0.313149
N_TMTAt	CD8_naive	-0.101852	-0.0488713	0.448936	0.794294	0.893349	0.264507
V_MMSE	CD8_naive	0.0507722	0.493564	-0.0260045	0.889222	0.147129	0.951264
V_MOCA	CD8_naive	0.0411464	0.424627	-0.325847	0.910145	0.22127	0.430906
CSF_AB42	CD8_naive	-0.3131	-0.0656388	0.335759	0.450176	0.857032	0.416166
CSF_pTau	CD8_naive	-0.184395	0.539464	0.664461	0.662016	0.107538	0.0722706
CSF_Tau	CD8_naive	-0.270931	0.546417	0.762383	0.516316	0.102204	0.0278475
N_TMTBt	CD8_naive	-0.207123	-0.028502	0.595105	0.592847	0.937702	0.119634
NP_RAVLT_recognition	CD8_effector	-0.351785	-0.281651	-0.809272	0.318839	0.462815	0.0274543
NP_RAVLT_delayed	CD8_effector	-0.283278	-0.236699	-0.184053	0.427708	0.539751	0.662615
N_TMTAt	CD8_effector	-0.388397	-0.23168	-0.298726	0.301602	0.519539	0.472318
V_MMSE	CD8_effector	0.0859461	0.0184549	0.40231	0.813376	0.959644	0.323111
V_MOCA	CD8_effector	-0.0437444	-0.495794	0.288486	0.904492	0.145027	0.488351
CSF_AB42	CD8_effector	0.326279	0.482109	-0.433517	0.43026	0.158217	0.283256
CSF_pTau	CD8_effector	0.109328	0.151787	-0.0345946	0.796638	0.675511	0.935187
CSF_Tau	CD8_effector	0.199901	0.00936251	-0.179406	0.635051	0.979521	0.670762
N_TMTBt	CD8_effector	-0.64832	0.0214741	-0.501639	0.0589443	0.953047	0.205306
NP_RAVLT_recognition	CD8_memory_cells	0.326179	-0.0355543	0.147558	0.357673	0.927646	0.752216
NP_RAVLT_delayed	CD8_memory_cells	0.00585046	0.129465	0.141995	0.987203	0.739912	0.737317
N_TMTAt	CD8_memory_cells	-0.14121	0.0884362	-0.327235	0.717067	0.808052	0.428828
V_MMSE	CD8_memory_cells	0.219136	-0.299164	0.604103	0.543003	0.401071	0.112713
V_MOCA	CD8_memory_cells	0.0310426	-0.214026	0.871592	0.93216	0.552682	0.00479646
CSF_AB42	CD8_memory_cells	-0.372892	0.562912	-0.197975	0.362936	0.0902282	0.638382
CSF_pTau	CD8_memory_cells	-0.81685	-0.713975	-0.684945	0.0133265	0.0203802	0.060871
CSF_Tau	CD8_memory_cells	-0.873514	-0.666713	-0.703648	0.00459124	0.035248	0.0514626
N_TMTBt	CD8_memory_cells	-0.449133	0.175829	-0.331091	0.22522	0.627045	0.423081
NP_RAVLT_recognition	CD8_memory_KLRG1negCD57neg	-0.608789	-0.14791	0.542294	0.0617721	0.70412	0.208543
NP_RAVLT_delayed	CD8_memory_KLRG1negCD57neg	-0.479937	0.0698312	0.351582	0.160374	0.858318	0.393093
N_TMTAt	CD8_memory_KLRG1negCD57neg	-0.365758	-0.0298088	-0.624547	0.333031	0.934851	0.0978534
V_MMSE	CD8_memory_KLRG1negCD57neg	-0.130748	-0.0253073	0.397058	0.718829	0.944676	0.330063
V_MOCA	CD8_memory_KLRG1negCD57neg	-0.276772	-0.172114	0.419541	0.438847	0.634458	0.300793
CSF_AB42	CD8_memory_KLRG1negCD57neg	0.212225	0.567399	-0.0907008	0.613865	0.0871337	0.830866
CSF_pTau	CD8_memory_KLRG1negCD57neg	0.201362	-0.170918	-0.217052	0.632528	0.636849	0.60563
CSF_Tau	CD8_memory_KLRG1negCD57neg	0.263669	-0.117383	-0.253809	0.528056	0.746734	0.54415
N_TMTBt	CD8_memory_KLRG1negCD57neg	-0.623307	0.0568417	-0.420527	0.0729063	0.87606	0.299539
NP_RAVLT_recognition	CD8_memory_KLRG1posCD57neg	0.250061	0.225043	-0.149551	0.485931	0.560456	0.748944
NP_RAVLT_delayed	CD8_memory_KLRG1posCD57neg	-0.0928092	0.187639	-0.0920745	0.798719	0.628783	0.828333
N_TMTAt	CD8_memory_KLRG1posCD57neg	-0.121193	-0.023197	0.11097	0.756109	0.949284	0.793634
V_MMSE	CD8_memory_KLRG1posCD57neg	0.0673659	-0.418573	0.407073	0.853304	0.228632	0.316866
V_MOCA	CD8_memory_KLRG1posCD57neg	-0.0466574	-0.433533	0.748659	0.898159	0.21069	0.0325881
CSF_AB42	CD8_memory_KLRG1posCD57neg	-0.265232	-0.00283048	0.0578906	0.525521	0.993808	0.891697
CSF_pTau	CD8_memory_KLRG1posCD57neg	-0.686563	-0.697799	-0.489043	0.0600202	0.0248509	0.218756
CSF_Tau	CD8_memory_KLRG1posCD57neg	-0.78515	-0.735382	-0.479352	0.0209704	0.0153624	0.229405
N_TMTBt	CD8_memory_KLRG1posCD57neg	-0.419248	0.156378	0.0264655	0.261331	0.666167	0.9504
NP_RAVLT_recognition	CD8_memory_KLRG1posCD57neg_1	0.00577304	0.0222016	-0.164629	0.987372	0.95479	0.72429
NP_RAVLT_delayed	CD8_memory_KLRG1posCD57neg_1	-0.161549	0.0347888	-0.108813	0.655691	0.9292	0.79758
N_TMTAt	CD8_memory_KLRG1posCD57neg_1	-0.161472	0.0223097	0.11429	0.678116	0.951222	0.787565
V_MMSE	CD8_memory_KLRG1posCD57neg_1	0.0677463	-0.427735	0.406976	0.852483	0.217544	0.316993
V_MOCA	CD8_memory_KLRG1posCD57neg_1	0.0453731	-0.463051	0.744771	0.90095	0.177749	0.0340149
CSF_AB42	CD8_memory_KLRG1posCD57neg_1	0.0807691	0.346844	0.0628777	0.849215	0.326155	0.882415
CSF_pTau	CD8_memory_KLRG1posCD57neg_1	-0.405895	-0.812994	-0.508594	0.318404	0.00424089	0.198071
CSF_Tau	CD8_memory_KLRG1posCD57neg_1	-0.468254	-0.855317	-0.496099	0.241919	0.00160391	0.211167
N_TMTBt	CD8_memory_KLRG1posCD57neg_1	-0.547152	0.212452	0.0281469	0.127347	0.555677	0.947252
NP_RAVLT_recognition	CD8_memory_KLRG1posCD57neg_2	0.239024	0.439684	-0.308178	0.505997	0.236326	0.501307
NP_RAVLT_delayed	CD8_memory_KLRG1posCD57neg_2	-0.0318323	0.507813	-0.703869	0.930437	0.162818	0.051357
N_TMTAt	CD8_memory_KLRG1posCD57neg_2	-0.121892	-0.504027	0.165332	0.754737	0.137427	0.695605
V_MMSE	CD8_memory_KLRG1posCD57neg_2	0.100366	-0.0249675	-0.221368	0.782647	0.945418	0.598295
V_MOCA	CD8_memory_KLRG1posCD57neg_2	-0.108579	-0.156728	0.239793	0.765265	0.665456	0.567327
CSF_AB42	CD8_memory_KLRG1posCD57neg_2	-0.401102	-0.520237	0.367343	0.324704	0.12319	0.370685
CSF_pTau	CD8_memory_KLRG1posCD57neg_2	-0.335515	0.000367305	-0.268209	0.416527	0.999197	0.520705
CSF_Tau	CD8_memory_KLRG1posCD57neg_2	-0.441295	-0.0603228	-0.310994	0.273719	0.868523	0.453393
N_TMTBt	CD8_memory_KLRG1posCD57neg_2	-0.188462	-0.222784	0.0614187	0.627251	0.536137	0.885129
NP_RAVLT_recognition	CD8_memory_KLRG1posCD57pos	0.928313	-0.282005	0.0389872	0.000105896	0.462228	0.933864
NP_RAVLT_delayed	CD8_memory_KLRG1posCD57pos	0.601301	-0.0144554	0.0876928	0.0659447	0.970557	0.836417
N_TMTAt	CD8_memory_KLRG1posCD57pos	0.563121	-0.148163	-0.338302	0.114396	0.682916	0.412419
V_MMSE	CD8_memory_KLRG1posCD57pos	0.553172	0.231275	0.396524	0.0971847	0.52029	0.330773
V_MOCA	CD8_memory_KLRG1posCD57pos	0.405444	0.526645	0.747726	0.245069	0.117826	0.032927
CSF_AB42	CD8_memory_KLRG1posCD57pos	-0.988846	0.351809	-0.354402	3.44e-06	0.318803	0.389042
CSF_pTau	CD8_memory_KLRG1posCD57pos	-1	-0.035953	-0.889105	0	0.921454	0.00313215
CSF_Tau	CD8_memory_KLRG1posCD57pos	-0.973078	0.0169075	-0.905135	4.78031e-05	0.963025	0.00198535
N_TMTBt	CD8_memory_KLRG1posCD57pos	0.372215	-0.259094	-0.388758	0.323909	0.469771	0.341192
NP_RAVLT_recognition	CD8_TEMRAs	0.157936	-0.315982	0.321427	0.663004	0.407469	0.482074
NP_RAVLT_delayed	CD8_TEMRAs	-0.153878	-0.570386	-0.0414309	0.671251	0.108778	0.922406
N_TMTAt	CD8_TEMRAs	-0.186903	0.36483	-0.428886	0.630155	0.299944	0.28901
V_MMSE	CD8_TEMRAs	0.0993711	0.0721876	0.383498	0.784759	0.84291	0.348332
V_MOCA	CD8_TEMRAs	-0.0310502	-0.354675	-0.127497	0.932143	0.314601	0.763521
CSF_AB42	CD8_TEMRAs	-0.221664	0.657815	-0.0030828	0.597794	0.0386923	0.99422
CSF_pTau	CD8_TEMRAs	0.153458	0.0426457	0.0248125	0.716752	0.906882	0.953496
CSF_Tau	CD8_TEMRAs	0.0813845	-0.0138286	0.0203662	0.848077	0.969756	0.961824
N_TMTBt	CD8_TEMRAs	-0.156665	0.237558	-0.29601	0.6873	0.508689	0.476551
NP_RAVLT_recognition	CD8_TEMRA_CD57neg	0.23901	0.170565	0.454957	0.506024	0.660843	0.305027
NP_RAVLT_delayed	CD8_TEMRA_CD57neg	-0.00991669	0.150037	-0.182787	0.978309	0.700024	0.664831
N_TMTAt	CD8_TEMRA_CD57neg	0.108024	-0.10029	-0.424104	0.782064	0.782809	0.295011
V_MMSE	CD8_TEMRA_CD57neg	0.060105	0.238022	-0.0168494	0.868994	0.507835	0.968413
V_MOCA	CD8_TEMRA_CD57neg	0.0254765	-0.0953487	-0.265423	0.944306	0.793311	0.525211
CSF_AB42	CD8_TEMRA_CD57neg	-0.112692	0.410671	0.288952	0.790484	0.238448	0.487616
CSF_pTau	CD8_TEMRA_CD57neg	-0.146933	-0.44944	0.144687	0.72844	0.192531	0.732475
CSF_Tau	CD8_TEMRA_CD57neg	-0.194254	-0.460989	0.150204	0.644833	0.179943	0.722574
N_TMTBt	CD8_TEMRA_CD57neg	-0.101317	-0.133937	-0.233129	0.795357	0.712213	0.578463
NP_RAVLT_recognition	CD8_TEMRA_CD57pos	-0.0604722	-0.441929	0.12119	0.8682	0.233661	0.795768
NP_RAVLT_delayed	CD8_TEMRA_CD57pos	-0.427146	-0.677262	-0.102346	0.218248	0.0450583	0.809437
N_TMTAt	CD8_TEMRA_CD57pos	-0.295646	0.414938	-0.0152966	0.439877	0.233119	0.971323
V_MMSE	CD8_TEMRA_CD57pos	-0.124381	0.120868	0.38705	0.732086	0.73943	0.343503
V_MOCA	CD8_TEMRA_CD57pos	-0.247523	-0.246093	0.0508286	0.490516	0.493106	0.90486
CSF_AB42	CD8_TEMRA_CD57pos	-0.0664875	0.614287	0.265166	0.875703	0.0588211	0.525628
CSF_pTau	CD8_TEMRA_CD57pos	0.433149	0.120641	0.0313445	0.283712	0.739906	0.941268
CSF_Tau	CD8_TEMRA_CD57pos	0.301587	0.0315873	0.0746776	0.467876	0.930972	0.860499
N_TMTBt	CD8_TEMRA_CD57pos	-0.188327	0.25792	0.0943577	0.627502	0.471858	0.824127
NP_RAVLT_recognition	CD8_TEMRA_CD57pos_1	0.0327373	-0.00347303	-0.172784	0.928464	0.992925	0.711032
NP_RAVLT_delayed	CD8_TEMRA_CD57pos_1	-0.256166	-0.133804	-0.135684	0.474984	0.73145	0.748697
N_TMTAt	CD8_TEMRA_CD57pos_1	0.0978682	0.240261	-0.353573	0.802209	0.503731	0.39023
V_MMSE	CD8_TEMRA_CD57pos_1	-0.174802	0.538978	0.219159	0.629092	0.107918	0.602045
V_MOCA	CD8_TEMRA_CD57pos_1	-0.126131	0.223672	-0.310602	0.728437	0.534469	0.453993
CSF_AB42	CD8_TEMRA_CD57pos_1	-0.327996	0.602263	-0.000754071	0.427692	0.0653987	0.998586
CSF_pTau	CD8_TEMRA_CD57pos_1	0.250904	0.134412	0.160066	0.548926	0.711228	0.704963
CSF_Tau	CD8_TEMRA_CD57pos_1	0.085093	0.176448	0.122033	0.841219	0.625814	0.773449
N_TMTBt	CD8_TEMRA_CD57pos_1	0.173821	-0.0707379	-0.229706	0.65469	0.846033	0.584212
NP_RAVLT_recognition	CD8_TEMRA_CD57pos_2	-0.0430639	-0.695213	0.231	0.905972	0.0376108	0.618221
NP_RAVLT_delayed	CD8_TEMRA_CD57pos_2	-0.399631	-0.725856	0.0427399	0.252551	0.0268331	0.91996
N_TMTAt	CD8_TEMRA_CD57pos_2	-0.277273	0.190627	-0.0616216	0.470093	0.597829	0.884752
V_MMSE	CD8_TEMRA_CD57pos_2	-0.10346	-0.0621361	0.485511	0.776089	0.864601	0.222607
V_MOCA	CD8_TEMRA_CD57pos_2	-0.280004	-0.293806	0.150102	0.433296	0.409964	0.722757
CSF_AB42	CD8_TEMRA_CD57pos_2	-0.0994767	0.661478	0.167568	0.814708	0.0372481	0.691641
CSF_pTau	CD8_TEMRA_CD57pos_2	0.383119	-0.0648814	-0.106977	0.348849	0.858668	0.800943
CSF_Tau	CD8_TEMRA_CD57pos_2	0.300473	-0.239562	-0.0514975	0.469604	0.505011	0.903613
N_TMTBt	CD8_TEMRA_CD57pos_2	-0.171681	0.299151	0.0696053	0.658732	0.401092	0.869911
NP_RAVLT_recognition	DNs	-0.0825024	-0.205072	-0.375041	0.820749	0.596596	0.407127
NP_RAVLT_delayed	DNs	-0.328744	0.153611	-0.429866	0.35368	0.693154	0.287788
N_TMTAt	DNs	0.109196	-0.457351	-0.391016	0.779745	0.183855	0.338147
V_MMSE	DNs	-0.209156	0.549394	0.259158	0.561967	0.0999721	0.535398
V_MOCA	DNs	-0.109154	0.539926	-0.0971664	0.764051	0.107179	0.818956
CSF_AB42	DNs	-0.182725	0.400211	-0.34789	0.66494	0.251798	0.398426
CSF_pTau	DNs	-0.185724	0.00165579	-0.00386651	0.659692	0.996378	0.99275
CSF_Tau	DNs	-0.271344	-0.0876452	-0.112691	0.515652	0.809742	0.790487
N_TMTBt	DNs	-0.103172	-0.4064	-0.578071	0.791676	0.24385	0.133374
NP_RAVLT_recognition	GDs	-0.512788	0.220478	0.226058	0.129613	0.568645	0.625963
NP_RAVLT_delayed	GDs	-0.659183	0.319766	0.00955894	0.0381485	0.401561	0.982078
N_TMTAt	GDs	-0.763299	0.535334	-0.519447	0.0167044	0.110788	0.187055
V_MMSE	GDs	-0.0396818	-0.0873569	0.207292	0.913333	0.810358	0.622319
V_MOCA	GDs	-0.248299	0.0835665	-0.0970774	0.489113	0.818469	0.81912
CSF_AB42	GDs	0.350243	0.0115232	0.0557677	0.395024	0.974796	0.895652
CSF_pTau	GDs	0.32636	-0.381164	0.216973	0.430138	0.277148	0.605764
CSF_Tau	GDs	0.289888	-0.299226	0.178036	0.486143	0.400968	0.67317
N_TMTBt	GDs	-0.867981	0.543878	-0.381642	0.00241359	0.104133	0.350869
NP_RAVLT_recognition	GD1	-0.124286	0.236753	-0.8131	0.732284	0.539654	0.0261546
NP_RAVLT_delayed	GD1	-0.546738	0.24976	-0.250272	0.101962	0.516906	0.549967
N_TMTAt	GD1	-0.356364	0.332579	-0.487621	0.346528	0.347754	0.220303
V_MMSE	GD1	-0.235399	0.437077	0.0708893	0.512663	0.206561	0.867527
V_MOCA	GD1	-0.369857	0.386941	0.244391	0.292825	0.269318	0.559685
CSF_AB42	GD1	-0.205756	0.371054	-0.458418	0.624958	0.291143	0.253293
CSF_pTau	GD1	0.0273133	-0.12791	-0.0562876	0.948813	0.724729	0.894683
CSF_Tau	GD1	-0.101189	0.0683148	-0.259552	0.811562	0.851257	0.534754
N_TMTBt	GD1	-0.428921	0.064808	-0.675758	0.249328	0.858826	0.065841
NP_RAVLT_recognition	GD2	-0.343567	0.459349	0.678158	0.331053	0.213542	0.0940289
NP_RAVLT_delayed	GD2	-0.319976	0.540561	0.374156	0.367421	0.132935	0.361182
N_TMTAt	GD2	-0.67423	0.352829	-0.461821	0.0464026	0.317304	0.249329
V_MMSE	GD2	0.232373	-0.0556897	0.41998	0.518254	0.878556	0.300235
V_MOCA	GD2	-0.0302652	0.126963	0.0556645	0.933856	0.726702	0.895845
CSF_AB42	GD2	0.313659	-0.0562148	0.0381541	0.449324	0.877418	0.928531
CSF_pTau	GD2	0.117137	-0.5741	0.0312538	0.78237	0.082641	0.941437
CSF_Tau	GD2	0.203442	-0.473676	0.0552577	0.628942	0.166692	0.896603
N_TMTBt	GD2	-0.836779	0.323874	-0.195679	0.00491189	0.36128	0.64236
NP_RAVLT_recognition	GD3	-0.668217	-0.0694951	0.357163	0.0346868	0.858994	0.431583
NP_RAVLT_delayed	GD3	-0.764893	0.0791253	0.155913	0.00995296	0.839646	0.712366
N_TMTAt	GD3	-0.611377	0.578777	-0.166661	0.0802297	0.0795946	0.69325
V_MMSE	GD3	-0.112711	-0.356918	0.474042	0.756554	0.311331	0.235351
V_MOCA	GD3	-0.356699	0.0457407	-0.0653464	0.31165	0.900151	0.877824
CSF_AB42	GD3	0.30869	-0.123113	0.0245028	0.456924	0.734736	0.954076
CSF_pTau	GD3	0.571103	-0.223928	0.31528	0.139237	0.533989	0.446855
CSF_Tau	GD3	0.556049	-0.123352	0.322081	0.152381	0.734235	0.436562
N_TMTBt	GD3	-0.721615	0.633825	-0.0696056	0.0281849	0.0490913	0.86991
NP_RAVLT_recognition	NKT_cells	-0.244949	0.198107	-0.736833	0.495183	0.609386	0.0588694
NP_RAVLT_delayed	NKT_cells	-0.466911	-0.0123391	-0.673597	0.173683	0.974866	0.0670434
N_TMTAt	NKT_cells	0.50418	0.177579	-0.252137	0.166351	0.623565	0.546897
V_MMSE	NKT_cells	-0.706373	-0.320151	-0.642742	0.022405	0.367145	0.0856332
V_MOCA	NKT_cells	-0.569143	-0.719011	-0.688033	0.0859494	0.0191104	0.0592527
CSF_AB42	NKT_cells	0.162652	0.303128	0.17751	0.700364	0.394552	0.674094
CSF_pTau	NKT_cells	-0.0632638	-0.345599	-0.128863	0.881696	0.328011	0.761043
CSF_Tau	NKT_cells	-0.224879	-0.306355	-0.128324	0.592351	0.389282	0.762021
N_TMTBt	NKT_cells	0.241412	0.304024	-0.231906	0.531463	0.393085	0.580515
NP_RAVLT_recognition	DP	-0.0503782	-0.187285	0.998893	0.890077	0.629442	7.83506e-08
NP_RAVLT_delayed	DP	0.204087	0.00691158	0.557028	0.571694	0.98592	0.151506
N_TMTAt	DP	-0.228425	-0.33103	-0.00815256	0.554419	0.350141	0.984715
V_MMSE	DP	-0.0598929	-0.418511	0.200529	0.869453	0.228709	0.633967
V_MOCA	DP	0.0970888	-0.238108	0.132735	0.789609	0.507679	0.75403
CSF_AB42	DP	0.646685	0.0360894	0.313756	0.0831085	0.921157	0.449176
CSF_pTau	DP	-0.172581	-0.299855	-0.288223	0.682779	0.399931	0.488765
CSF_Tau	DP	-0.176362	-0.345096	-0.0860921	0.676114	0.328762	0.839373
N_TMTBt	DP	-0.300218	-0.104815	0.305251	0.432495	0.773219	0.462214
NP_RAVLT_recognition	B_cells	-0.584314	-0.568485	-0.238917	0.0760839	0.110232	0.605878
NP_RAVLT_delayed	B_cells	-0.420596	-0.556527	0.272466	0.226157	0.119644	0.513847
N_TMTAt	B_cells	-0.0703335	0.158839	0.115907	0.857307	0.661174	0.784614
V_MMSE	B_cells	-0.551418	-0.271689	0.378724	0.0984728	0.447641	0.354873
V_MOCA	B_cells	-0.280695	-0.000815872	0.177643	0.432113	0.998215	0.673861
CSF_AB42	B_cells	0.728839	-0.285314	-0.718612	0.0402577	0.424249	0.0446066
CSF_pTau	B_cells	0.685105	0.318603	0.136319	0.0607867	0.369596	0.747551
CSF_Tau	B_cells	0.634294	0.309868	0.0283274	0.0911904	0.383584	0.946914
N_TMTBt	B_cells	0.0617676	0.0546013	-0.162913	0.874567	0.880915	0.699899
NP_RAVLT_recognition	ABCs	0.247575	-0.51439	-0.0679705	0.490422	0.156533	0.884876
NP_RAVLT_delayed	ABCs	0.0685126	-0.473321	0.0841726	0.85083	0.198123	0.84292
N_TMTAt	ABCs	0.34132	-0.202953	-0.653363	0.368684	0.573879	0.0789336
V_MMSE	ABCs	-0.540981	-0.597959	0.616756	0.10636	0.0678651	0.103375
V_MOCA	ABCs	-0.361201	-0.407194	0.427286	0.305139	0.242841	0.291011
CSF_AB42	ABCs	0.198116	0.0146627	-0.817829	0.638137	0.967932	0.0131242
CSF_pTau	ABCs	-0.563957	-0.437269	-0.526421	0.145395	0.206339	0.180152
CSF_Tau	ABCs	-0.649398	-0.616131	-0.656623	0.0813974	0.0578529	0.0769407
N_TMTBt	ABCs	0.210544	0.0398862	-0.805626	0.586613	0.912888	0.0157868
NP_RAVLT_recognition	Bregs	-0.47324	-0.224411	-0.12272	0.167138	0.561588	0.79323
NP_RAVLT_delayed	Bregs	-0.441454	-0.222949	0.203837	0.201529	0.564206	0.628261
N_TMTAt	Bregs	-0.444177	0.212468	-0.0100935	0.231009	0.555645	0.981076
V_MMSE	Bregs	-0.259867	-0.671595	0.0256493	0.4684	0.0334492	0.951929
V_MOCA	Bregs	-0.478936	-0.29933	-0.213997	0.161374	0.400797	0.610837
CSF_AB42	Bregs	-0.203338	-0.48941	-0.531426	0.62912	0.151094	0.175284
CSF_pTau	Bregs	0.223413	0.0181088	0.54191	0.594831	0.9604	0.165319
CSF_Tau	Bregs	0.240688	0.0961588	0.396549	0.565837	0.791587	0.33074
N_TMTBt	Bregs	-0.303627	0.363851	-0.186773	0.427026	0.301341	0.657859
NP_RAVLT_recognition	ASCs	0.249878	-0.521578	-0.255831	0.486262	0.149827	0.579759
NP_RAVLT_delayed	ASCs	-0.157507	-0.659403	-0.101601	0.663875	0.053346	0.810806
N_TMTAt	ASCs	0.215835	0.450799	-0.0253608	0.577017	0.191024	0.952469
V_MMSE	ASCs	-0.397318	-0.0316097	-0.475644	0.255563	0.930923	0.233548
V_MOCA	ASCs	-0.419002	-0.400479	-0.530683	0.228107	0.251452	0.176002
CSF_AB42	ASCs	-0.503847	0.456939	0.426667	0.202995	0.184301	0.291787
CSF_pTau	ASCs	-0.408826	0.287768	-0.131506	0.314582	0.420096	0.756254
CSF_Tau	ASCs	-0.513898	0.147372	-0.00567173	0.192645	0.684535	0.989366
N_TMTBt	ASCs	0.121218	0.473995	0.234556	0.756061	0.166367	0.576072
NP_RAVLT_recognition	CD27neg_B_cells	-0.660509	-0.496323	-0.153969	0.0376263	0.174142	0.741701
NP_RAVLT_delayed	CD27neg_B_cells	-0.660498	-0.431124	0.234187	0.0376307	0.246636	0.57669
N_TMTAt	CD27neg_B_cells	-0.03209	-0.0621015	0.521966	0.934683	0.864676	0.184546
V_MMSE	CD27neg_B_cells	-0.63076	0.246902	0.0886722	0.0505408	0.491639	0.834609
V_MOCA	CD27neg_B_cells	-0.438989	0.427767	-0.167862	0.204354	0.217505	0.691121
CSF_AB42	CD27neg_B_cells	0.642609	-0.249212	-0.269602	0.0857191	0.487464	0.518458
CSF_pTau	CD27neg_B_cells	0.390292	0.483978	0.6522	0.339122	0.156375	0.0796513
CSF_Tau	CD27neg_B_cells	0.357563	0.478556	0.605484	0.384522	0.161755	0.111671
N_TMTBt	CD27neg_B_cells	-0.256541	-0.274978	0.309655	0.505199	0.441941	0.455444
NP_RAVLT_recognition	CD27pos_B_cells	-0.68669	-0.342764	-0.213366	0.0282841	0.366529	0.645967
NP_RAVLT_delayed	CD27pos_B_cells	-0.654192	-0.503393	0.175751	0.0401571	0.167122	0.67719
N_TMTAt	CD27pos_B_cells	-0.0923795	0.223862	-0.220908	0.813139	0.534114	0.599075
V_MMSE	CD27pos_B_cells	-0.668956	-0.62799	0.717767	0.0344136	0.0518757	0.0449782
V_MOCA	CD27pos_B_cells	-0.553196	-0.344848	0.555832	0.0971672	0.329133	0.152575
CSF_AB42	CD27pos_B_cells	0.726361	-0.221097	-0.738095	0.0412867	0.539308	0.0365529
CSF_pTau	CD27pos_B_cells	0.308894	-0.19509	-0.378246	0.45661	0.589115	0.355531
CSF_Tau	CD27pos_B_cells	0.250116	-0.16311	-0.481727	0.550224	0.65254	0.226771
N_TMTBt	CD27pos_B_cells	-0.137685	0.181848	-0.439684	0.723903	0.615103	0.275681
NP_RAVLT_recognition	Monocytes	0.350006	-0.155944	-0.329544	0.321463	0.68868	0.470425
NP_RAVLT_delayed	Monocytes	0.334636	-0.0609687	0.14637	0.344595	0.87618	0.72945
N_TMTAt	Monocytes	0.215936	-0.292369	0.518312	0.576835	0.412366	0.188192
V_MMSE	Monocytes	0.322127	0.0681916	-0.0987664	0.364026	0.851523	0.816014
V_MOCA	Monocytes	0.13185	0.333123	0.352037	0.71654	0.346916	0.392437
CSF_AB42	Monocytes	-0.33931	0.261935	0.097464	0.410939	0.464738	0.818409
CSF_pTau	Monocytes	-0.63919	-0.226607	-0.031287	0.087945	0.528978	0.941375
CSF_Tau	Monocytes	-0.545737	-0.211464	-0.00797001	0.16176	0.557558	0.985057
N_TMTBt	Monocytes	-0.0204726	-0.488872	0.426341	0.958308	0.151612	0.292196
NP_RAVLT_recognition	Monocytes_CD16	0.358062	-0.213552	-0.206979	0.309671	0.581151	0.6561
NP_RAVLT_delayed	Monocytes_CD16	-0.0182621	-0.331203	-0.289331	0.960065	0.383953	0.48702
N_TMTAt	Monocytes_CD16	0.340779	0.142346	0.195056	0.369494	0.694851	0.643441
V_MMSE	Monocytes_CD16	0.0720098	0.0299053	-0.782611	0.843293	0.934641	0.021678
V_MOCA	Monocytes_CD16	-0.237091	0.152305	-0.584671	0.509547	0.674454	0.127951
CSF_AB42	Monocytes_CD16	-0.658888	0.237222	0.288423	0.0755731	0.509306	0.488451
CSF_pTau	Monocytes_CD16	-0.494617	0.134896	-0.245541	0.212749	0.710226	0.55778
CSF_Tau	Monocytes_CD16	-0.474551	0.169915	-0.136703	0.234778	0.638857	0.746857
N_TMTBt	Monocytes_CD16	0.206265	-0.148033	0.276767	0.594414	0.683181	0.506953
NP_RAVLT_recognition	Monocytes_CD14	0.252334	-0.146374	-0.356429	0.481843	0.707083	0.432599
NP_RAVLT_delayed	Monocytes_CD14	0.297536	-0.0606986	0.0628129	0.403763	0.876725	0.882535
N_TMTAt	Monocytes_CD14	0.165112	-0.296926	0.453898	0.671185	0.404775	0.258609
V_MMSE	Monocytes_CD14	0.234016	-0.0901915	-0.104485	0.515214	0.804303	0.805512
V_MOCA	Monocytes_CD14	0.0520828	0.2594	0.347354	0.886377	0.469228	0.399202
CSF_AB42	Monocytes_CD14	-0.262891	0.116461	0.200896	0.529319	0.748669	0.633332
CSF_pTau	Monocytes_CD14	-0.644726	-0.254526	-0.0740876	0.0843578	0.477914	0.861593
CSF_Tau	Monocytes_CD14	-0.547981	-0.251791	-0.0317507	0.159694	0.482819	0.940507
N_TMTBt	Monocytes_CD14	-0.0948063	-0.39646	0.387614	0.808303	0.256684	0.342739
NP_RAVLT_recognition	Monocytes_CD14posCD69neg	-0.316624	0.190419	-0.439766	0.372743	0.623613	0.323476
NP_RAVLT_delayed	Monocytes_CD14posCD69neg	-0.0770916	0.274001	-0.246782	0.832361	0.475563	0.555728
N_TMTAt	Monocytes_CD14posCD69neg	0.278471	-0.276827	0.381299	0.468096	0.438752	0.351338
V_MMSE	Monocytes_CD14posCD69neg	-0.194756	-0.0410994	0.316829	0.589765	0.910247	0.444503
V_MOCA	Monocytes_CD14posCD69neg	-0.232719	0.390186	0.473694	0.517613	0.264975	0.235743
CSF_AB42	Monocytes_CD14posCD69neg	0.215386	-0.0587225	-0.205711	0.608467	0.871987	0.625034
CSF_pTau	Monocytes_CD14posCD69neg	-0.236844	-0.489804	-0.0807804	0.572246	0.150715	0.849194
CSF_Tau	Monocytes_CD14posCD69neg	-0.105971	-0.45156	-0.145454	0.802787	0.190183	0.731097
N_TMTBt	Monocytes_CD14posCD69neg	-0.0774358	-0.377914	0.0557393	0.843035	0.281607	0.895705
NP_RAVLT_recognition	Monocytes_CD14posCD69pos	0.364958	-0.431757	-0.0844487	0.299761	0.245865	0.857146
NP_RAVLT_delayed	Monocytes_CD14posCD69pos	0.273657	-0.363867	-0.062969	0.444226	0.335727	0.882245
N_TMTAt	Monocytes_CD14posCD69pos	-0.0617276	-0.316654	0.0742194	0.874648	0.372696	0.861349
V_MMSE	Monocytes_CD14posCD69pos	0.452881	-0.159529	-0.335521	0.188729	0.659777	0.416518
V_MOCA	Monocytes_CD14posCD69pos	0.254596	0.0730861	-0.316275	0.477789	0.840975	0.445343
CSF_AB42	Monocytes_CD14posCD69pos	-0.300774	0.16233	0.588212	0.469138	0.654113	0.125093
CSF_pTau	Monocytes_CD14posCD69pos	-0.536778	-0.0088596	0.215456	0.170158	0.980621	0.608348
CSF_Tau	Monocytes_CD14posCD69pos	-0.493701	-0.0459848	0.292059	0.213731	0.899621	0.482733
N_TMTBt	Monocytes_CD14posCD69pos	-0.171358	-0.399935	0.323112	0.659342	0.252156	0.435011
NP_RAVLT_recognition	DCs	0.151708	0.338456	0.0971445	0.675671	0.372976	0.835859
NP_RAVLT_delayed	DCs	0.21593	0.594158	0.406299	0.549067	0.0915762	0.317877
N_TMTAt	DCs	0.315146	-0.178386	0.470728	0.408779	0.621963	0.239101
V_MMSE	DCs	0.183443	0.071251	0.0182198	0.611951	0.844927	0.965845
V_MOCA	DCs	0.263956	0.223147	0.407402	0.461171	0.535454	0.316436
CSF_AB42	DCs	-0.0553603	-0.450425	0.0543323	0.896411	0.191438	0.898327
CSF_pTau	DCs	-0.475425	0.167176	-0.303586	0.233794	0.644353	0.464784
CSF_Tau	DCs	-0.469418	0.147903	-0.198461	0.240591	0.683447	0.637541
N_TMTBt	DCs	-0.103893	0.0735949	0.475845	0.790246	0.83988	0.233323
NP_RAVLT_recognition	cDCs	-0.17404	0.471432	-0.183308	0.630611	0.20017	0.694009
NP_RAVLT_delayed	cDCs	0.0470891	0.710372	0.14477	0.897221	0.0319832	0.732324
N_TMTAt	cDCs	0.180725	-0.374044	0.360099	0.641704	0.286966	0.380912
V_MMSE	cDCs	-0.0188343	0.0416365	0.0678349	0.958815	0.909078	0.873199
V_MOCA	cDCs	0.107283	0.152389	0.515359	0.768002	0.674282	0.191165
CSF_AB42	cDCs	0.32387	-0.486086	-0.0671021	0.433872	0.154312	0.874561
CSF_pTau	cDCs	-0.312328	0.123189	-0.491559	0.451354	0.734576	0.216034
CSF_Tau	cDCs	-0.297425	0.0987527	-0.444576	0.474343	0.786073	0.269744
N_TMTBt	cDCs	-0.239864	-0.0410843	0.272242	0.53418	0.91028	0.514208
NP_RAVLT_recognition	pDCs	0.312252	0.0592499	0.450404	0.379741	0.87965	0.310507
NP_RAVLT_delayed	pDCs	0.0691772	0.206492	0.445297	0.849397	0.594	0.268875
N_TMTAt	pDCs	0.554519	0.0236032	0.633138	0.121269	0.948397	0.0919661
V_MMSE	pDCs	0.159756	0.222304	-0.245025	0.659318	0.537037	0.558635
V_MOCA	pDCs	0.0970084	0.263257	-0.0883252	0.78978	0.462404	0.83525
CSF_AB42	pDCs	-0.524137	-0.381792	0.424276	0.182398	0.27629	0.294794
CSF_pTau	pDCs	-0.637205	0.421175	0.342601	0.0892526	0.225451	0.40612
CSF_Tau	pDCs	-0.626895	0.360764	0.48758	0.0962235	0.305767	0.220347
N_TMTBt	pDCs	0.205279	0.0433324	0.758211	0.596218	0.905388	0.0292401
NP_RAVLT_recognition	pDCs_CD4neg	-0.0832074	-0.184832	0.256666	0.819239	0.634018	0.57848
NP_RAVLT_delayed	pDCs_CD4neg	-0.024427	0.0146055	0.0623132	0.946598	0.970251	0.883465
N_TMTAt	pDCs_CD4neg	0.211368	0.229852	0.669886	0.585115	0.522931	0.0691391
V_MMSE	pDCs_CD4neg	0.0900503	-0.0363945	-0.172689	0.804605	0.920492	0.682589
V_MOCA	pDCs_CD4neg	0.0265835	-0.0413407	0.21781	0.94189	0.909722	0.604339
CSF_AB42	pDCs_CD4neg	-0.128549	-0.0827295	0.597475	0.761613	0.820263	0.117788
CSF_pTau	pDCs_CD4neg	-0.243545	0.367037	0.350856	0.561089	0.296807	0.394139
CSF_Tau	pDCs_CD4neg	-0.233985	0.314697	0.428691	0.577028	0.37582	0.289253
N_TMTBt	pDCs_CD4neg	-0.161273	0.395271	0.692061	0.678494	0.258245	0.0571803
NP_RAVLT_recognition	pDCs_CD4pos	0.480529	-0.0232136	0.472263	0.159784	0.952731	0.284592
NP_RAVLT_delayed	pDCs_CD4pos	0.157994	0.0432038	0.459964	0.662886	0.912123	0.251489
N_TMTAt	pDCs_CD4pos	0.577055	-0.0683625	0.484964	0.10377	0.851154	0.223206
V_MMSE	pDCs_CD4pos	0.308763	0.355819	-0.367976	0.385372	0.312931	0.369798
V_MOCA	pDCs_CD4pos	0.269186	0.437334	-0.24842	0.452002	0.206264	0.553022
CSF_AB42	pDCs_CD4pos	-0.45946	-0.40104	0.0988053	0.252076	0.250725	0.815942
CSF_pTau	pDCs_CD4pos	-0.511141	0.352223	0.0940576	0.195456	0.318194	0.824679
CSF_Tau	pDCs_CD4pos	-0.520255	0.244104	0.233905	0.186248	0.496718	0.577162
N_TMTBt	pDCs_CD4pos	0.296707	-0.184831	0.551396	0.43816	0.609214	0.156575
NP_RAVLT_recognition	NK_cells	0.250685	0.765661	-0.243886	0.484808	0.0161685	0.598169
NP_RAVLT_delayed	NK_cells	0.130026	0.645577	-0.714823	0.720328	0.0603852	0.0462868
N_TMTAt	NK_cells	0.67044	0.147424	0.263154	0.0481188	0.684428	0.528893
V_MMSE	NK_cells	-0.440603	0.295415	-0.644342	0.202501	0.407284	0.0846037
V_MOCA	NK_cells	-0.217065	0.0444579	-0.605602	0.546918	0.90294	0.111583
CSF_AB42	NK_cells	0.0173345	-0.221505	0.280741	0.967504	0.538541	0.500614
CSF_pTau	NK_cells	-0.497233	-0.0941273	-0.0315571	0.20996	0.795911	0.94087
CSF_Tau	NK_cells	-0.600372	0.0380612	0.0154942	0.115555	0.916862	0.970953
N_TMTBt	NK_cells	0.398369	0.0426443	0.153927	0.288259	0.906885	0.715913
NP_RAVLT_recognition	NK_CD56bright	0.0752387	0.111559	-0.108523	0.836344	0.775077	0.816849
NP_RAVLT_delayed	NK_CD56bright	-0.190499	0.0807891	-0.685127	0.598079	0.83631	0.0607753
N_TMTAt	NK_CD56bright	0.49226	0.269469	-0.0402148	0.178251	0.451507	0.924678
V_MMSE	NK_CD56bright	-0.432034	0.355667	-0.494704	0.212449	0.313153	0.212656
V_MOCA	NK_CD56bright	-0.192399	0.249199	-0.686776	0.594363	0.487487	0.0599084
CSF_AB42	NK_CD56bright	0.0360233	0.214123	0.589489	0.932515	0.552496	0.124071
CSF_pTau	NK_CD56bright	-0.0986534	0.111489	0.0574679	0.816222	0.759127	0.892485
CSF_Tau	NK_CD56bright	-0.187628	0.252512	0.125047	0.656366	0.481523	0.767969
N_TMTBt	NK_CD56bright	0.268491	-0.0680177	0.105965	0.484835	0.851898	0.802799
NP_RAVLT_recognition	NK_CD56dim	0.25849	0.765661	-0.254549	0.470844	0.0161685	0.581726
NP_RAVLT_delayed	NK_CD56dim	0.119205	0.645577	-0.72769	0.742912	0.0603852	0.0407327
N_TMTAt	NK_CD56dim	0.608059	0.147424	0.228338	0.0823446	0.684428	0.586514
V_MMSE	NK_CD56dim	-0.446506	0.295415	-0.682302	0.195808	0.407284	0.0622775
V_MOCA	NK_CD56dim	-0.245009	0.0444579	-0.576069	0.495074	0.90294	0.135045
CSF_AB42	NK_CD56dim	0.0175669	-0.221505	0.297497	0.967069	0.538541	0.474231
CSF_pTau	NK_CD56dim	-0.576755	-0.0941273	0.0208618	0.134471	0.795911	0.960896
CSF_Tau	NK_CD56dim	-0.683652	0.0380612	0.0482982	0.0615568	0.916862	0.909582
N_TMTBt	NK_CD56dim	0.348185	0.0426443	0.118324	0.358492	0.906885	0.780205
NP_RAVLT_recognition	NK_CD56dim_CD57neg	0.0498232	0.356956	0.063841	0.891282	0.345669	0.891841
NP_RAVLT_delayed	NK_CD56dim_CD57neg	0.171679	0.285823	-0.425911	0.635326	0.455923	0.292737
N_TMTAt	NK_CD56dim_CD57neg	0.328201	0.0403575	0.18899	0.38854	0.911862	0.653991
V_MMSE	NK_CD56dim_CD57neg	-0.228582	0.181129	-0.580041	0.525294	0.616526	0.131743
V_MOCA	NK_CD56dim_CD57neg	-0.0331186	0.417082	-0.733006	0.927632	0.230467	0.0385629
CSF_AB42	NK_CD56dim_CD57neg	0.348276	-0.661059	0.363885	0.397866	0.0374112	0.375551
CSF_pTau	NK_CD56dim_CD57neg	-0.354148	0.00687806	0.0646177	0.389405	0.984955	0.879179
CSF_Tau	NK_CD56dim_CD57neg	-0.391942	-0.0255444	0.15811	0.336903	0.944158	0.708448
N_TMTBt	NK_CD56dim_CD57neg	0.0346801	-0.12369	0.260379	0.929421	0.733531	0.533407
NP_RAVLT_recognition	NK_CD56dim_CD57pos	0.21901	0.456996	-0.398166	0.543241	0.216201	0.376334
NP_RAVLT_delayed	NK_CD56dim_CD57pos	0.0272616	0.491288	-0.855634	0.94041	0.179242	0.00673115
N_TMTAt	NK_CD56dim_CD57pos	0.366318	0.107269	0.29798	0.332235	0.768031	0.473479
V_MMSE	NK_CD56dim_CD57pos	-0.41999	0.315293	-0.598975	0.226897	0.374867	0.116628
V_MOCA	NK_CD56dim_CD57pos	-0.250974	-0.0219531	-0.341996	0.484287	0.952001	0.407003
CSF_AB42	NK_CD56dim_CD57pos	0.0940706	0.389284	0.280061	0.824655	0.266178	0.501697
CSF_pTau	NK_CD56dim_CD57pos	-0.544993	-0.0351209	-0.0337025	0.162449	0.923268	0.936856
CSF_Tau	NK_CD56dim_CD57pos	-0.663133	0.181329	-0.0481655	0.07305	0.61613	0.909829
N_TMTBt	NK_CD56dim_CD57pos	0.0894292	0.0406778	0.0960966	0.819026	0.911164	0.820925
NP_RAVLT_recognition	NK_CD56dim_KLRG1posCD57pos	0.0621418	0.281998	-0.33611	0.864589	0.462239	0.461078
NP_RAVLT_delayed	NK_CD56dim_KLRG1posCD57pos	-0.165651	0.085424	-0.916991	0.647419	0.82703	0.00134238
N_TMTAt	NK_CD56dim_KLRG1posCD57pos	0.552911	-0.0447429	0.458704	0.122581	0.902321	0.252959
V_MMSE	NK_CD56dim_KLRG1posCD57pos	-0.433428	0.187678	-0.613225	0.210813	0.603612	0.105935
V_MOCA	NK_CD56dim_KLRG1posCD57pos	-0.303802	-0.314339	-0.365971	0.393447	0.376393	0.372613
CSF_AB42	NK_CD56dim_KLRG1posCD57pos	0.217826	0.471568	0.50147	0.604311	0.168852	0.205484
CSF_pTau	NK_CD56dim_KLRG1posCD57pos	-0.430306	-0.0510092	0.107803	0.28724	0.888707	0.799431
CSF_Tau	NK_CD56dim_KLRG1posCD57pos	-0.530914	-0.0218608	0.119465	0.175779	0.952202	0.778126
N_TMTBt	NK_CD56dim_KLRG1posCD57pos	0.256926	-0.0930968	0.280783	0.504538	0.798107	0.500548
NP_RAVLT_recognition	NK_CD56dim_KLRG1negCD57pos	0.350332	0.580994	-0.446576	0.320982	0.100879	0.315147
NP_RAVLT_delayed	NK_CD56dim_KLRG1negCD57pos	0.0726124	0.699474	-0.812181	0.841995	0.0359691	0.0143181
N_TMTAt	NK_CD56dim_KLRG1negCD57pos	0.0184358	0.132522	0.197825	0.962454	0.715145	0.638642
V_MMSE	NK_CD56dim_KLRG1negCD57pos	-0.267108	0.514035	-0.723282	0.455634	0.128524	0.0425874
V_MOCA	NK_CD56dim_KLRG1negCD57pos	-0.193298	0.411641	-0.551017	0.592609	0.237231	0.15692
CSF_AB42	NK_CD56dim_KLRG1negCD57pos	-0.178855	0.102895	0.250359	0.67173	0.777286	0.549823
CSF_pTau	NK_CD56dim_KLRG1negCD57pos	-0.590548	-0.0515171	-0.0176581	0.123228	0.887605	0.966898
CSF_Tau	NK_CD56dim_KLRG1negCD57pos	-0.737037	0.173884	-0.0135735	0.0369654	0.630922	0.974553
N_TMTBt	NK_CD56dim_KLRG1negCD57pos	-0.0846274	-0.0585925	0.0406725	0.828624	0.872268	0.923823
NP_RAVLT_recognition	NK_CD56dim_KLRG1negCD57neg	0.302376	0.585195	-0.0507541	0.395784	0.0978505	0.913948
NP_RAVLT_delayed	NK_CD56dim_KLRG1negCD57neg	0.242567	0.587987	-0.138569	0.499518	0.0958687	0.743489
N_TMTAt	NK_CD56dim_KLRG1negCD57neg	0.30202	0.243593	0.0965703	0.429599	0.497649	0.820053
V_MMSE	NK_CD56dim_KLRG1negCD57neg	-0.272023	0.166506	-0.474605	0.447061	0.645699	0.234716
V_MOCA	NK_CD56dim_KLRG1negCD57neg	-0.137711	0.206745	-0.834884	0.704405	0.566586	0.00990641
CSF_AB42	NK_CD56dim_KLRG1negCD57neg	-0.0430342	-0.272503	-0.0771891	0.919411	0.446227	0.855844
CSF_pTau	NK_CD56dim_KLRG1negCD57neg	-0.425525	-0.251962	0.231068	0.293222	0.482512	0.581922
CSF_Tau	NK_CD56dim_KLRG1negCD57neg	-0.52368	-0.158772	0.283006	0.182849	0.66131	0.497016
N_TMTBt	NK_CD56dim_KLRG1negCD57neg	0.122294	0.20009	0.0679807	0.753949	0.57941	0.872928
NP_RAVLT_recognition	NK_CD56dim_KLRG1posCD57neg	-0.0804457	0.192324	0.143336	0.825159	0.620078	0.759157
NP_RAVLT_delayed	NK_CD56dim_KLRG1posCD57neg	0.0929597	-0.0035632	-0.456062	0.798399	0.992741	0.256057
N_TMTAt	NK_CD56dim_KLRG1posCD57neg	0.408738	-0.16107	0.257824	0.274713	0.656659	0.537576
V_MMSE	NK_CD56dim_KLRG1posCD57neg	-0.0725176	-0.00223759	-0.502887	0.842199	0.995105	0.203998
V_MOCA	NK_CD56dim_KLRG1posCD57neg	0.108266	0.133098	-0.644714	0.765924	0.713951	0.0843651
CSF_AB42	NK_CD56dim_KLRG1posCD57neg	0.462251	-0.714447	0.45039	0.24883	0.0202587	0.262772
CSF_pTau	NK_CD56dim_KLRG1posCD57neg	-0.235194	0.198302	0.0388614	0.575003	0.582874	0.927208
CSF_Tau	NK_CD56dim_KLRG1posCD57neg	-0.249161	0.0668156	0.145591	0.551798	0.854492	0.73085
N_TMTBt	NK_CD56dim_KLRG1posCD57neg	0.0602538	-0.187499	0.330976	0.877623	0.603965	0.423252
NP_RAVLT_recognition	NK_CD56dim_KLRG1posCD57neg_1	-0.054908	0.176431	0.499765	0.88025	0.64977	0.253429
NP_RAVLT_delayed	NK_CD56dim_KLRG1posCD57neg_1	0.127729	0.159646	0.134039	0.725106	0.6816	0.751671
N_TMTAt	NK_CD56dim_KLRG1posCD57neg_1	0.366594	-0.291514	-0.326508	0.331842	0.413797	0.429916
V_MMSE	NK_CD56dim_KLRG1posCD57neg_1	-0.18018	-0.116259	-0.19642	0.618405	0.749093	0.641075
V_MOCA	NK_CD56dim_KLRG1posCD57neg_1	-0.0180228	0.0637304	-0.550374	0.960588	0.861155	0.157505
CSF_AB42	NK_CD56dim_KLRG1posCD57neg_1	0.384179	-0.636953	0.169606	0.347404	0.0476407	0.688034
CSF_pTau	NK_CD56dim_KLRG1posCD57neg_1	-0.309962	-0.196925	-0.0776584	0.454973	0.585547	0.854975
CSF_Tau	NK_CD56dim_KLRG1posCD57neg_1	-0.334516	-0.369163	0.0280625	0.418002	0.293802	0.94741
N_TMTBt	NK_CD56dim_KLRG1posCD57neg_1	0.0638946	-0.10436	-0.0270221	0.870277	0.774184	0.949358
NP_RAVLT_recognition	NK_CD56dim_KLRG1posCD57neg_2	-0.00143248	0.170396	-0.170624	0.996866	0.661162	0.714538
NP_RAVLT_delayed	NK_CD56dim_KLRG1posCD57neg_2	0.120758	-0.0704347	-0.732202	0.739661	0.857103	0.0388863
N_TMTAt	NK_CD56dim_KLRG1posCD57neg_2	0.482156	-0.150302	0.400394	0.188705	0.678542	0.325639
V_MMSE	NK_CD56dim_KLRG1posCD57neg_2	0.157206	0.0224385	-0.609795	0.664486	0.950941	0.108455
V_MOCA	NK_CD56dim_KLRG1posCD57neg_2	0.318437	-0.0734507	-0.606918	0.36986	0.840191	0.110596
CSF_AB42	NK_CD56dim_KLRG1posCD57neg_2	0.564545	-0.599172	0.543868	0.144882	0.0671641	0.163493
CSF_pTau	NK_CD56dim_KLRG1posCD57neg_2	-0.20376	0.468374	0.185433	0.628393	0.172157	0.660201
CSF_Tau	NK_CD56dim_KLRG1posCD57neg_2	-0.186105	0.357069	0.236061	0.659026	0.311112	0.573553
N_TMTBt	NK_CD56dim_KLRG1posCD57neg_2	0.0853767	-0.211388	0.372083	0.827125	0.557704	0.364062
