# Supplementary material for: Adaptive immune changes associate with clinical progression of Alzheimer’s disease
Source: Mol Neurodegener. 2024 Apr 24;19:38. doi: 10.1186/s13024-024-00726-8 (PMC11044380; doi:10.1186/s13024-024-00726-8)
Supplement: Supplementary file 13 — Additional file 13. [file 13024_2024_726_MOESM13_ESM.xlsx]

## Sheet: S13a Demographics
			Total group	Stratified for APOEε4 genotype
				ε3ε3	ε3ε4	ε4ε4
Number of participants, n (%)			47 (100%)	17 (36%)	15 (32%)	15 (32%)
Demographic and clinical characteristics
	Age, mean ± SD, y		64 ± 6	63 ± 8	65 ± 4	65 ± 4
	Sex, n (%)
		Women	25 (53%)	8 (47%)	8 (53%)	9 (60%)
		Men	22 (47%)	9 (53%)	7 (47%)	6 (40%)
	Diagnosis, n (%)
		MCI	7 (15%)	1 (6%)	3 (20%)	3 (20%)
		Dementia	40 (85%)	16 (94%)	12 (80%)	12 (80%)
CSF biomarkers, mean ± SD
	CSF Aβ42 positivity#, n (%)		47 (100%)	17 (100%)	15 (100%)	15 (100%)
	CSF pTau181 positivity#, n (%)		47 (100%)	17 (100%)	15 (100%)	15 (100%)
	CSF tTau positivity#, n (%)		47 (100%)	17 (100%)	15 (100%)	15 (100%)
	CSF Aβ42*, pg/mL ± SD		668 ± 124	667 ± 95	718 ± 126	614 ± 120
	CSF pTau181*, pg/mL ± SD		42 ± 20	38 ± 17	43 ± 22	44 ± 18
	CSF tTau*, pg/mL ± SD		395 ± 164	356 ± 133	415 ± 192	410 ± 144
#As measured with Elecsys or Innotest
*As measured with Elecsys on a CSF sample collected together with the blood/immune sample; n = 13 ε3ε3; n = 15 ε3ε4; n = 14 ε4ε4
Cognitive test performance, median (IQR)
	Global cognition
		MMSE	24 (18-27)	22 (18-27)	25 (22-28)	21 (19-25)
		MOCA	20 (14-23)	20 (16-25)	22 (15-23)	17 (14-20)

## Sheet: S13b Metadata
Demographics							Fraction of immune cells
ID	Diagnosis 1: ctrl 2: MCI due to AD 3: AD dementia	Age	Sex 0: female 1: male	APOE genotype	APOE carriers 0: E4 non-carrier 1: E4 carrier	E4 alleles	T_cells	CD4_T_cells	CD4_naive	CD4_effector_cells	CD4_effector_Treg	CD4_effector_rest	CD4_memory_cells	CD4_memory_KLRG1negCD57neg	CD4_memory_KLRG1negCD57neg_1	CD4_memory_KLRG1negCD57neg_2	CD4_memory_KLRG1posCD57neg	CD4_memory_KLRG1negCD57neg_3	CD4_memory_KLRG1posCD57pos	CD8_T_cells	CD8_naive	CD8_effector	CD8_memory_cells	CD8_memory_KLRG1negCD57neg	CD8_memory_KLRG1posCD57neg	CD8_memory_KLRG1posCD57neg_1	CD8_memory_KLRG1posCD57neg_2	CD8_memory_KLRG1posCD57pos	CD8_TEMRAs	CD8_TEMRA_CD57neg	CD8_TEMRA_CD57pos	CD8_TEMRA_CD57pos_1	CD8_TEMRA_CD57pos_2	DNs	GDs	GD1	GD2	GD3	NKT_cells	DP	B_cells	ABCs	Bregs	ASCs	CD27neg_B_cells	CD27pos_B_cells	Monocytes	Monocytes_CD16	Monocytes_CD14
8623	3	66	0	E4E4	1	2	0.546	0.359	0.1251	0.0111	0.008	0.0031	0.2228	0.1029	0.0225	0.0401	0.0507	0.0403	0.0692	0.1781	0.0102	0.0008	0.0508	0.018	0.0276	0.0202	0.0073	0.0053	0.1163	0.0222	0.094	0.0214	0.0727	0.0011	0.007	0.0018	0.0041	0.0011	0.0005	0.0004	0.1355	0.0037	0.0006	0.0002	0.0827	0.0483	0.1129	0.0226	0.0903
9963	2	59	1	E4E4	1	2	0.7051	0.2988	0.0314	0.0241	0.0187	0.0054	0.2433	0.1157	0.0371	0.0361	0.0549	0.0426	0.0726	0.351	0.021	0.0021	0.1769	0.0515	0.0943	0.0756	0.0187	0.031	0.151	0.0393	0.1117	0.035	0.0767	0.0032	0.0408	0.0304	0.0069	0.0035	0.0014	0.0098	0.15	0.0131	0.0007	0.0004	0.0313	0.1045	0.0539	0.0155	0.0384
10003	3	70	1	E4E4	1	2	0.7171	0.358	0.1678	0.024	0.0233	0.0007	0.1662	0.0937	0.0227	0.031	0.0532	0.04	0.0193	0.33	0.0184	0.0014	0.0748	0.0425	0.0283	0.0269	0.0014	0.0041	0.2353	0.0522	0.1831	0.03	0.1532	0.0012	0.0185	0.0013	0.015	0.0023	0.001	0.0084	0.0631	0.0016	0.0002	0.0002	0.0338	0.0275	0.0784	0.01	0.0684
10042	3	68	0	E4E4	1	2	0.2166	0.1363	0.0633	0.0196	0.0174	0.0022	0.0534	0.0433	0.0104	0.014	0.0099	0.019	0.0002	0.0722	0.0145	0.002	0.0485	0.0119	0.025	0.0247	0.0003	0.0116	0.0072	0.0022	0.0049	0.0005	0.0044	0.0017	0.0051	0.0044	0.0005	0.0002	0.0006	0.0006	0.4098	0.0046	0.0006	0.0001	0.3212	0.0833	0.1965	0.0202	0.1763
10098	3	73	0	E4E4	1	2	0.5552	0.3637	0.2225	0.0084	0.0059	0.0025	0.1328	0.1021	0.0164	0.0375	0.0165	0.0481	0.0143	0.1615	0.0137	0.0265	0.0441	0.0179	0.0216	0.0193	0.0024	0.0046	0.0772	0.0537	0.0235	0.0051	0.0184	0.003	0.0202	0.0173	0.0026	0.0003	0.0062	0.0005	0.0536	0.0021	0.0002	0.001	0.0298	0.0204	0.1463	0.0238	0.1225
10144	3	64	1	E4E4	1	2	0.4083	0.3284	0.231	0.0123	0.0118	0.0005	0.0852	0.0699	0.0252	0.0167	0.0146	0.0279	0.0007	0.0675	0.0145	0.0007	0.034	0.0136	0.0165	0.0102	0.0063	0.0038	0.0183	0.0056	0.0127	0.0017	0.011	0.001	0.0063	0.003	0.0032	0.0001	0.0043	0.0008	0.1131	0.0004	0.0011	0.0009	0.0865	0.0242	0.15	0.0285	0.1215
10176	3	64	0	E4E4	1	2	0.4148	0.2369	0.103	0.0103	0.0074	0.0029	0.1236	0.0916	0.0124	0.0265	0.0292	0.0528	0.0029	0.1533	0.0179	0.0015	0.0397	0.0114	0.0204	0.0187	0.0017	0.0079	0.0943	0.026	0.0683	0.0161	0.0523	0.008	0.0129	0.0019	0.0062	0.0048	0.0027	0.001	0.2327	0.0107	0.0005	0.0015	0.1344	0.0856	0.0994	0.0234	0.076
10185	3	65	1	E4E4	1	2	0.5152	0.305	0.0518	0.0239	0.0191	0.0048	0.2293	0.1089	0.027	0.0455	0.039	0.0364	0.0814	0.1919	0.0027	0.0021	0.1082	0.0262	0.0657	0.0492	0.0165	0.0163	0.079	0.0149	0.064	0.0152	0.0488	0.0023	0.0128	0.0088	0.0037	0.0003	0.0025	0.0006	0.157	0.0171	0.0003	0	0.0411	0.0984	0.1041	0.0083	0.0958
10212	3	62	0	E4E4	1	2	0.5687	0.3907	0.2506	0.0177	0.0158	0.0019	0.1224	0.1126	0.0177	0.0559	0.0094	0.0391	0.0004	0.1447	0.0069	0.0005	0.0563	0.0306	0.0116	0.0061	0.0054	0.0141	0.081	0.0608	0.0202	0.0015	0.0187	0.0022	0.0278	0.0031	0.0238	0.0009	0.0015	0.0018	0.1842	0.0373	0.0227	0.0002	0.0589	0.0651	0.0482	0.0107	0.0375
10239	2	54	0	E4E4	1	2	0.6829	0.4364	0.0571	0.1939	0.0159	0.178	0.1854	0.0779	0.0173	0.0329	0.0427	0.0276	0.0648	0.2314	0.0168	0.001	0.1143	0.0212	0.0538	0.0464	0.0074	0.0393	0.0993	0.0133	0.086	0.0083	0.0778	0.0018	0.0117	0.0046	0.0066	0.0005	0.0004	0.0011	0.0788	0.0016	0.0003	0.0003	0.0485	0.0281	0.1329	0.0057	0.1273
10668	3	66	1	E4E4	1	2	0.6145	0.4562	0.2216	0.033	0.0308	0.0022	0.2017	0.1584	0.0346	0.0617	0.0429	0.0621	0.0004	0.1405	0.0076	0.0019	0.105	0.0415	0.0443	0.0396	0.0047	0.0192	0.0261	0.0037	0.0224	0.0018	0.0207	0.001	0.0109	0.0063	0.0045	0.0001	0.0033	0.0025	0.0632	0.0023	0.0002	0.002	0.0219	0.0368	0.1771	0.0251	0.152
10705	3	67	0	E4E4	1	2	0.3493	0.2041	0.0266	0.0179	0.0128	0.005	0.1596	0.0882	0.0099	0.0229	0.0708	0.0553	0.0007	0.1375	0.004	0.0012	0.0801	0.0121	0.0479	0.0411	0.0068	0.02	0.0522	0.0245	0.0278	0.0012	0.0266	0.0015	0.0029	0.0014	0.0013	0.0002	0.0015	0.0017	0.0957	0.0029	0.0001	0.0004	0.033	0.0593	0.176	0.0271	0.1489
10798	2	68	1	E4E4	1	2	0.4772	0.3803	0.1647	0.024	0.0224	0.0016	0.1916	0.1709	0.0283	0.0479	0.0202	0.0948	0.0005	0.0762	0.0284	0.0015	0.0369	0.0146	0.018	0.0087	0.0092	0.0043	0.0095	0.0016	0.0079	0.004	0.0039	0.009	0.0095	0.0006	0.0058	0.003	0.0016	0.0006	0.1309	0.0222	0.0002	0.0009	0.0787	0.029	0.1889	0.0292	0.1597
10846	3	63	0	E4E4	1	2	0.4021	0.2717	0.1028	0.0245	0.0213	0.0033	0.1444	0.0984	0.0223	0.0404	0.0457	0.0357	0.0003	0.1125	0.031	0.0028	0.0555	0.0164	0.0335	0.0239	0.0096	0.0057	0.0232	0.0104	0.0127	0.0029	0.0098	0.0035	0.0123	0.0028	0.0087	0.0009	0.0003	0.0018	0.0718	0.0006	0.0002	0.0006	0.0493	0.0211	0.3276	0.0209	0.3067
10849	3	63	0	E4E4	1	2	0.5822	0.4031	0.2603	0.0269	0.0257	0.0012	0.1159	0.0811	0.0173	0.0211	0.0341	0.0426	0.0006	0.1532	0.0193	0.0012	0.0693	0.0206	0.0407	0.0344	0.0063	0.008	0.0634	0.0319	0.0315	0.0012	0.0303	0.0014	0.0207	0.0021	0.0165	0.0021	0.0004	0.0034	0.0972	0.0013	0.0003	0.0005	0.0597	0.0354	0.1884	0.0053	0.1832
9988	2	66	1	E3E4	1	1	0.4293	0.2832	0.0877	0.0272	0.0224	0.0048	0.1683	0.0989	0.044	0.0329	0.026	0.022	0.0434	0.1317	0.0067	0.0016	0.106	0.0165	0.0626	0.0283	0.0343	0.0269	0.0175	0.0068	0.0106	0.0027	0.0079	0.0011	0.0076	0.0003	0.0068	0.0005	0.0047	0.0009	0.0855	0.0024	0.0002	0.0089	0.0405	0.0335	0.2466	0.0391	0.2075
10030	3	70	1	E3E4	1	1	0.2465	0.1141	0.0099	0.0055	0.0037	0.0019	0.0986	0.0573	0.0067	0.0147	0.0402	0.0359	0.001	0.1222	0.002	0.0018	0.0583	0.0103	0.0349	0.0301	0.0048	0.0131	0.0601	0.0106	0.0495	0.0037	0.0457	0.0027	0.0034	0.0019	0.0009	0.0006	0.0004	0.0037	0.2022	0.0088	0.0005	0.0003	0.1185	0.0741	0.4275	0.0605	0.367
10101	3	66	0	E3E4	1	1	0.4597	0.2821	0.0793	0.022	0.0156	0.0064	0.1807	0.0893	0.0167	0.0176	0.0783	0.055	0.0131	0.1321	0.0141	0.002	0.0765	0.0134	0.061	0.0414	0.0196	0.0021	0.0395	0.0189	0.0206	0.0003	0.0203	0.0013	0.0389	0.0007	0.0337	0.0045	0.0026	0.0026	0.1198	0.0028	0.0002	0.0003	0.0827	0.0337	0.0529	0.0051	0.0478
10175	3	78	1	E3E4	1	1	0.41	0.1849	0.0688	0.0091	0.007	0.002	0.1071	0.0876	0.0153	0.0188	0.019	0.0535	0.0005	0.1213	0.0107	0.0015	0.0826	0.0313	0.0434	0.0393	0.0041	0.0079	0.0265	0.0107	0.0159	0.0025	0.0134	0.0022	0.0969	0.0072	0.064	0.0257	0.0008	0.0039	0.1669	0.002	0.0026	0.0002	0.1084	0.0537	0.1849	0.0298	0.1551
10184	3	65	0	E3E4	1	1	0.5485	0.1634	0.0518	0.0113	0.0046	0.0067	0.1003	0.0445	0.0107	0.0122	0.0367	0.0216	0.0191	0.3506	0.0083	0.0005	0.1063	0.0125	0.059	0.0494	0.0096	0.0348	0.2355	0.0365	0.199	0.0021	0.1969	0.001	0.0321	0.01	0.021	0.001	0.0004	0.0011	0.1779	0.0038	0.0006	0.0002	0.0876	0.0856	0.1503	0.0065	0.1438
10196	3	65	1	E3E4	1	1	0.4036	0.2069	0.0976	0.0156	0.0141	0.0014	0.0938	0.0716	0.0212	0.0189	0.0218	0.0314	0.0004	0.1783	0.0128	0.0017	0.0628	0.0144	0.032	0.0132	0.0188	0.0164	0.101	0.0108	0.0902	0.003	0.0873	0.0017	0.0127	0.008	0.0046	0.0001	0.0019	0.0021	0.1371	0.0015	0.0002	0.0001	0.0841	0.0512	0.2771	0.0363	0.2409
10202	3	67	1	E3E4	1	1	0.693	0.3068	0.1457	0.0177	0.0152	0.0025	0.1435	0.0807	0.0109	0.0337	0.0226	0.0361	0.0402	0.3194	0.0201	0.0166	0.084	0.0201	0.053	0.0443	0.0087	0.0109	0.1987	0.0494	0.1493	0.0126	0.1367	0.0038	0.0567	0.0444	0.0101	0.0021	0.0058	0.0005	0.0612	0.0019	0.0001	0.0007	0.0419	0.0166	0.0609	0.0177	0.0432
10229	3	61	0	E3E4	1	1	0.5148	0.248	0.0244	0.0204	0.0146	0.0057	0.2032	0.0785	0.0157	0.0237	0.1095	0.0391	0.0153	0.2372	0.0082	0.0023	0.149	0.028	0.1035	0.0847	0.0188	0.0175	0.0776	0.032	0.0457	0.0052	0.0405	0.0018	0.0088	0.002	0.006	0.0007	0.0125	0.0065	0.0902	0.0033	0.0002	0.0002	0.0394	0.0471	0.225	0.0185	0.2065
10255	3	60	0	E3E4	1	1	0.5457	0.2427	0.1207	0.0217	0.0147	0.007	0.1003	0.0683	0.0166	0.0271	0.0301	0.0246	0.002	0.2104	0.0367	0.0017	0.0962	0.0155	0.0544	0.0441	0.0103	0.0264	0.0757	0.022	0.0537	0.0065	0.0472	0.0028	0.0884	0.0071	0.057	0.0243	0.0005	0.0009	0.1621	0.0025	0.0002	0.0003	0.1191	0.0401	0.1337	0.0169	0.1168
10726	3	65	1	E3E4	1	1	0.6169	0.1604	0.0056	0.0031	0.0015	0.0016	0.1517	0.0149	0.004	0.0037	0.046	0.0071	0.0908	0.3685	0.0019	0.0014	0.0881	0.0042	0.0695	0.0629	0.0066	0.0144	0.2772	0.0156	0.2616	0.011	0.2506	0.0009	0.0781	0.0385	0.0168	0.0228	0.0087	0.0003	0.1126	0.0024	0.0011	0.0005	0.0302	0.0783	0.1246	0.0233	0.1013
10777	2	65	0	E3E4	1	1	0.4992	0.3981	0.3072	0.02	0.0194	0.0007	0.0709	0.0573	0.0097	0.0254	0.0088	0.0222	0.0048	0.0935	0.0168	0.0022	0.0284	0.0081	0.0128	0.0111	0.0018	0.0074	0.0462	0.0106	0.0356	0.0052	0.0304	0.001	0.0054	0.0011	0.0035	0.0009	0.0009	0.0004	0.0835	0.0025	0.0002	0.0004	0.0528	0.0276	0.2586	0.0314	0.2272
10803	3	63	0	E3E4	1	1	0.4673	0.2306	0.1163	0.0118	0.0086	0.0032	0.1025	0.0627	0.015	0.0341	0.0136	0.0136	0.0262	0.2193	0.0059	0.0046	0.0514	0.0163	0.0182	0.017	0.0012	0.0169	0.1575	0.0123	0.1452	0.0063	0.1389	0.0015	0.0087	0.0084	0	0.0002	0.0059	0.0014	0.1251	0.0028	0.0002	0.0009	0.0964	0.0248	0.1462	0.0202	0.126
10839	2	65	0	E3E4	1	1	0.7306	0.3592	0.0745	0.0296	0.0208	0.0088	0.255	0.1061	0.0233	0.0471	0.057	0.0357	0.092	0.3304	0.0235	0.0079	0.174	0.0614	0.0912	0.087	0.0042	0.0214	0.1249	0.0436	0.0813	0.0253	0.056	0.0017	0.0188	0.0169	0.0017	0.0003	0.0007	0.0198	0.0824	0.0081	0.0012	0.0003	0.021	0.0518	0.0756	0.0174	0.0581
10840	3	60	1	E3E4	1	1	0.3684	0.1682	0.0963	0.0104	0.0097	0.0007	0.0614	0.0516	0.0124	0.0225	0.0096	0.0168	0.0002	0.1266	0.0148	0.002	0.0796	0.0178	0.0547	0.0181	0.0366	0.0071	0.0301	0.0097	0.0205	0.0059	0.0146	0.0014	0.0712	0.0049	0.0199	0.0463	0.0003	0.0008	0.0831	0.0009	0.0001	0.0005	0.0642	0.0173	0.3697	0.0443	0.3254
11389	3	65	0	E3E4	1	1	0.5421	0.3602	0.2589	0.0127	0.0098	0.0029	0.0886	0.0652	0.0179	0.0263	0.0225	0.0211	0.0008	0.1632	0.0246	0.0013	0.0813	0.0101	0.0249	0.02	0.0049	0.0462	0.056	0.0124	0.0436	0.0117	0.0319	0.0029	0.0151	0.0064	0.0059	0.0028	0.0002	0.0005	0.0571	0.001	0.0001	0.0002	0.0434	0.0124	0.2145	0.0233	0.1912
8262	2	70	0	E3E3	0	0	0.5218	0.0853	0.016	0.0064	0.0046	0.0018	0.0629	0.0355	0.0061	0.0158	0.0093	0.0136	0.0181	0.4192	0.0099	0.0024	0.2014	0.0518	0.1034	0.0992	0.0042	0.0462	0.2055	0.0483	0.1571	0.0039	0.1533	0.0013	0.007	0.0018	0.0049	0.0003	0.0023	0.0067	0.0876	0.0048	0.0008	0.0004	0.0211	0.0605	0.1694	0.0366	0.1328
8287	3	65	1	E3E3	0	0	0.469	0.13	0.03	0.0158	0.0132	0.0026	0.0842	0.0539	0.0124	0.0135	0.016	0.0279	0.0144	0.271	0.0058	0.0017	0.1409	0.0193	0.0983	0.0526	0.0458	0.0232	0.1226	0.0196	0.1029	0.0096	0.0933	0.0013	0.0634	0.0014	0.0264	0.0356	0.0026	0.0007	0.0686	0.001	0.001	0.0002	0.0188	0.0476	0.1833	0.0373	0.146
9948	3	67	0	E3E3	0	0	0.3404	0.2146	0.0999	0.0176	0.0144	0.0033	0.0971	0.0574	0.0152	0.02	0.0299	0.0222	0.0098	0.1079	0.0396	0.0011	0.0388	0.0169	0.0157	0.015	0.0006	0.0062	0.0284	0.0077	0.0208	0.0042	0.0166	0.0075	0.0055	0.0038	0.0002	0.0015	0.0039	0.001	0.3546	0.0032	0.0003	0.0005	0.2352	0.1155	0.1619	0.0262	0.1357
10004	3	70	0	E3E3	0	0	0.586	0.2799	0.1169	0.0164	0.0137	0.0027	0.1467	0.0729	0.0231	0.0253	0.0542	0.0245	0.0196	0.2327	0.0335	0.0011	0.0644	0.0175	0.0429	0.0334	0.0095	0.004	0.1337	0.044	0.0898	0.0269	0.0629	0.004	0.0637	0.0594	0.0025	0.0019	0.0039	0.0018	0.1528	0.0023	0.0002	0.0003	0.1282	0.0219	0.0816	0.0127	0.069
10024	3	63	1	E3E3	0	0	0.7238	0.1471	0.008	0.0144	0.0106	0.0038	0.1247	0.0444	0.0124	0.0083	0.05	0.0238	0.0303	0.4962	0.0061	0.0026	0.1173	0.0135	0.0766	0.0731	0.0036	0.0272	0.3702	0.0525	0.3178	0.0411	0.2767	0.0017	0.0768	0.0703	0.0037	0.0028	0.0005	0.0015	0.086	0.0009	0.0001	0.0001	0.0696	0.0152	0.1095	0.0064	0.1031
10079	3	77	1	E3E3	0	0	0.4109	0.1831	0.0724	0.0167	0.0123	0.0044	0.094	0.0561	0.0192	0.0182	0.0331	0.0187	0.0048	0.2111	0.0095	0.0013	0.1234	0.0107	0.0823	0.0655	0.0168	0.0304	0.0769	0.0295	0.0473	0.0034	0.0439	0.0021	0.014	0.0107	0.0032	0.0002	0.0003	0.0002	0.0268	0.0025	0.0005	0.0005	0.0044	0.019	0.4328	0.0286	0.4042
10084	3	61	0	E3E3	0	0	0.3555	0.2154	0.0846	0.0201	0.018	0.0021	0.1107	0.0901	0.0261	0.043	0.0202	0.0209	0.0004	0.1312	0.0246	0.0032	0.0723	0.0174	0.0418	0.0195	0.0223	0.013	0.031	0.0144	0.0166	0.0059	0.0108	0.0029	0.0021	0.0014	0.0006	0.0002	0.0017	0.0022	0.0477	0.0046	0.0002	0.0008	0.0109	0.0312	0.4023	0.0433	0.359
10140	3	62	1	E3E3	0	0	0.5859	0.242	0.015	0.0082	0.0071	0.0011	0.2188	0.058	0.0157	0.0165	0.0361	0.0258	0.1247	0.321	0.006	0.0023	0.1089	0.0474	0.0568	0.0493	0.0075	0.0046	0.2038	0.067	0.1368	0.0193	0.1175	0.0012	0.0192	0.0137	0.0031	0.0024	0.0005	0.0019	0.1732	0.0098	0.0004	0.0009	0.0867	0.0754	0.1257	0.0208	0.1049
10183	3	50	1	E3E3	0	0	0.5339	0.1745	0.0891	0.0129	0.0112	0.0017	0.0725	0.0503	0.023	0.0113	0.0214	0.016	0.0008	0.1946	0.0374	0.0017	0.1135	0.0222	0.0777	0.0422	0.0355	0.0135	0.042	0.0143	0.0277	0.0062	0.0215	0.0025	0.1588	0.0021	0.1146	0.0422	0.0018	0.0018	0.103	0.001	0.0002	0.0008	0.0582	0.0427	0.1713	0.0127	0.1586
10219	3	38	1	E3E3	0	0	0.4128	0.1849	0.0457	0.0137	0.0117	0.002	0.1256	0.0854	0.0291	0.0201	0.0386	0.0363	0.0016	0.1674	0.0304	0.0013	0.0947	0.0357	0.0447	0.0268	0.0179	0.0143	0.041	0.0114	0.0295	0.0049	0.0247	0.0018	0.0547	0.0063	0.0307	0.0177	0.0008	0.0032	0.2123	0.0005	0.0008	0.0001	0.112	0.0988	0.1482	0.0141	0.1341
10231	3	62	0	E3E3	0	0	0.5022	0.236	0.0972	0.0161	0.0129	0.0032	0.1226	0.1065	0.0266	0.0406	0.0145	0.0392	0.0017	0.2133	0.0086	0.0035	0.0509	0.0221	0.0162	0.014	0.0022	0.0126	0.1503	0.0742	0.0761	0.0026	0.0734	0.0014	0.0486	0.0067	0.0373	0.0045	0.001	0.0019	0.0791	0.0026	0.0001	0.0002	0.0557	0.0206	0.2837	0.0374	0.2463
10299	3	69	0	E3E3	0	0	0.2876	0.2084	0.105	0.0086	0.0081	0.0005	0.0948	0.0734	0.0231	0.0136	0.0212	0.0368	0.0002	0.0699	0.0158	0.0008	0.0432	0.0198	0.0201	0.0151	0.0051	0.0033	0.01	0.0064	0.0037	0.0008	0.0028	0.0021	0.0029	0.001	0.0019	0	0.002	0.0023	0.2214	0.0058	0.0005	0.0003	0.1662	0.0488	0.158	0.0096	0.1485
10601	3	64	0	E3E3	0	0	0.3769	0.2088	0.0574	0.0152	0.0106	0.0045	0.1362	0.0486	0.0075	0.0176	0.052	0.0235	0.0356	0.1545	0.021	0.001	0.074	0.0168	0.0435	0.0265	0.017	0.0137	0.0584	0.0189	0.0396	0.0021	0.0375	0.0015	0.0043	0.0009	0.0032	0.0001	0.0015	0.0063	0.0593	0.0062	0.0001	0.0002	0.0264	0.0263	0.1671	0.0221	0.145
10614	3	68	1	E3E3	0	0	0.0925	0.0197	0.0067	0.0027	0.0015	0.0012	0.0102	0.0088	0.0025	0.0036	0.001	0.0028	0.0004	0.0712	0.0013	0.0005	0.0178	0.0015	0.0044	0.0041	0.0003	0.012	0.0516	0.0018	0.0498	0.0049	0.0449	0.0002	0.0012	0.0008	0.0002	0.0002	0.0001	0.0001	0.8867	0.0012	0.839	0.0002	0.0183	0.028	0.0115	0.0045	0.007
10664	3	64	0	E3E3	0	0	0.4633	0.2596	0.0949	0.0237	0.0219	0.0019	0.141	0.0965	0.0264	0.0268	0.0443	0.0433	0.0002	0.1077	0.027	0.0046	0.0655	0.0246	0.0372	0.0285	0.0087	0.0036	0.0106	0.0077	0.0029	0.0009	0.0019	0.0029	0.0891	0.0013	0.0777	0.0102	0.0012	0.0028	0.1423	0.0018	0.0003	0.0001	0.079	0.0611	0.2745	0.0213	0.2532
10748	3	58	1	E3E3	0	0	0.4447	0.1497	0.0239	0.0285	0.0114	0.0172	0.0972	0.036	0.0065	0.0121	0.0521	0.0174	0.0091	0.2641	0.0069	0.0037	0.1578	0.0187	0.1076	0.1022	0.0054	0.0315	0.0957	0.0357	0.06	0.0107	0.0493	0.0032	0.0246	0.0158	0.0056	0.0031	0.0013	0.0017	0.2365	0.0042	0.0003	0.0009	0.1196	0.1115	0.1345	0.0227	0.1118
11380	3	62	1	E3E3	0	0	0.2163	0.1028	0.0415	0.0139	0.0132	0.0008	0.0474	0.0343	0.0091	0.0125	0.0129	0.0127	0.0001	0.0954	0.0055	0.0013	0.0577	0.009	0.0401	0.0307	0.0094	0.0086	0.0309	0.0172	0.0137	0.0013	0.0125	0.0015	0.014	0.0055	0.0079	0.0006	0.0018	0.0007	0.0783	0.0006	0.0001	0.0005	0.0655	0.0117	0.4043	0.0921	0.3122
			0
			1
			1
			0
			1
			0
			0
			0
			0
			1
			0
			0
			0
			0
			0
			1
			1
			0
			0
			0
			1
			0
			1
			1
			1
			1
			0
			0
			1
			1
			1
			1
			0
			1
			1
			0
			1
			0
			0
			0
			0
			1
			1
			1
			0
			1
			0
			1
			1
			0
			0
			0
			0
			0
			1
			0
			1
			1
			1
			0
			0
			0
			1
			0
			1
			1
			0
			0
[truncated: 30 more columns]

## Sheet: S13c Nanostring_normalized_data
Sample name	Run	I_ID	APOE	ABCF1	ABL1	ACAA2	ACACB	ACAP2	ACAT1	ACAT2	ACOX1	ACSF3	ACY1	ADA	ADK	AGK	AK3	AKT1	AKT1S1	AKT2	AKT3	ALDH2	ALDOA	ALOX15	ALOX5	AMPD2	AMPD3	AP2S1	APOB	APRT	ARF5	ARG1	ARID1A	ARID1B	ARID2	ARPC4	ASH1L	ASL	ASNS	ASS1	ATF4	ATF7	ATF7IP	ATG101	ATG2B	ATOX1	ATP5F1D	ATP5ME	ATP6V1F
20211102_30102655970522-01_Sample03_03.RCC	2	10144	E4E4	79	61.59	74.98	29.46	93.73	25.44	42.85	61.59	45.53	62.93	30.8	149.97	29.46	56.24	99.09	41.51	117.83	112.48	62.93	356.17	34.81	216.92	52.22	46.87	119.17	37.49	99.09	80.34	26.78	89.71	46.87	89.71	316	111.14	70.97	46.87	84.36	365.55	64.27	128.54	42.85	84.36	61.59	58.92	77.66	123.19
20211102_30102655970522-01_Sample05_05.RCC	2	10176	E4E4	78.55	41.58	83.17	38.5	132.45	18.55	18.55	73.93	43.12	46.2	32.34	141.69	35.42	41.58	95.49	35.42	113.97	78.55	84.71	306.49	18.55	309.57	35.42	60.07	121.67	46.2	66.23	69.31	18.55	90.87	50.83	107.81	280.31	152.48	67.77	29.26	30.8	292.63	67.77	152.48	36.96	81.63	77.01	49.29	69.31	109.35
20211102_30102655970522-01_Sample08_08.RCC	2	10185	E4E4	109.92	58.7	63.7	24.98	152.38	18.58	56.21	44.97	18.58	43.72	42.47	176.11	31.23	37.47	98.67	46.21	114.91	127.4	72.44	568.31	29.98	294.77	57.46	44.97	104.92	41.22	113.66	79.94	18.58	79.94	82.44	97.43	321	101.17	64.95	43.72	26.23	883.07	68.7	129.9	63.7	89.93	57.46	68.7	101.17	198.6
20211102_30102655970522-01_Sample11_11.RCC	2	10212	E4E4	84.94	43.32	68.81	24.63	142.71	26.33	58.61	73.05	31.43	29.73	28.88	180.08	33.98	55.21	104.48	33.13	112.98	168.19	59.46	458.7	22.27	243.79	33.98	73.05	112.13	39.07	130.81	74.75	22.27	101.93	79.85	133.36	400.09	163.94	67.96	33.98	38.23	482.49	77.3	215.76	39.92	114.68	89.19	60.31	94.29	123.17
20211102_30102655990522-01_Sample03_03.RCC	1	9963	E4E4	59.11	38.25	88.67	17.77	92.15	17.77	38.25	66.07	36.51	69.55	17.77	100.84	46.94	50.42	99.1	34.77	86.93	146.04	62.59	276.44	38.25	180.82	17.77	53.9	100.84	41.73	93.89	62.59	17.77	67.81	71.28	88.67	283.4	132.14	67.81	36.51	48.68	234.71	55.64	142.57	38.25	69.55	64.33	73.02	60.85	90.41
20211102_30102655990522-01_Sample06_06.RCC	1	10003	E4E4	75.66	53.62	77.86	27.91	185.11	27.18	48.48	65.38	32.32	25.71	38.2	135.16	36.73	38.93	163.07	33.79	131.49	193.19	60.97	556.07	16.9	335.7	51.42	39.67	127.82	19.1	154.99	94.02	11.81	110.92	75.66	137.36	489.96	153.53	50.69	41.87	19.83	819.05	74.93	204.21	35.26	108.72	81.54	81.54	114.59	163.81
20211102_30102655990522-01_Sample09_09.RCC	1	10042	E4E4	113.94	56.97	71.21	11.9	140.06	11.9	68.84	33.23	11.9	56.97	35.61	156.67	30.86	49.85	118.69	30.86	135.31	68.84	90.2	595.83	28.49	491.38	66.47	75.96	151.92	54.6	132.93	85.46	30.86	73.59	66.47	116.32	403.55	106.82	73.59	37.98	30.86	1094.33	54.6	142.43	64.09	75.96	71.21	52.22	113.94	265.87
20211102_30102655990522-01_Sample12_12.RCC	1	10098	E4E4	75.38	36.34	74.04	26.92	189.8	24.23	44.42	94.23	21.54	32.31	45.77	107.69	47.11	39.04	92.88	37.69	109.03	144.03	98.27	441.52	17.5	348.64	39.04	75.38	114.42	20.19	125.19	82.11	11.99	94.23	49.81	107.69	402.48	123.84	52.5	60.57	18.85	461.71	84.8	176.34	43.08	110.38	71.34	65.96	92.88	133.26
20211103_30102655960522-01_Sample02_02.RCC	4	10798	E4E4	71.66	41.7	66.45	22	195.45	22	50.82	86	22	32.57	52.12	127.69	35.18	39.09	99.03	49.51	109.45	96.42	110.75	620.22	22	401.32	56.03	58.63	157.66	33.88	119.87	100.33	52.12	102.94	71.66	102.94	432.59	118.57	76.88	49.51	22	579.83	72.97	136.81	52.12	93.81	61.24	83.39	93.81	174.6
20211103_30102655960522-01_Sample07_07.RCC	4	10846	E4E4	88.72	58.75	53.95	31.17	155.86	19.17	46.76	50.35	28.77	38.36	34.77	123.49	33.57	41.96	133.08	41.96	115.09	118.69	88.72	779.29	25.18	312.91	105.5	73.13	113.9	34.77	113.9	100.71	61.14	92.32	69.54	100.71	334.49	119.89	76.73	37.17	31.17	875.2	62.34	112.7	68.34	73.13	65.94	83.92	128.28	308.12
20211103_30102655960522-01_Sample06_06.RCC	4	10849	E4E4	78.58	58.6	71.92	27.74	106.54	27.74	47.94	58.6	43.95	70.59	27.74	97.22	27.74	57.27	83.9	61.26	107.88	101.22	94.56	302.32	27.74	234.4	46.61	53.27	119.86	58.6	71.92	70.59	66.59	75.91	42.62	62.59	238.39	106.54	78.58	27.74	54.6	230.4	62.59	105.21	55.94	95.89	73.25	61.26	73.25	107.88
20211103_30102655960522-01_Sample08_08.RCC	4	8623	E4E4	56.62	47.18	84.93	29.71	80.21	29.71	53.47	58.19	48.75	80.21	29.71	95.93	29.71	73.92	83.35	51.9	92.79	78.63	83.35	204.45	47.18	180.86	29.71	48.75	102.23	58.19	89.64	64.48	95.93	29.71	29.71	55.04	191.87	89.64	78.63	53.47	59.76	223.32	66.05	84.93	29.71	29.71	83.35	56.62	58.19	91.22
20211103_30102655980522-01_Sample03_03.RCC	3	10239	E4E4	90.49	48.07	63.16	24.1	108.4	24.1	47.13	43.36	24.1	39.59	42.42	127.25	31.11	49.02	102.75	36.76	98.03	143.28	68.81	460.94	24.1	241.31	54.67	61.27	98.97	48.07	120.66	65.04	40.53	76.35	51.84	91.43	387.42	135.74	54.67	39.59	45.25	647.58	69.75	162.13	41.48	79.18	66.93	55.61	82.01	170.61
20211103_30102655980522-01_Sample09_09.RCC	3	10668	E4E4	69.18	35.97	118.99	21.05	199.25	30.44	51.66	95.01	24.91	35.05	35.05	116.23	21.05	38.74	123.61	32.29	85.79	118.07	118.99	528.56	21.05	460.3	37.82	81.17	132.83	21.22	122.68	115.3	37.82	110.69	87.63	103.31	457.53	154.97	68.26	48.89	28.6	473.21	75.64	149.43	52.58	87.63	83.94	74.72	95.01	150.36
20211103_30102655980522-01_Sample10_10.RCC	3	10705	E4E4	55.68	39.4	85.66	27.03	137.05	27.03	40.26	69.38	27.03	30.84	35.12	116.49	27.41	47.97	117.35	44.54	100.22	100.22	128.48	489.09	27.03	370.03	33.41	61.67	139.62	35.12	111.35	87.37	49.68	68.52	54.82	90.79	435.99	86.51	70.24	27.41	27.03	344.34	64.24	127.63	41.97	89.08	73.66	61.67	92.51	116.49
20211102_30102655970522-01_Sample01_01.RCC	2	10101	E3E4	87.56	56.21	45.4	27.03	108.1	20.83	43.24	33.51	27.03	33.51	20.83	72.43	40	31.35	78.91	43.24	100.53	84.32	63.78	384.84	28.11	203.23	64.86	32.43	119.99	48.65	94.05	85.4	20.83	65.94	47.56	81.08	274.58	94.05	47.56	38.92	46.48	628.07	54.05	98.37	48.65	63.78	59.46	55.13	68.1	176.21
20211102_30102655970522-01_Sample04_04.RCC	2	10175	E3E4	89.19	67.21	74.97	17.94	135.72	23.27	36.19	63.33	27.14	42.65	27.14	139.6	34.9	32.31	135.72	33.61	93.06	107.28	104.7	425.25	31.02	367.08	55.58	63.33	152.52	38.78	108.57	109.87	17.94	85.31	41.36	76.26	403.28	138.3	56.87	50.41	31.02	545.46	80.14	162.86	52.99	129.25	60.75	72.38	91.77	149.94
20211102_30102655970522-01_Sample07_07.RCC	2	10184	E3E4	107.34	51.23	60.17	25.21	156.13	20.11	52.86	41.47	20.11	25.21	32.53	163.45	31.71	52.04	106.53	28.46	117.91	154.5	64.24	573.29	21.96	271.6	58.55	63.43	128.48	21.96	106.53	104.9	20.11	105.71	72.37	103.27	378.94	114.66	53.67	46.35	29.27	911.57	55.3	137.43	60.17	74.81	73.19	59.36	95.14	210.61
20211102_30102655970522-01_Sample09_09.RCC	2	10196	E3E4	78.5	42.68	88.51	21.07	193.36	29.5	63.22	84.83	22.13	20.37	46.89	130.66	41.62	46.89	138.04	32.14	116.97	128.03	87.99	654.37	20.37	482.61	56.38	76.92	122.23	22.13	161.22	86.41	20.37	105.37	85.88	118.55	522.66	152.27	59.01	36.88	20.37	631.72	80.08	171.76	38.46	95.89	70.6	80.08	96.94	160.7
20211102_30102655970522-01_Sample10_10.RCC	2	10202	E3E4	66.89	38.31	94.86	21.89	152.03	34.66	51.69	91.82	21.89	15.78	65.07	131.96	33.45	44.39	120.4	27.36	93.04	135	68.11	512.63	15.81	273.65	40.13	69.93	118.58	15.78	136.21	75.4	15.78	90.61	68.11	135.61	454.86	144.12	62.03	52.3	16.42	383.71	69.93	176.35	43.18	100.34	68.11	84.53	87.57	131.96
20211102_30102655990522-01_Sample04_04.RCC	1	9988	E3E4	80.43	29.25	62.15	32.9	113.33	21.93	29.25	98.7	40.21	21.93	40.21	87.74	40.21	36.56	124.29	54.84	124.29	98.7	135.26	420.41	51.18	292.46	51.18	54.84	131.61	21.93	186.44	98.7	18.28	87.74	51.18	69.46	339.98	102.36	69.46	58.49	40.21	522.77	87.74	186.44	18.28	80.43	58.49	80.43	73.11	190.1
20211102_30102655990522-01_Sample08_08.RCC	1	10030	E3E4	75.47	41.01	77.11	13.09	175.54	13.09	49.22	111.56	27.89	39.37	49.22	129.6	24.61	44.29	139.45	31.17	90.23	96.79	104.99	502.01	26.25	580.75	60.7	47.58	101.71	37.73	78.75	98.43	13.09	86.95	49.22	90.23	421.62	129.6	86.95	34.45	39.37	477.4	55.78	164.05	39.37	78.75	77.11	72.18	90.23	157.49
20211103_30102655960522-01_Sample01_01.RCC	4	10777	E3E4	72.09	43.72	85.13	25.7	167.19	29.14	52.15	95.87	25.7	25.7	43.72	108.91	29.14	33.75	106.61	32.21	124.25	113.51	113.51	654.97	25.7	454.8	37.58	67.49	161.06	25.7	142.65	100.47	34.51	95.87	56.75	90.5	477.04	123.48	76.69	28.38	39.88	449.43	77.46	128.08	47.55	88.97	79.76	85.13	106.61	165.66
20211103_30102655960522-01_Sample03_03.RCC	4	10803	E3E4	77.84	40.63	107.08	21.88	197.07	26.2	37.21	104.42	21.88	21.88	39.87	133.28	31.9	37.97	148.84	32.65	105.94	162.13	102.14	560.82	21.88	457.16	47.46	76.32	117.33	21.88	134.42	84.29	21.88	96.07	83.16	115.81	487.92	143.15	73.28	32.27	21.88	534.62	80.12	168.21	44.43	88.85	74.8	71	101	153.4
20211103_30102655960522-01_Sample04_04.RCC	4	10839	E3E4	82.44	52.13	67.89	22.97	109.11	22.97	35.16	64.25	22.97	40.01	29.09	81.22	37.58	37.58	82.44	41.22	87.28	87.28	70.31	361.26	22.97	255.79	36.37	54.55	105.47	32.73	106.68	80.01	50.92	83.65	41.22	75.16	299.44	87.28	66.68	33.94	38.79	247.31	65.46	104.26	32.73	82.44	59.4	65.46	64.25	96.98
20211103_30102655960522-01_Sample05_05.RCC	4	10840	E3E4	65.65	73.31	63.46	24.07	188.2	25.17	51.43	79.87	30.64	21.88	33.92	108.32	28.45	45.95	117.08	39.39	93	103.95	134.58	607.26	19.35	497.84	78.78	80.97	164.12	35.01	120.36	96.29	49.24	95.19	61.27	119.26	493.47	99.57	61.27	41.58	28.45	560.21	68.93	131.3	38.3	93	73.31	82.06	111.6	177.25
20211103_30102655960522-01_Sample11_11.RCC	4	11389	E3E4	77.06	45.14	97.98	27.52	133.21	23.93	42.94	75.96	23.93	37.43	39.63	89.17	40.73	48.44	124.4	44.04	94.68	95.78	95.78	404.04	23.93	289.54	50.64	61.65	138.72	34.13	128.81	96.88	39.63	70.46	53.94	94.68	366.6	90.27	59.45	41.83	52.84	365.5	46.24	88.07	44.04	82.57	71.56	71.56	111.19	146.42
20211103_30102655980522-01_Sample02_02.RCC	3	10229	E3E4	80.26	40.13	63.97	26.43	168.65	26.43	51.18	102.36	26.43	26.43	49.43	114.57	33.73	38.96	137.83	42.45	107.01	144.81	79.67	554.81	26.43	447.81	39.55	80.26	143.65	27.33	135.51	85.49	26.43	96.54	66.3	84.91	462.93	128.53	58.16	37.22	26.43	423.38	78.51	155.28	42.45	77.93	84.33	69.21	103.52	159.35
20211103_30102655980522-01_Sample04_04.RCC	3	10255	E3E4	60.77	54.13	73.12	23.74	205.11	21.35	53.18	66.47	30.39	36.08	45.58	151.93	49.38	38.93	116.8	36.08	102.55	175.67	81.66	518.47	24.69	351.34	47.48	65.52	104.45	40.83	110.15	93.06	52.23	93.06	93.06	124.39	411.17	123.44	81.66	38.93	42.73	581.14	80.71	169.97	53.18	127.24	70.27	67.42	88.31	150.98
20211103_30102655980522-01_Sample11_11.RCC	3	10726	E3E4	67.71	44.01	110.37	27.09	155.74	26.41	50.79	65.01	25.97	38.6	32.5	106.31	41.31	45.37	126.62	30.47	113.08	135.43	90.74	523.43	25.97	392.06	44.69	50.79	126.62	25.97	137.46	98.18	40.63	92.77	65.68	98.18	498.37	121.21	51.46	25.97	37.24	532.91	71.78	163.87	48.75	71.78	77.87	75.16	96.83	146.26
20211102_30102655970522-01_Sample02_02.RCC	2	10140	E3E3	68.99	59.13	51.74	19.39	117.04	19.39	43.12	45.58	41.89	41.89	52.97	145.37	30.8	45.58	114.57	38.19	110.88	157.69	55.44	338.79	28.34	266.1	49.28	38.19	93.63	48.05	94.86	97.33	19.39	94.86	61.6	70.22	306.76	113.34	66.53	41.89	59.13	372.05	49.28	155.23	56.67	72.69	71.45	75.15	82.54	136.75
20211102_30102655970522-01_Sample06_06.RCC	2	10183	E3E3	77.33	59.05	71.7	30.93	102.64	19.63	36.56	67.49	19.63	64.67	42.18	119.51	43.58	32.34	104.04	42.18	111.07	113.88	95.61	411.95	19.63	254.48	42.18	37.96	80.14	46.4	97.01	99.82	19.63	89.98	44.99	77.33	333.21	125.13	64.67	52.02	91.39	413.35	61.86	157.47	35.15	71.7	66.08	71.7	82.95	122.32
20211102_30102655970522-01_Sample12_12.RCC	2	10219	E3E3	76.56	42.4	82.45	35.34	144.88	29.45	44.76	78.92	27.09	35.34	35.34	146.05	23.56	53	121.32	37.69	109.54	156.66	85.98	489.99	20.02	391.05	36.51	102.47	93.05	37.69	97.76	67.14	21.2	77.74	88.34	134.28	383.98	141.34	80.09	31.8	25.91	418.14	73.03	183.75	49.47	120.14	68.32	73.03	94.23	131.92
20211102_30102655990522-01_Sample02_02.RCC	1	9948	E3E3	85.55	47.77	65.55	27.78	178.87	27.78	54.44	84.44	28.89	38.89	20	162.21	32.22	52.22	132.21	43.33	151.1	122.21	89.99	538.84	12.81	446.62	68.88	79.99	148.87	28.89	126.65	97.77	16.67	101.1	83.33	114.43	437.74	156.65	52.22	50	38.89	585.5	65.55	193.31	37.77	128.88	97.77	68.88	95.55	152.21
20211102_30102655990522-01_Sample05_05.RCC	1	10004	E3E3	77.17	50.28	57.29	17.54	191.76	32.74	63.14	46.77	21.05	39.75	42.09	171.88	42.09	49.11	160.19	14.21	123.94	154.34	79.51	591.64	23.38	333.23	46.77	66.65	127.45	17.54	154.34	93.54	14.21	98.22	81.85	147.32	505.11	181.23	60.8	38.58	19.88	751.82	63.14	178.89	51.45	95.88	90.03	77.17	108.74	152
20211102_30102655990522-01_Sample07_07.RCC	1	10024	E3E3	95.13	40.36	61.98	11.25	168.65	24.5	27.39	41.8	18.74	31.71	41.8	129.73	33.15	43.24	139.82	18.74	108.11	108.11	82.16	477.11	21.62	296.93	53.33	41.8	98.02	31.71	109.55	98.02	11.25	93.69	61.98	100.9	383.42	115.31	60.54	33.15	20.18	853.33	57.66	145.58	41.8	77.84	59.1	60.54	136.94	197.48
20211102_30102655990522-01_Sample10_10.RCC	1	10079	E3E3	73.51	42.81	87.47	17.68	215.89	31.64	57.7	121.9	18.61	24.19	37.22	112.6	25.13	26.99	152.61	39.08	91.2	102.36	222.41	794.7	12.06	670.94	68.86	93.99	199.14	25.13	125.63	121.9	18.61	96.78	76.31	106.08	585.33	134.93	47.46	28.85	33.5	548.1	79.1	159.13	48.39	91.2	71.65	97.71	129.35	202.86
20211102_30102655990522-01_Sample11_11.RCC	1	10084	E3E3	74.67	38.62	72.1	24.46	198.27	50.21	38.62	93.99	42.49	54.07	34.76	100.42	32.19	43.77	159.65	33.47	96.56	101.71	140.34	693.96	15.47	603.83	84.97	57.94	151.92	36.05	123.6	109.44	15.47	97.85	55.36	110.72	542.03	136.47	72.1	25.75	64.37	490.53	91.41	133.9	54.07	79.82	84.97	50.21	92.7	194.41
20211103_30102655960522-01_Sample09_09.RCC	4	8262	E3E3	101.87	48.11	90.55	50.94	127.34	42.45	45.28	116.02	45.28	36.79	33.96	53.77	28.3	39.62	116.02	48.11	84.89	138.66	93.38	401.83	59.43	308.45	53.77	82.06	93.38	33.96	141.49	87.72	42.45	87.72	31.13	73.57	367.87	118.85	48.11	28.3	39.62	444.27	90.55	116.02	33.96	93.38	73.57	65.08	79.23	141.49
20211103_30102655960522-01_Sample10_10.RCC	4	11380	E3E3	82.59	50.47	82.59	20.89	146.82	20.89	52.77	51.62	24.09	43.59	42.44	97.5	24.09	47.03	105.53	37.85	97.5	105.53	103.24	474.89	28.68	315.44	63.09	55.06	149.12	33.26	114.71	97.5	48.18	83.74	61.94	69.97	346.41	106.68	73.41	29.82	44.74	446.21	65.38	110.12	57.35	66.53	90.62	73.41	91.77	154.85
20211103_30102655960522-01_Sample12_12.RCC	4	8287	E3E3	74.21	61.02	47.82	23.35	118.73	23.35	57.72	64.31	23.35	42.88	23.35	95.65	49.47	57.72	89.05	67.61	85.75	94	77.51	295.19	23.35	196.24	41.23	56.07	89.05	54.42	75.86	57.72	89.05	56.07	57.72	90.7	244.07	84.1	77.51	51.12	70.91	306.73	56.07	136.87	39.58	74.21	80.81	51.12	80.81	70.91
20211103_30102655980522-01_Sample01_01.RCC	3	10231	E3E3	92.59	42.73	90.22	19.04	169.75	24.93	53.42	58.17	23.74	52.23	34.43	124.64	27.3	37.99	125.83	42.73	83.1	129.39	91.41	492.64	29.68	402.42	56.98	67.66	150.76	45.11	136.51	86.66	60.54	84.28	66.48	135.33	401.23	129.39	62.92	43.92	33.24	612.53	65.29	117.52	40.36	87.84	84.28	66.48	78.35	151.95
20211103_30102655980522-01_Sample05_05.RCC	3	10299	E3E3	131.56	46.93	59.49	25.14	170.1	24.3	57.82	56.14	25.14	35.19	31	127.37	31.84	41.06	109.77	38.55	107.26	98.04	134.91	818.68	23.46	457.52	125.69	50.28	183.51	23.46	132.4	122.34	38.55	89.66	77.09	87.15	491.88	87.15	48.6	25.98	22.62	1212.52	72.06	102.23	68.71	63.68	86.31	81.28	125.69	314.23
20211103_30102655980522-01_Sample06_06.RCC	3	10601	E3E3	66.86	41.27	76.77	22.02	191.51	23.94	43.75	70.17	28.07	22.29	41.27	114.74	42.93	34.67	134.55	47.05	113.92	132.08	128.78	618.29	22.02	378.9	65.21	26.42	136.21	33.02	146.11	94.11	36.32	75.94	66.04	108.96	543.17	127.95	90.8	33.02	24.76	737.99	68.52	132.08	48.7	99.88	78.42	79.25	111.44	147.76
20211103_30102655980522-01_Sample07_07.RCC	3	10614	E3E3	76.09	37.65	76.89	26.01	152.99	36.04	74.49	60.88	33.64	26.01	26.01	334.01	26.01	72.09	100.12	27.23	136.17	139.37	34.44	310.78	26.01	921.14	27.23	78.5	100.92	33.64	100.92	56.87	32.04	91.31	108.13	93.72	343.62	141.77	68.08	55.27	26.01	470.18	64.08	358.04	55.27	118.55	130.56	64.08	95.32	119.35
20211103_30102655980522-01_Sample08_08.RCC	3	10664	E3E3	107.47	65.25	39.66	23.08	150.97	23.08	51.18	44.78	23.08	42.22	47.34	106.19	23.08	43.5	104.91	39.66	103.63	76.76	133.06	511.76	23.08	368.46	118.98	47.34	111.31	38.38	83.16	101.07	53.73	80.6	60.13	76.76	369.74	116.42	63.97	35.82	40.94	942.91	49.9	110.03	58.85	62.69	71.65	63.97	75.48	186.79
20211103_30102655980522-01_Sample12_12.RCC	3	10748	E3E3	87.83	33.6	70.26	28.26	174.13	35.13	50.41	106.16	21.57	27.49	45.06	131.36	38.19	42.01	131.36	29.79	104.63	135.18	84.78	511.71	21.57	439.92	39.71	74.85	134.42	21.57	102.34	90.12	32.84	97	63.39	100.05	450.61	126.78	57.28	35.9	21.57	460.54	95.47	161.91	40.48	102.34	80.19	65.68	106.92	129.07
[truncated: 490 more columns]
