# Supplementary material for: Adaptive immune changes associate with clinical progression of Alzheimer’s disease
Source: Mol Neurodegener. 2024 Apr 24;19:38. doi: 10.1186/s13024-024-00726-8 (PMC11044380; doi:10.1186/s13024-024-00726-8)
Supplement: Supplementary file 14 — Additional file 14. [file 13024_2024_726_MOESM14_ESM.xlsx]

## Sheet: S14a Demographics
			Total group	Stratified for diagnosis
				Control	MCI due to AD	AD dementia
Number of participants, n (%)			98 (100%)	24 (24%)	19 (19%)	55 (56%)
Demographic and clinical characteristics
	Age, mean ± SD, y		62 ± 7	59 ± 6	65 ± 7	65 ± 7
	Sex, n (%)
		Women	50 (51%)	12 (50%)	9 (47%)	29 (53%)
		Men	48 (49%)	12 (50%)	10 (53%)	26 (47%)
CSF biomarkers, mean ± SD
	CSF sTREM2, pg/mL		2857 ± 1019	2484 ± 743	2764 ± 1511	3061 ± 881
	CSF YKL-40, ng/mL		262 ± 99	173 ± 31	268 ± 122	301 ± 86

## Sheet: S14b Data
Demographics							Legendplex
ID	Diagnosis (1: ctrl, 2: MCI, 3: AD dementia)	Age	Sex 0: female 1: male	APOE genotype	APOE carriers 0: E4 non-carrier 1: E4 carrier	E4 alleles	IL17A	IL2	IL10	IL6	TNFa	IFNy	Granzyme_A	Granzyme_B	Perforin	CXCL10	CCL2	CXCL8	CXCL9	CXCL13	CXCL12
9949	1	54	0	E3E4	1	1	2.664	48.42	13.245	9.71	6.8525	43.31	71.15	17.815	1250.93	11.285	9.635	1.34	14.6535	47.6765	74.9
10083	1	65	0	E2E4	1	1	4.3605	12.945	14	13.11	2.0625	39.39	53.34	12.78	2674.63	40.525	32.66	0.85	36.6245	49.614	74.75
10111	1	55	1	E2E3	0	0	5.57	5.35	14.87	56.66	4.4	46.59	109.295	9.88	1961.03	11.27	78.19	32.47	11.917	20.8025	59
10131	1	67	0	E3E4	1	1	2.249	27.34	8.06	7.21	4.79333	64.72	133.11	10.04	2027.15	31.44	21.99	1.015	53.637	26.0845	69.3
10154	1	56	1	E2E3	0	0	3.215	55.69	12.215	27.74	11.895	229.57	173.08	9.83	3236.51	18.315	53.5	5.375	17.2795	104.823	96.45
10158	1	64	0	E3E3	0	0	2.13	159.915	23.7	42.955	43.935	536.555	490.165	8.815	1754.26	56.18	62.85	50.71	235.214	479.356	927.6
10172	1	56	0	E3E3	0	0	1.3785	155.545	18.835	7.7	4.025	37.09	18.145	5.225	1627.17	9.425	49.94	1.835	13.5155	23.8005	26.9
10181	1	60	1	E3E3	0	0	2.949	169.24	34.795	29.275	22.5575	62.89	254.07	21.13	1625.38	2.825	25.555	3.025	9.287	38.606	40.2
10246	1	60	0	E2E3	0	0	1.171	39.16	7.35	11.38	2.12667	83.3	141.86	13.36	2951.52	94.47	15.675	1.075	52.9845	45.71	62.1
10256	1	55	0	E2E3	0	0	0.288	3.35	0.6	0.83	2.27	3.09	7.22	2.89	3587.1	29.95	5.635	0.625	26.83	38.082	219.65
10581	1	58	0	E3E3	0	0	2.844	293.64	48.24	86.26	23.9767	389.66	634.28	29.56	1584.07	6.37	23.425	1.72	21.482	88.979	376.9
10667	1	66	0	E3E3	0	0	0.792	23.89	4.1	5.45	1.94	67.42	53.47	8.7	2753.9	10.22	83.05	1.815	23.7115	30.8485	109
10671	1	52	1	E3E3	0	0	1.363	69.38	12.86	9.91	2.66333	117.58	67.87	19.37	2497.19	50.155	26.33	2.625	103.493	86.2435	91.35
10673	1	57	1	E2E3	0	0	1.36	71.295	13.205	18.54	9.36	73.28	166.415	18.055	2623.39	20.65	38.265	4.255	20.978	83.0405	113.85
10679	1	55	0	E2E4	1	1	0.653	11.08	1.56	4.73	2.94	67.13	12.73	3.45	3514.98	65.08	81.075	20.605	66.2065	133.531	246.15
10712	1	44	1	E3E4	1	1	1.7415	21.95	0.6	2.68	3.4025	9.915	9.255	2.555	2751.08	15.875	6.625	3.925	21.002	102.804	169.55
10719	1	58	0	E4E4	1	2	2.1425	150.415	28.01	28.61	13.595	234.495	287.095	20.36	3255.55	27.21	38.925	4.335	48.361	73.987	138.15
10720	1	64	1	E3E3	0	0	1.028	67.61	9.91	22.19	2.59667	288.36	61.98	14.88	1683.31	7.46	11.405	0.365	11.061	14.404	47.9
10723	1	69	1	E2E3	0	0	1.482	63.115	16.635	14.3	8.2025	158.5	148.13	12.98	2929.83	24.335	43.325	11.19	32.6975	72.676	79.65
10751	1	55	0	E2E3	0	0	1.2765	92.33	12.36	20.485	7.1375	1167.79	80.76	12.505	1445.35	23.97	12.15	0.3	10.9505	12.2415	49.55
10808	1	61	1	E3E4	1	1	1.287	18.195	6.575	10.93	5.54	145.28	117.405	8.24	2432.08	8.255	10.975	0.51	5.579	29.5755	33.9
10847	1	65	1	E3E4	1	1	1.1835	105.755	9.89	13.785	10.9775	138.89	113.3	14.16	3074.72	91.605	16.34	1.38	115.965	41.7965	190.75
10860	1	64	1	E3E3	0	0	2.697	71.26	12.19	25.35	3.7	157.97	145.91	5.97	2387.66	6.235	9.115	0.465	5.839	44.646	79.3
11394	1	63	1	E3E3	0	0	0.582	19.415	7.72	5.345	4.305	178.095	7.205	6.335	1372.43	102.33	43.23	6.765	64.7395	108.174	219.7
8980	2	72	1	E3E4	1	1	1.0295	0	0.365	4.615	2.425	175.605	0.28	4.58	1810.03	121.585	28.825	2.01	474.959	66.212	207.2
9963	2	59	1	E4E4	1	2	0.819	8.32	1.645	1.215	1.6475	13.595	1.445	4.71	2935.91	40.98	1.95	1.71	49.83	23.0365	322.55
9988	2	66	1	E3E4	1	1	11.5	189.065	39.27	115.605	39.265	1049.26	733.03	37.89	3888.39	145.705	230.01	74.19	19.0725	294.672	334.75
10032	2	67	0	E3E4	1	1	1.2635	29.23	6.545	7.82	3.78	17.5	144.19	11.565	4306.22	24.155	29.085	0.915	34.5285	11.906	43.7
10043	2	71	1	E2E3	0	0	1.784	39.09	7.48	33.04	12.4833	155.76	84.89	16.3	1851.35	30.56	12.065	0.835	38.1455	58.1845	103.2
10068	2	55	1	E3E3	0	0	1.835	111.2	10.64	21.97	9.1	331.23	81.47	11.76	1972.58	41.345	57.295	3.78	24.8815	118.94	187.1
10215	2	70	0	E3E3	0	0	5.69	50.13	6.025	28.42	4.6075	174.41	78.165	7.725	2419.82	40.715	34.53	0.83	35.369	33.17	125.05
10230	2	73	1	E3E3	0	0	3.0125	38.99	16.215	16.035	9.9775	79.44	84.725	11.95	1953.26	9.415	58.195	1.36	17.533	18.6885	31.9
10239	2	54	0	E4E4	1	2	2.1255	5.715	4.45	12.74	10.565	19.07	17.94	7.575	3079.64	10.285	33.77	0.9	12.964	21.9825	52.65
10262	2	57	1	E3E4	1	1					1.58					12.38	49.765	0.335	13.8295	34.594	51.55
10272	2	68	0	E2E4	1	1	0.305	83.68	6.62	34.98	5.02	274.99	63.75	3.92	1531.62	11.48	4.91	1.02	36.531	24.535	119.1
10290	2	54	0	E3E3	0	0	1.042	33.015	2.97	2.36	4.765	58.145	26.055	6.775	2854.51	32.14	57.94	1.015	111.592	36.693	107.8
10696	2	72	1	E3E4	1	1	0.5785	19.095	1.825	1.025	5.84	32.76	0.18	9.17	2424.68	57.49	24.19	1.6	50.981	62.2805	540.9
10755	2	65	1	E2E4	1	1	1.9665	90.68	20.675	14.67	9.75	41.8	137.21	14.24	2052.01	23.625	34.58	0.725	15.6805	16.199	52.55
10798	2	68	1	E4E4	1	2	1.257	35.47	16.895	5.645	4.4625	376.62	1795.21	17.155	2565.66	25.53	102.885	1.03	26.6425	419.764	115.2
10812	2	66	0	E3E4	1	1	0.806	25.97	4.66	14.82	2.61333	51.37	59.57	9.66	2547.6	7.145	16.295	0.63	15.581	12.3845	33.45
10815	2	72	0	E3E4	1	1	2.263	43.145	14.395	16.315	5.0075	160.65	171.015	14.335	7556.58	57.935	145.055	19.47	142.046	193.728	90.95
10839	2	65	0	E3E4	1	1	17.8305	35.38	6.115	14.145	3.1075	79.97	90.5	9.96	4530.18	40.57	23.64	0.88	32.9085	59.495	61.8
11397	2	56	0	E3E3	0	0	2.074	46.695	10.375	56.235	9.165	240.255	203.29	12.09	4711.54	168.44	13.535	0.395	40.2355	10.5305	137.25
8287	3	65	1	E3E3	0	0	1.8605	77.735	12.315	24.45	6.7175	57.535	106.65	9.945	1732.55	11.19	32.39	3.8	30.194	48.224	63.2
8623	3	66	0	E4E4	1	2	3.2335	13.05	8.245	8.65	2.7825	26.565	55.04	7.525	2436.52	16.6	27.815	0.455	29.0275	44.408	27.1
9948	3	67	0	E3E3	0	0	1.661	66.695	14.785	14.77	6.405	172.815	102.045	11.715	2144.16	57.05	113.235	1.225	88.4295	51.238	50.6
9961	3	75	0	E3E4	1	1	0.612	0	5.695	2.905	0.96	23.165	6.105	6.975	2663.7	37.505	433.225	3.51	72.2785	25.76	119.95
9985	3	56	1	E3E4	1	1	4.27	43.65	14.52	47.41	6.585	240.375	380.925	19.465	1919.56	5.235	20.245	2.395	3.0875	34.5075	29.25
10003	3	70	1	E4E4	1	2	1.5865	77.41	9.395	17.805	4.53	70.455	88.41	12.21	2693.66	17.6	66.4	0.805	18.257	22.3505	111.6
10004	3	70	0	E3E3	0	0	5.5835	131.69	34.21	46.715	10.7325	238.405	270.665	20.52	4193.88	34.085	151.885	5.735	46.512	104.037	144.2
10024	3	63	1	E3E3	0	0	0.719	14.415	0.69	2.3	2.535	166.86	9.985	1.955	1022.67	60.245	83.92	8.125	95.275	146.143	301.2
10026	3	54	0	E3E4	1	1	0.602	46.725	1.59	3.105	4.55	75.165	7.92	6.97	2587.2	58.835	92.845	10.47	99.277	226.937	710.7
10030	3	70	1	E3E4	1	1	1.4175	126.325	6.275	11.445	6.0475	105.035	132.33	11.61	3161.27	60.615	38.03	0.935	60.3205	96.938	293.5
10034	3	67	1	E2E4	1	1	0.847	0	0.345	11.215	1.4775	30.935	3.09	4.5	1626.69	74.09	55.995	3.775	120.289	62.7015	566.15
10042	3	68	0	E4E4	1	2	0.9635	23.96	9.79	6.695	4.3825	138.925	28.555	5.065	2536.69	57.93	35.88	1.95	36.545	65.215	314.15
10079	3	77	1	E3E3	0	0	26.517	191.44	30.8	53.525	21.7975	466.11	369.275	19.75	2542.78	35.05	56.395	2.74	55.3665	45.0425	373.65
10084	3	61	0	E3E3	0	0	0.898	79.02	3.34	10.695	1.8025	186.545	24.165	5.34	1966.76	61.13	28.125	3.395	77.5605	149.82	351.1
10098	3	73	0	E4E4	1	2	2.0605	105.725	19.465	21.925	10.85	35.815	178.735	32.61	3444.64	83.075	168.655	2.445	92.2805	36.1735	53.1
10101	3	66	0	E3E4	1	1	0.959	20.845	3.54	7.665	9.345	216.965	33.78	16.525	3830.22	182.615	31.84	0.64	37.831	11.653	128.95
10127	3	56	0	E3E4	1	1	1.458	131.43	8.97	9.84	4.24	46.29	146.73	10.12	2749.22	42.585	57.795	2.17	137.161	82.8775	403
10140	3	62	1	E3E3	0	0	2.153	9.855	14.785	2.6	5.965	184.23	48.075	5.145	2004.76	86.385	116.74	21.41	78.243	254.203	249.45
10144	3	64	1	E4E4	1	2	1.9305	73.885	8.69	11.64	5.28	106.515	52.135	5.525	2111.54	65.94	85.835	3.28	61.1975	52.182	319.65
10151	3	68	0	E3E4	1	1	3.296	72.585	13.135	59.07	11.305	271.52	237.545	166.915	4833.52	372.235	295.97	0.96	216.283	184.886	516.65
10176	3	64	0	E4E4	1	2	1.6045	264.29	8.6	69.295	34.9725	272.235	234.525	4.6	1902.93	56.48	31.04	4.335	47.7975	135.395	405.65
10183	3	50	1	E3E3	0	0	1.4555	133.825	25.47	40.38	21.0325	229.79	260.985	24.335	1686.01	35.18	35.015	15.345	12.074	190.013	530.85
10184	3	65	0	E3E4	1	1	1.9485	65.665	14.68	29.42	13.975	128.27	165.83	10.51	2352.2	6.935	70.51	0.775	14.1	18.278	65.3
10185	3	65	1	E4E4	1	2	7.2985	175.985	52.26	54.335	66.965	845.35	551.13	41.805	2986.88	32.23	124.915	71.545	229.739	174.599	525.2
10196	3	65	1	E3E4	1	1	1.345	15.285	7.295	8.44	4.1175	28.275	43.54	19.04	2258.15	18.81	43.595	4.37	98.9865	83.96	85
10202	3	67	1	E3E4	1	1	2.4375	9.955	12.13	11.665	6.0025	20.3	58.98	9.69	1508.93	78.045	22.71	1.66	100.493	39.788	57.55
10216	3	66	0	E3E4	1	1	5.8225	18.115	1.32	2.55	2.1375	7.95	2.62	4.81	1534.56	135.505	95.395	6.915	787.26	187.806	516.85
10219	3	38	1	E3E3	0	0	3.066	57.175	7.975	42.265	1.9575	131.49	65.935	10.875	1969.03	2.495	3.215	0.125	1.4465	3.053	102.8
10229	3	61	0	E3E4	1	1	0.9535	63.055	5.96	10.965	5.1475	68.75	30.15	3.71	2387.09	16.5	46.91	3.83	24.5655	107.043	260.35
10231	3	62	0	E3E3	0	0	1.046	22.935	8.625	11.27	4.115	200.9	32.895	7.35	2589.9	10.835	23.135	0.785	43.646	11.7585	31.6
10255	3	60	0	E3E4	1	1	4.483	12.8	5.38	13.54	1.45	77.83	46.02	6.68	2815.62	20.185	20.325	2.755	7.375	123.275	65.95
10275	3	59	1	E3E3	0	0	2.0325	9.465	5.37	14.515	2.87	203.985	63.315	10.45	7933.31	9.99	46.845	0.58	21.9195	60.053	44.4
10294	3	56	0	E3E3	0	0	2.832	13.135	5.675	24.605	4.745	138.5	33.245	5.715	3546.66	16.9	12.995	3.41	28.2985	102.261	250.85
10299	3	69	0	E3E3	0	0	8.342	108.99	5.59	121.33	57.2667	982.34	158.68	15.2	2944	159.64	63.8	0.895	202.277	140.135	93.15
10577	3	72	0	E3E4	1	1	6.689	62.665	5.665	15.475	2.32	125.74	48.34	10.155	2133.25	55.415	94.395	1.035	26.8425	37.975	1047.4
10601	3	64	0	E3E3	0	0	1.273	92.71	2.42	7.66	4.09667	79.29	8.61	4.87	2320.63	35.075	33.01	7.025	38.001	108.955	211.5
10602	3	60	1	E3E3	0	0	1.1285	2.14	5.43	10.435	2.1625	16.775	302.305	9.295	1835.59	15.245	9.54	0.705	31.719	17.481	26.25
10610	3	47	1	E3E4	1	1	1.0865	12.99	11.685	7.24	3.36	45.135	36.805	10.28	2903.15	127.975	35.965	0.775	101.834	52.5135	77.4
10614	3	68	1	E3E3	0	0	4.541	51.72	10.715	9.09	1.5375	46.385	5.255	10.21	1354.61	39.47	160.45	0.635	39.0095	49.282	42.7
10617	3	58	0	E3E4	1	1	1.5615	38.83	6.225	12.52	5.7375	150.575	55.6	10.515	2119.38	35.085	113.635	1.54	9.8535	64.1325	88.65
10660	3	67	1	E3E3	0	0	0.545	12.52	2.49	1.8	3.16	5.24	1.07	4	2832.85	20.765	33.905	1.72	44.528	51.299	155.05
10664	3	64	0	E3E3	0	0	2.964	96.275	15.495	17.975	5.0175	99.69	195.575	20.23	2975.07	26.96	41.44	0.635	25.7605	1.4605	97.3
10668	3	66	1	E4E4	1	2	2.153	112.94	19.62	23.52	7.29	58.09	189.9	18.89	849.87	15.445	57.425	1.225	33.372	37.326	113.25
10704	3	35	1	E3E3	0	0	1.028	33.715	2.585	6.035	3.825	81.08	45.87	2.885	1146.86	21.51	120.63	8.54	15.2555	109.987	642.25
10705	3	67	0	E4E4	1	2	2.27	2.29	1.61	2.5	5.04333	8.57	82.16	11.64	2829.09	52.275	59.475	7.105	72.623	108.818	337.65
10715	3	67	0	E3E4	1	1	0.963	69.66	8.22	15.6	4.53	32.34	39.96	6.24	2348.71	36.665	30.26	3.28	58.4895	89.7405	188.5
10726	3	65	1	E3E4	1	1	3.377	6.545	7.08	8.975	2.725	36.66	33.83	7.815	1703.34	27.245	66	0.975	36.2745	31.199	28.75
10748	3	58	1	E3E3	0	0	2.0555	178.13	77.58	110.5	109.71	1279.01	660.085	76.925	2597.83	52.535	157.23	121.92	171.87	758.069	496.9
10750	3	57	0	E2E3	0	0	2.4525	153.765	43.295	39.75	21.8425	241.095	338.295	24.465	4021.28	71.905	211.365	3.43	107.942	365.296	904.8
10803	3	63	0	E3E4	1	1	1.731	120.63	10.9	12.67	4.28667	58.42	97.54	14.89	2720.91	28.1	60.135	0.95	59.611	42.673	105.4
10824	3	57	1	E3E4	1	1	1.576	50.71	7.56	17.11	2.72333	111.8	19.61	11.96	2148.88	79.14	34.23	2.19	49.792	26.512	147.3
10840	3	60	1	E3E4	1	1					1.445					49.905	215.215	1.275	50.401	32.838	128.6
10846	3	63	0	E4E4	1	2	0.8305	7.425	1.59	8.61	2.7925	13.33	4.81	4.55	2436.52	21.77	15.16	1.265	22.544	50.589	137.3
10849	3	63	0	E4E4	1	2	1.222	43.23	6.3	14.79	2.17667	206.95	45.16	7.86	3675.11	41.765	58.55	1.665	10.5985	154.618	113.85
11380	3	62	1	E3E3	0	0	1.886	97.47	16.42	17.77	4.07	170.74	273.13	9.36	3755.35	15.12	18.375	3.1	44.285	7.3225	31.9
			0
			0
			0
			1
			0
			1
			1
			1
			0
			0
			0
			1
			0
			1
			1
			0
			0
