# Supplementary material for: Adaptive immune changes associate with clinical progression of Alzheimer’s disease
Source: Mol Neurodegener. 2024 Apr 24;19:38. doi: 10.1186/s13024-024-00726-8 (PMC11044380; doi:10.1186/s13024-024-00726-8)
Supplement: Supplementary file 15 — Additional file 15. [file 13024_2024_726_MOESM15_ESM.xlsx]

## Sheet: S14 IHC antibodies
Antigen	Species	Dilution	Manufacturer	Cat. Number
CD57	Mouse (IgM)	1:100	Abcam	Ab233872
CD8	Mouse (IgG1)	1:1000	Dako	M7103
ULEX	none	1:1000	Vector labs	B-1065
